# Supplementary material for: Gene coexpression clusters and putative regulatory elements underlying seed storage reserve accumulation in Arabidopsis
Source: BMC Genomics. 2011 Jun 2;12:286. doi: 10.1186/1471-2164-12-286 (PMC3126783; doi:10.1186/1471-2164-12-286)
Supplement: Additional File 1 — A list of select genes identified in the subnetwork including the majority of fatty acid biosynthetic genes. Genes without informative annotation such as hypothetical proteins were excluded. [file 1471-2164-12-286-S1.XLS]

## Sheet: Additional_file1
Probe set ID	AGI	Annotation	GO biological process
245039_at	AT2G26600	putative beta-1,3-glucanase ;supported by full-length cDNA: Ceres:95083.	0005975 // carbohydrate metabolic process // inferred from electronic annotation
245066_at	AT2G39840	putative serine/threonine protein phosphatase PP1 isozyme 4 (TOPP4) identical to GB:P48484; contains a Ser/Thr protein phosphatase signature (PDOC00115); contains a metallo-phosphoesterase motif (QDOC50185); supported by cDNA: gi_166800_gb_M93411.1_ATHPPHAC	0006470 // protein amino acid dephosphorylation // traceable author statement
245068_at	AT2G23260	putative glucosyltransferase	0008152 // metabolic process // inferred from electronic annotation
245080_at	AT2G23300	putative receptor-like protein kinase	0006468 // protein amino acid phosphorylation // inferred from reviewed computational analysis /// 0006468 // protein amino acid phosphorylation // inferred from electronic annotation /// 0007169 // transmembrane receptor protein tyrosine kinase signaling pathway // inferred from reviewed computational analysis
245098_at	AT2G40940	ethylene response sensor (ERS) identical to GB:U21952:ATU21952; supported by cDNA: gi_15450903_gb_AY054532.1_	0007165 // signal transduction // inferred from electronic annotation /// 0010105 // negative regulation of ethylene mediated signaling pathway // traceable author statement /// 0016310 // phosphorylation // inferred from electronic annotation /// 0018106 // peptidyl-histidine phosphorylation // inferred from electronic annotation
245112_at	AT2G41540	glycerol-3-phosphate dehydrogenase ;supported by full-length cDNA: Ceres:105456.	0005975 // carbohydrate metabolic process // inferred from electronic annotation /// 0006072 // glycerol-3-phosphate metabolic process // inferred from reviewed computational analysis /// 0006072 // glycerol-3-phosphate metabolic process // inferred from electronic annotation /// 0008152 // metabolic process // inferred from electronic annotation /// 0046168 // glycerol-3-phosphate catabolic proc…
245117_at	AT2G41560	putative Ca2+-ATPase ; supported by cDNA: gi_11493642_gb_AF200739.1_AF200739	0006810 // transport // inferred from electronic annotation /// 0006811 // ion transport // inferred from electronic annotation /// 0006812 // cation transport // inferred from electronic annotation /// 0006816 // calcium ion transport // inferred from electronic annotation /// 0006970 // response to osmotic stress // inferred from genetic interaction /// 0008152 // metabolic process // inferred …
245121_at	AT2G47610	60S ribosomal protein L7A ;supported by full-length cDNA: Ceres:6394.	0006412 // translation // inferred from sequence or structural similarity /// 0006412 // translation // inferred from electronic annotation /// 0042254 // ribosome biogenesis // inferred from electronic annotation
245127_at	AT2G47600	putative Na+/Ca2+ antiporter ; supported by cDNA: gi_6492236_gb_AF109178.1_AF109178	0006812 // cation transport // inferred from curator /// 0006826 // iron ion transport // inferred from genetic interaction /// 0006829 // zinc ion transport // inferred from genetic interaction /// 0006829 // zinc ion transport // traceable author statement /// 0015693 // magnesium ion transport // inferred from genetic interaction /// 0015693 // magnesium ion transport // traceable author state…
245130_at	AT2G45340	putative receptor-like protein kinase	0006468 // protein amino acid phosphorylation // inferred from reviewed computational analysis /// 0006468 // protein amino acid phosphorylation // inferred from electronic annotation /// 0007169 // transmembrane receptor protein tyrosine kinase signaling pathway // inferred from reviewed computational analysis
245152_at	AT2G47490	putative mitochondrial carrier protein similar to SP:P40556:YIA6_YEAST and SP:P39953:YEA6_YEAST;supported by full-length cDNA: Ceres:120306.	0006810 // transport // inferred from reviewed computational analysis /// 0006810 // transport // inferred from electronic annotation /// 0006839 // mitochondrial transport // inferred from reviewed computational analysis /// 0006839 // mitochondrial transport // inferred from electronic annotation
245175_at	AT2G47470	putative protein disulfide-isomerase	0009567 // double fertilization forming a zygote and endosperm // inferred from mutant phenotype /// 0009793 // embryonic development ending in seed dormancy // inferred from mutant phenotype /// 0045454 // cell redox homeostasis // inferred from electronic annotation
245187_s_at	AT1G67650 /// AT1G67680	F12A21.17 similar to signal recognition particle 72kD gi|5902124	0006614 // SRP-dependent cotranslational protein targeting to membrane // inferred from electronic annotation
245211_at	AT5G12370	putative protein similarity to sec10, Drosophila melanogaster, AE003746~Contains Putative AMP-binding domain signature AA505-516	0006810 // transport // inferred from electronic annotation /// 0006887 // exocytosis // inferred from electronic annotation /// 0015031 // protein transport // inferred from electronic annotation /// 0048278 // vesicle docking // inferred from electronic annotation
245260_at	AT4G16360	kinase like protein ; supported by cDNA: gi_13430671_gb_AF360248.1_AF360248	0005975 // carbohydrate metabolic process // inferred from electronic annotation /// 0006633 // fatty acid biosynthetic process // inferred from electronic annotation /// 0008610 // lipid biosynthetic process // inferred from electronic annotation /// 0042128 // nitrate assimilation // inferred from electronic annotation
245348_at	AT4G17770	trehalose-6-phosphate synthase like protein ;supported by full-length cDNA: Ceres:95947.	0005992 // trehalose biosynthetic process // inferred from electronic annotation /// 0008152 // metabolic process // inferred from electronic annotation
245351_at	AT4G17640	casein kinase II beta chain CKB2 ;supported by full-length cDNA: Ceres:19505.	0006468 // protein amino acid phosphorylation // inferred from sequence or structural similarity
245352_at	AT4G15490	indole-3-acetate beta-glucosyltransferase like protein ;supported by full-length cDNA: Ceres:35383.	0008152 // metabolic process // inferred from electronic annotation
245739_at	AT1G44110	mitotic cyclin a2-type, putative similar to mitotic cyclin a2-type GI:857396 from [Glycine max]	0007049 // cell cycle // inferred from electronic annotation /// 0051301 // cell division // inferred from electronic annotation /// 0051726 // regulation of cell cycle // inferred from reviewed computational analysis
245775_at	AT1G30270	serine/threonine kinase, putative similar to serine/threonine kinase GI:2632252 from [Sorghum bicolor]; supported by cDNA: gi_14486385_gb_AY035226.1_	0006468 // protein amino acid phosphorylation // inferred from electronic annotation /// 0006810 // transport // inferred from electronic annotation /// 0006811 // ion transport // inferred from electronic annotation /// 0006813 // potassium ion transport // inferred from electronic annotation /// 0007165 // signal transduction // inferred from electronic annotation /// 0007584 // response to nut…
245800_at	AT1G46264	heat shock transcription factor, putative similar to heat shock transcription factor 5 GI:662931 from [Glycine max]	0006350 // transcription // inferred from electronic annotation /// 0006355 // regulation of transcription, DNA-dependent // inferred from electronic annotation /// 0006950 // response to stress // inferred from electronic annotation
245809_at	AT1G58440	squalene monooxygenase, putative similar to squalene monooxygenase GI:9757924 from [Arabidopsis thaliana]; supported by cDNA: gi_6566341_dbj_AB008021.1_AB008021	0008152 // metabolic process // inferred from electronic annotation /// 0016126 // sterol biosynthetic process // traceable author statement
245825_at	AT1G57870	protein kinase, putative similar to protein kinase GI:717180 from (Arabidopsis thaliana)	0006468 // protein amino acid phosphorylation // inferred from electronic annotation
245873_at	AT1G26260	bHLH transcription factor GBOF-1, putative similar to bHLH transcription factor GBOF-1 GI:5923912 from [Tulipa gesneriana]	0045449 // regulation of transcription // traceable author statement /// 0045449 // regulation of transcription // inferred from electronic annotation
245884_at	AT5G09300	branched-chain alpha keto-acid dehydrogenase E1 alpha subunit-like protein branched-chain alpha keto-acid dehydrogenase E1 alpha subunit - Arabidopsis thaliana, EMBL:AF077955;supported by full-length cDNA: Ceres:3693.	0008152 // metabolic process // inferred from reviewed computational analysis /// 0008152 // metabolic process // inferred from electronic annotation
245898_at	AT5G11020	ser/thr specific protein kinase-like protein protein kinase 1, Populus nigra, EMBL:AB041503	0006468 // protein amino acid phosphorylation // inferred from electronic annotation
245965_at	AT5G19730	pectin methylesterase-like protein pectin methyl esterase - Solanum tuberosum, EMBL:AF152172	0042545 // cell wall modification // inferred from electronic annotation
246005_at	AT5G08415	lipoic acid synthase - like protein lipoic acid synthase, Arabidopsis thaliana, PIR:T44259;supported by full-length cDNA: Ceres:152427.	0008152 // metabolic process // inferred from electronic annotation /// 0009105 // lipoic acid biosynthetic process // inferred from reviewed computational analysis /// 0009107 // lipoate biosynthetic process // inferred from electronic annotation
246051_at	AT5G28840	epimerase/dehydratase - like protein dTDP-glucose 4-6-dehydratase homolog D18, Arabidopsis thaliana, PIR:S58282; supported by cDNA: gi_16323112_gb_AY057660.1_	0008152 // metabolic process // inferred from electronic annotation /// 0009225 // nucleotide-sugar metabolic process // inferred from reviewed computational analysis /// 0019853 // L-ascorbic acid biosynthetic process // traceable author statement /// 0019853 // L-ascorbic acid biosynthetic process // inferred from electronic annotation /// 0044237 // cellular metabolic process // inferred from …
246061_at	AT5G19320	RAN GTPase activating protein 2 ; supported by cDNA: gi_6708467_gb_AF214560.1_AF214560	0006913 // nucleocytoplasmic transport // traceable author statement
246184_at	AT5G20950	beta-D-glucan exohydrolase - like protein beta-D-glucan exohydrolase, Nicotiana tabacum, EMBL:AB017502	0005975 // carbohydrate metabolic process // inferred from reviewed computational analysis /// 0005975 // carbohydrate metabolic process // inferred from electronic annotation
246211_at	AT4G36730	G-box-binding factor 1 ; supported by cDNA: gi_15450987_gb_AY054574.1_	0006350 // transcription // inferred from electronic annotation /// 0006351 // transcription, DNA-dependent // inferred from electronic annotation /// 0006355 // regulation of transcription, DNA-dependent // inferred from electronic annotation /// 0045449 // regulation of transcription // inferred from electronic annotation
246219_at	AT4G36760	aminopeptidase-like protein ; supported by cDNA: gi_13430673_gb_AF360249.1_AF360249	0006508 // proteolysis // inferred from electronic annotation /// 0009926 // auxin polar transport // traceable author statement
246226_at	AT4G37200	thiol-disulfide interchange like protein	0010190 // cytochrome b6f complex assembly // inferred from mutant phenotype /// 0045454 // cell redox homeostasis // inferred from electronic annotation
246265_at	AT1G31860	phosphoribosyl-ATP pyrophosphohydrolase (At-IE) identical to phosphoribosyl-ATP pyrophosphohydrolase (At-IE) [Arabidopsis thaliana] GI:3461884 (Plant Physiol. 118 (1), 275-283 (1998)); supported by full-length cDNA: Ceres: 25538.	0000105 // histidine biosynthetic process // traceable author statement /// 0000105 // histidine biosynthetic process // inferred from electronic annotation /// 0008652 // amino acid biosynthetic process // inferred from electronic annotation
246267_at	AT1G31812	Acyl CoA binding protein, putative contains Pfam profile: PF00887: Acyl CoA binding protein;supported by full-length cDNA: Ceres:5663.	0006810 // transport // inferred from electronic annotation /// 0006869 // lipid transport // inferred from direct assay
246301_at	AT3G51850	calcium-dependent protein kinase	0006468 // protein amino acid phosphorylation // inferred from electronic annotation
246307_at	AT3G51800	putative nuclear DNA-binding protein G2p Mus musculus p38-2G4 protein: SwissProt Accession Number P50580; supported by cDNA: gi_14532885_gb_AY040067.1_	0006508 // proteolysis // inferred from electronic annotation
246424_at	AT5G17020	Exportin1 (XPO1) protein ; supported by cDNA: gi_15810122_gb_AY056126.1_	0000059 // protein import into nucleus, docking // inferred from electronic annotation /// 0006611 // protein export from nucleus // inferred from sequence or structural similarity /// 0006886 // intracellular protein transport // inferred from electronic annotation
246483_at	AT5G16000	receptor protein kinase-like protein probable somatic embryogenesis receptor-like kinase - Daucus carota, EMBL:U93048;supported by full-length cDNA: Ceres:40594.	0006468 // protein amino acid phosphorylation // inferred from electronic annotation
246502_at	AT5G16240	stearoyl-acyl carrier protein desaturase stearoyl-acyl carrier protein desaturase sad1 - Linum usitatissimum, EMBL:AJ006957;supported by full-length cDNA: Ceres:41275.	0006631 // fatty acid metabolic process // inferred from electronic annotation /// 0006633 // fatty acid biosynthetic process // inferred from reviewed computational analysis
246507_at	AT5G16120	lipase-like protein monoglyceride lipase - Mus musculus, EMBL:AJ001118; supported by cDNA: gi_15293170_gb_AY051019.1_	---
246508_at	AT5G16150	sugar transporter-like protein putative sugar transporter - Prunus armeniaca, EMBL:AF000952; supported by cDNA: gi_16648752_gb_AY058152.1_	0006810 // transport // inferred from electronic annotation /// 0008643 // carbohydrate transport // inferred from electronic annotation /// 0055085 // transmembrane transport // inferred from electronic annotation
246510_at	AT5G15410	cyclic nucleotide-gated cation channel ; supported by cDNA: gi_3894398_gb_AF067798.1_AF067798	0006810 // transport // inferred from electronic annotation /// 0006811 // ion transport // inferred from electronic annotation /// 0006952 // defense response // traceable author statement /// 0006952 // defense response // inferred from electronic annotation /// 0007263 // nitric oxide mediated signal transduction // inferred from mutant phenotype /// 0009626 // plant-type hypersensitive respon…
246523_at	AT5G15850	CONSTANS-like 1	0006350 // transcription // inferred from electronic annotation /// 0006355 // regulation of transcription, DNA-dependent // inferred from electronic annotation /// 0007623 // circadian rhythm // inferred from mutant phenotype /// 0009909 // regulation of flower development // inferred from mutant phenotype
246529_at	AT5G15730	serine/threonine-specific protein kinase-like protein serine/threonine-specific protein kinase NPK15 - Nicotiana tabacum;supported by full-length cDNA: Ceres:25636.	0006468 // protein amino acid phosphorylation // inferred from electronic annotation
246565_at	AT5G15530	biotin carboxyl carrier protein precursor-like protein biotin carboxyl carrier protein (clone BP6) precursor - Brassica napus, EMBL:X90731;supported by full-length cDNA: Ceres:25607.	0006633 // fatty acid biosynthetic process // inferred from reviewed computational analysis /// 0006633 // fatty acid biosynthetic process // inferred from electronic annotation /// 0008610 // lipid biosynthetic process // inferred from electronic annotation
246613_at	AT5G35360	acetyl-CoA carboxylase ;supported by full-length cDNA: Ceres:20286.	0006633 // fatty acid biosynthetic process // inferred from direct assay /// 0008152 // metabolic process // inferred from electronic annotation
246627_s_at	AT1G48860 /// AT2G45300	5-enolpyruvylshikimate-3-phosphate (EPSP) synthase, putative similar to 5-enolpyruvylshikimate-3-phosphate (EPSP) synthase GI:2583124 from (Arabidopsis thaliana);supported by full-length cDNA: Ceres:270032.	0008652 // amino acid biosynthetic process // inferred from electronic annotation /// 0009073 // aromatic amino acid family biosynthetic process // traceable author statement /// 0009073 // aromatic amino acid family biosynthetic process // inferred from electronic annotation /// 0009423 // chorismate biosynthetic process // inferred from mutant phenotype /// 0018920 // glyphosate metabolic proce…
246628_at	AT1G48900	signal recognition particle 54 kDa protein 2 (SRP54), putative similar to signal recognition particle 54 kDa protein 2 (SRP54) GI:556901 from [Lycopersicon esculentum]; supported by cDNA: gi_15450460_gb_AY052331.1_	0006614 // SRP-dependent cotranslational protein targeting to membrane // inferred from electronic annotation /// 0006617 // SRP-dependent cotranslational protein targeting to membrane, signal sequence recognition // inferred from reviewed computational analysis
246783_at	AT5G27360	sugar transporter-like protein putative sugar transporter (SUGTL1) - Arabidopsis thaliana, EMBL:AJ249967; supported by cDNA: gi_14585700_gb_AY026255.1_	0006810 // transport // inferred from electronic annotation /// 0008643 // carbohydrate transport // inferred from electronic annotation /// 0055085 // transmembrane transport // inferred from electronic annotation
246784_at	AT5G27430	signal peptidase ; supported by cDNA: gi_3044217_gb_AF057144.1_AF057144	0006465 // signal peptide processing // inferred from reviewed computational analysis /// 0006465 // signal peptide processing // inferred from electronic annotation
246809_s_at	AT5G27120 /// AT5G27140	SAR DNA-binding protein - like SAR DNA-binding protein-1, garden pea, PIR:T06377	0042254 // ribosome biogenesis // inferred from electronic annotation
246814_at	AT5G27200	acyl carrier protein precursor - like acyl carrier protein precursor, field mustard, PIR:A26860	0006633 // fatty acid biosynthetic process // traceable author statement /// 0006633 // fatty acid biosynthetic process // inferred from electronic annotation /// 0008610 // lipid biosynthetic process // inferred from electronic annotation
246829_at	AT5G26570	putative protein pyruvate water dikinase, Archaeoglobus fulgidus, PIR:F69338	0005975 // carbohydrate metabolic process // inferred from electronic annotation /// 0005982 // starch metabolic process // inferred from mutant phenotype /// 0005983 // starch catabolic process // traceable author statement /// 0016310 // phosphorylation // inferred from electronic annotation /// 0046777 // protein amino acid autophosphorylation // inferred from direct assay
246845_at	AT5G26710	glutamyl-tRNA synthetase ; supported by cDNA: gi_3435195_gb_AF067773.1_AF067773	0006412 // translation // inferred from electronic annotation /// 0006418 // tRNA aminoacylation for protein translation // inferred from electronic annotation /// 0006424 // glutamyl-tRNA aminoacylation // inferred from electronic annotation
246990_at	AT5G67360	subtilisin-like serine protease ARA12 almost identical to cucumisin-like serine protease (ARA12) GI:3176874 from [Arabidopsis thaliana]	0006508 // proteolysis // inferred from electronic annotation /// 0010214 // seed coat development // inferred from mutant phenotype /// 0043086 // negative regulation of catalytic activity // inferred from electronic annotation /// 0048359 // mucilage metabolic process during seed coat development // inferred from mutant phenotype /// 0080001 // mucilage extrusion from seed coat // inferred from…
247039_at	AT5G67270	putative protein contains similarity to APC-binding protein EB1;supported by full-length cDNA: Ceres:38358.	0009652 // thigmotropism // inferred from mutant phenotype /// 0030865 // cortical cytoskeleton organization and biogenesis // inferred from sequence or structural similarity
247057_at	AT5G66770	SCARECROW gene regulator	0045449 // regulation of transcription // traceable author statement
247075_at	AT5G66410	putative protein contains similarity to ATP binding protein associated with cell differentiation;supported by full-length cDNA: Ceres:2489.	0000280 // nuclear division // inferred from genetic interaction /// 0000910 // cytokinesis // inferred from genetic interaction /// 0007000 // nucleolus organization and biogenesis // inferred from genetic interaction /// 0043622 // cortical microtubule organization and biogenesis // inferred from genetic interaction /// 0051211 // anisotropic cell growth // inferred from genetic interaction
247085_at	AT5G66310	kinesin heavy chain DNA binding protein-like	0007018 // microtubule-based movement // inferred from electronic annotation
247086_at	AT5G66320	GATA-binding transcription factor-like protein	0006350 // transcription // inferred from electronic annotation /// 0006355 // regulation of transcription, DNA-dependent // inferred from electronic annotation
247087_at	AT5G66330	putative protein contains similarity to elicitor-inducible receptor-like protein	0007165 // signal transduction // inferred by curator
247097_at	AT5G66460	mannan endo-1,4-beta-mannosidase	0005975 // carbohydrate metabolic process // inferred from electronic annotation /// 0008152 // metabolic process // inferred from electronic annotation
247138_at	AT5G66120	3-dehydroquinate synthase-like protein ;supported by full-length cDNA: Ceres:117923.	0009073 // aromatic amino acid family biosynthetic process // inferred from electronic annotation
247147_at	AT5G65630	putative protein contains similarity to RING3 protein	0009294 // DNA mediated transformation // inferred from mutant phenotype
247153_at	AT5G65700	receptor protein kinase-like protein	0006468 // protein amino acid phosphorylation // inferred from electronic annotation /// 0007169 // transmembrane receptor protein tyrosine kinase signaling pathway // inferred from sequence similarity /// 0010075 // regulation of meristem growth // inferred from genetic interaction /// 0010480 // microsporocyte differentiation // inferred from genetic interaction /// 0048229 // gametophyte devel…
247154_at	AT5G65710	receptor protein kinase-like protein	0006468 // protein amino acid phosphorylation // inferred from reviewed computational analysis /// 0007169 // transmembrane receptor protein tyrosine kinase signaling pathway // inferred from reviewed computational analysis
247239_at	AT5G64640	pectin methylesterase-like protein supported by full-length cDNA: Ceres: 21903.	0042545 // cell wall modification // inferred from electronic annotation
247246_at	AT5G64620	invertase inhibitor homolog (emb|CAA73335.1) ;supported by full-length cDNA: Ceres:25884.	---
247251_at	AT5G64740	cellulose synthase catalytic subunit	0007047 // cell wall organization and biogenesis // inferred from electronic annotation /// 0009832 // plant-type cell wall biogenesis // traceable author statement /// 0009833 // plant-type primary cell wall biogenesis // inferred from mutant phenotype /// 0016049 // cell growth // inferred from mutant phenotype /// 0030244 // cellulose biosynthetic process // inferred from mutant phenotype /// …
247264_at	AT5G64530	putative protein contains similarity to NAM (no apical meristem)	0007275 // multicellular organismal development // inferred from sequence similarity /// 0010089 // xylem histogenesis // inferred from mutant phenotype /// 0045449 // regulation of transcription // inferred from electronic annotation /// 0048367 // shoot development // inferred from mutant phenotype
247266_at	AT5G64570	beta-xylosidase	0005975 // carbohydrate metabolic process // inferred from electronic annotation /// 0045493 // xylan catabolic process // inferred from direct assay
247298_at	AT5G63840	glucosidase II alpha subunit	0005975 // carbohydrate metabolic process // inferred from electronic annotation /// 0009826 // unidimensional cell growth // inferred from mutant phenotype /// 0030244 // cellulose biosynthetic process // inferred from mutant phenotype
247316_at	AT5G64030	ankyrin-like protein	---
247335_at	AT5G63630	RNA helicase	---
247352_at	AT5G63650	serine/threonine-protein kinase ;supported by full-length cDNA: Ceres:39888.	0006468 // protein amino acid phosphorylation // inferred from electronic annotation /// 0006970 // response to osmotic stress // inferred from direct assay /// 0009651 // response to salt stress // inferred from direct assay
247356_at	AT5G63800	beta-galactosidase (emb|CAB64742.1) ; supported by cDNA: gi_16649044_gb_AY059892.1_	0005975 // carbohydrate metabolic process // inferred from electronic annotation /// 0008152 // metabolic process // inferred from electronic annotation /// 0009827 // plant-type cell wall modification // inferred from mutant phenotype /// 0048354 // mucilage biosynthetic process during seed coat development // inferred from mutant phenotype
247377_at	AT5G63180	pectate lyase ; supported by cDNA: gi_16648839_gb_AY058197.1_	---
247432_at	AT5G62500	microtubule-associated protein EB1-like protein ;supported by full-length cDNA: Ceres:112876.	0009652 // thigmotropism // inferred from mutant phenotype /// 0009958 // positive gravitropism // inferred from mutant phenotype
247505_at	AT5G61970	signal recognition particle - like protein signal recognition particle 68, Homo sapiens, EMBL:AF195951; supported by cDNA: gi_15293136_gb_AY051002.1_	---
247588_at	AT5G60640	protein disulfide isomerase precursor - like protein disulfide isomerase precursor, Volvox carteri, EMBL:AF110784;supported by full-length cDNA: Ceres:3797.	0006979 // response to oxidative stress // inferred from direct assay /// 0045454 // cell redox homeostasis // inferred from electronic annotation
247595_at	AT5G60820	ring finger protein - like ring finger protein, Cicer arietinum, EMBL:AB026262	---
247608_at	AT5G60990	replication protein A1 - like probable replication protein A1, Oryza sativa, EMBL:AF009179;supported by full-length cDNA: Ceres:40850.	---
247609_at	AT5G60940	cleavage stimulation factor 50K chain cleavage stimulation factor 50K chain Homo sapiens, PIR:A45142;supported by full-length cDNA: Ceres:117291.	---
247625_at	AT5G60200	zinc finger protein - like dof6 zinc finger protein, Arabidopsis thaliana, PIR:T47501;supported by full-length cDNA: Ceres:20852.	0006350 // transcription // inferred from electronic annotation /// 0006355 // regulation of transcription, DNA-dependent // inferred from electronic annotation /// 0045449 // regulation of transcription // traceable author statement /// 0045449 // regulation of transcription // inferred from electronic annotation
247635_at	AT5G60550	serine/threonine-protein kinase - like protein serine/threonine-protein kinase ssp1, Schizosaccharomyces pombe, PIR:S58666	0006468 // protein amino acid phosphorylation // inferred from electronic annotation
247644_s_at	AT1G07920 /// AT1G07930 /// AT1G07940 /// AT5G60390	translation elongation factor eEF-1 alpha chain (gene A4) ; supported by cDNA: gi_13430509_gb_AF360167.1_AF360167	0006412 // translation // inferred from electronic annotation /// 0006414 // translational elongation // inferred from electronic annotation
247658_at	AT5G59880	actin depolymerizing factor 3 - like protein actin depolymerizing factor 3, Arabidopsis thaliana, EMBL:AF102821;supported by full-length cDNA: Ceres:20973.	0006979 // response to oxidative stress // inferred from direct assay
247758_at	AT5G59120	subtilisin-like serine protease contains similarity to prepro-cucumisin GI:807698 from [Cucumis melo]; non-consensus AA acceptor site at exon 6	0006508 // proteolysis // inferred from electronic annotation /// 0043086 // negative regulation of catalytic activity // inferred from electronic annotation
247821_at	AT5G58230	WD-40 repeat protein MSI1 (sp|O22467); also highly similar to G1/S transition control protein-binding protein RbAp46 ; supported by cDNA: gi_2394228_gb_AF016846.1_AF016846	0006260 // DNA replication // inferred from electronic annotation /// 0006350 // transcription // inferred from electronic annotation /// 0006355 // regulation of transcription, DNA-dependent // inferred from electronic annotation /// 0007275 // multicellular organismal development // inferred from mutant phenotype /// 0007275 // multicellular organismal development // inferred from electronic an…
247826_at	AT5G58480	beta 1-3 glucanase - like protein beta 1-3 glucanase, Vitis vinifera, EMBL:VVI277900	0005975 // carbohydrate metabolic process // inferred from electronic annotation /// 0006952 // defense response // inferred from electronic annotation /// 0007047 // cell wall organization and biogenesis // inferred from electronic annotation /// 0008152 // metabolic process // inferred from electronic annotation
247834_at	AT5G58490	cinnamoyl-CoA reductase - like protein cinnamoyl-CoA reductase, cider tree, PIR:T10733;supported by full-length cDNA: Ceres:30064.	0008152 // metabolic process // inferred from electronic annotation /// 0009809 // lignin biosynthetic process // inferred from reviewed computational analysis /// 0044237 // cellular metabolic process // inferred from electronic annotation
247839_at	AT5G57870	eukaryotic initiation factor 4, eIF4-like protein ; supported by cDNA: gi_15810454_gb_AY056266.1_	0006412 // translation // inferred from reviewed computational analysis /// 0006413 // translational initiation // inferred from reviewed computational analysis /// 0016070 // RNA metabolic process // inferred from electronic annotation
247850_at	AT5G58140 /// AT5G58150	receptor-like protein kinase	0006468 // protein amino acid phosphorylation // inferred from reviewed computational analysis /// 0006468 // protein amino acid phosphorylation // inferred from electronic annotation /// 0007169 // transmembrane receptor protein tyrosine kinase signaling pathway // inferred from reviewed computational analysis /// 0009637 // response to blue light // inferred from genetic interaction /// 0009638…
247892_at	AT5G57970	putative protein contains similarity to DNA-3-methyladenine glycosylase	0006281 // DNA repair // inferred from reviewed computational analysis /// 0006281 // DNA repair // inferred from electronic annotation /// 0006284 // base-excision repair // inferred from electronic annotation
247925_at	AT5G57560	TCH4 protein (gb|AAA92363.1) ; supported by cDNA: gi_14194112_gb_AF367262.1_AF367262	0005975 // carbohydrate metabolic process // inferred from electronic annotation /// 0006073 // glucan metabolic process // inferred from electronic annotation /// 0007047 // cell wall organization and biogenesis // inferred from electronic annotation /// 0008152 // metabolic process // inferred from electronic annotation /// 0009408 // response to heat // inferred from expression pattern /// 000…
247954_at	AT5G56870	beta-galactosidase (emb|CAB64740.1) ; supported by cDNA: gi_15451017_gb_AY054589.1_	0005975 // carbohydrate metabolic process // inferred from electronic annotation /// 0008152 // metabolic process // inferred from electronic annotation
247955_at	AT5G56950	nucleosome assembly protein	0006334 // nucleosome assembly // inferred from electronic annotation /// 0009294 // DNA mediated transformation // inferred from mutant phenotype
247962_at	AT5G56580	protein kinase MEK1 homolog	0006468 // protein amino acid phosphorylation // inferred from electronic annotation
247963_at	AT5G56590	beta-1,3-glucanase-like protein	0005975 // carbohydrate metabolic process // inferred from electronic annotation /// 0006952 // defense response // inferred from electronic annotation /// 0007047 // cell wall organization and biogenesis // inferred from electronic annotation /// 0008152 // metabolic process // inferred from electronic annotation
247972_at	AT5G56740	histone acetyltransferase HAT B	0008152 // metabolic process // inferred from electronic annotation
247985_at	AT5G56790	putative protein contains similarity to protein kinase; supported by cDNA: gi_15810440_gb_AY056259.1_	0006468 // protein amino acid phosphorylation // inferred from electronic annotation
248001_at	AT5G55990	calcineurin B-like protein 2 (gb|AAC26009.1) ;supported by full-length cDNA: Ceres:37280.	0019722 // calcium-mediated signaling // traceable author statement
248011_at	AT5G56300	S-adenosyl-L-methionine:salicylic acid carboxyl methyltransferase-like protein	---
248021_at	AT5G56500	RuBisCO subunit binding-protein beta subunit precursor; chaperonin, 60 kDa	0006457 // protein folding // inferred from electronic annotation /// 0044267 // cellular protein metabolic process // inferred from electronic annotation
248030_at	AT5G55760	transcription regulator Sir2-like protein ; supported by cDNA: gi_12006419_gb_AF283757.1_AF283757	0006342 // chromatin silencing // inferred from electronic annotation /// 0006355 // regulation of transcription, DNA-dependent // inferred from electronic annotation /// 0006476 // protein amino acid deacetylation // inferred from electronic annotation
248100_at	AT5G55180	beta-1,3-glucanase-like protein ;supported by full-length cDNA: Ceres:7119.	0005975 // carbohydrate metabolic process // inferred from electronic annotation /// 0008152 // metabolic process // inferred from electronic annotation
248107_at	AT5G55190	small Ras-like GTP-binding protein (gb|AAB58478.1) ; supported by cDNA: gi_14596016_gb_AY042796.1_	0006606 // protein import into nucleus // traceable author statement /// 0006810 // transport // inferred from electronic annotation /// 0006886 // intracellular protein transport // inferred from electronic annotation /// 0006913 // nucleocytoplasmic transport // inferred from electronic annotation /// 0007165 // signal transduction // inferred from electronic annotation /// 0007264 // small GTP…
248117_at	AT5G55000	FH protein interacting protein FIP2 (gb|AAF14550.1) ; supported by cDNA: gi_6503013_gb_AF174429.1_AF174429	0006813 // potassium ion transport // inferred from electronic annotation
248127_at	AT5G54750	transport protein particle component Bet3p-like protein ;supported by full-length cDNA: Ceres:122866.	0006888 // ER to Golgi vesicle-mediated transport // inferred from reviewed computational analysis
248128_at	AT5G54770	thiazole biosynthetic enzyme precursor (ARA6) (sp Q38814) ; supported by cDNA: gi_1113782_gb_U17589.1_ATU17589	0006974 // response to DNA damage stimulus // inferred from mutant phenotype /// 0009228 // thiamin biosynthetic process // traceable author statement /// 0009228 // thiamin biosynthetic process // inferred from electronic annotation /// 0009409 // response to cold // inferred from expression pattern
248150_at	AT5G54670	kinesin-like protein ; supported by cDNA: gi_1438843_dbj_D21138.1_ATHKATC	0007018 // microtubule-based movement // inferred from electronic annotation /// 0007049 // cell cycle // inferred from electronic annotation /// 0007067 // mitosis // inferred from electronic annotation /// 0051301 // cell division // inferred from electronic annotation
248237_at	AT5G53890	receptor protein kinase-like protein	0006468 // protein amino acid phosphorylation // inferred from reviewed computational analysis /// 0006468 // protein amino acid phosphorylation // inferred from electronic annotation /// 0007169 // transmembrane receptor protein tyrosine kinase signaling pathway // inferred from reviewed computational analysis /// 0009611 // response to wounding // inferred from genetic interaction
248283_at	AT5G52920	pyruvate kinase ;supported by full-length cDNA: Ceres:109919.	0006096 // glycolysis // inferred from electronic annotation /// 0006633 // fatty acid biosynthetic process // inferred from mutant phenotype /// 0048316 // seed development // inferred from mutant phenotype
248294_at	AT5G53060	RNA-binding protein-like	---
248296_at	AT5G53090	protochlorophyllide reductase; oxidoreductase required for shoot apex development	0007275 // multicellular organismal development // inferred from reviewed computational analysis /// 0008152 // metabolic process // inferred from electronic annotation /// 0055114 // oxidation reduction // inferred from electronic annotation
248362_at	AT5G52470	fibrillarin 1 (AtFib1) identical to fibrillarin 1 GI:9965653 from [Arabidopsis thaliana]; C-terminus identical to SKP1 interacting partner 7 GI:10716959 from [Arabidopsis thaliana]; supported by cDNA: gi_10716958_gb_AF263383.1_AF263383	0001510 // RNA methylation // inferred from genetic interaction /// 0006364 // rRNA processing // inferred from genetic interaction /// 0006364 // rRNA processing // inferred from electronic annotation
248371_at	AT5G51810	gibberellin 20-oxidase (emb|CAA58294.1)	0009639 // response to red or far red light // inferred from expression pattern /// 0009686 // gibberellin biosynthetic process // inferred from direct assay /// 0009739 // response to gibberellin stimulus // inferred from expression pattern /// 0009826 // unidimensional cell growth // inferred from genetic interaction /// 0009908 // flower development // inferred from genetic interaction /// 005…
248380_at	AT5G51820	phosphoglucomutase (emb|CAB64725.1) ; supported by cDNA: gi_12004569_gb_AF216580.1_AF216580	0005975 // carbohydrate metabolic process // inferred from electronic annotation /// 0006006 // glucose metabolic process // inferred from electronic annotation /// 0009409 // response to cold // inferred from expression pattern /// 0009590 // detection of gravity // inferred from mutant phenotype /// 0019252 // starch biosynthetic process // inferred from mutant phenotype
248388_at	AT5G51980	putative protein contains similarity to myosin heavy chain kinase	---
248412_at	AT5G51590	putative protein contains similarity to DNA-binding protein	---
248420_at	AT5G51560	receptor-like protein kinase ;supported by full-length cDNA: Ceres:15013.	0006468 // protein amino acid phosphorylation // inferred from reviewed computational analysis /// 0006468 // protein amino acid phosphorylation // inferred from electronic annotation /// 0007169 // transmembrane receptor protein tyrosine kinase signaling pathway // inferred from reviewed computational analysis
248498_at	AT5G50390	selenium-binding protein-like	---
248506_at	AT5G50370	adenylate kinase ;supported by full-length cDNA: Ceres:21741.	0006139 // nucleobase, nucleoside, nucleotide and nucleic acid metabolic process // inferred from electronic annotation
248512_at	AT5G50460	protein translocation complex Sec61 gamma chain (pir |T05513) ; supported by cDNA: gi_13877812_gb_AF370169.1_AF370169	0006352 // transcription initiation // inferred from electronic annotation /// 0006355 // regulation of transcription, DNA-dependent // inferred from electronic annotation /// 0006605 // protein targeting // inferred from reviewed computational analysis /// 0006605 // protein targeting // inferred from electronic annotation /// 0006810 // transport // inferred from electronic annotation /// 00068…
248541_at	AT5G50180	protein kinase ATN1-like protein	0006468 // protein amino acid phosphorylation // inferred from electronic annotation
248573_at	AT5G49720	cellulase homolog OR16pep precursor (pir||S71215) ;supported by full-length cDNA: Ceres:21922.	0000272 // polysaccharide catabolic process // inferred from electronic annotation /// 0005975 // carbohydrate metabolic process // inferred from electronic annotation /// 0007047 // cell wall organization and biogenesis // inferred from electronic annotation /// 0008152 // metabolic process // inferred from electronic annotation /// 0009826 // unidimensional cell growth // inferred from mutant p…
248591_at	AT5G49650	xylulose kinase ; supported by cDNA: gi_15292818_gb_AY050843.1_	0005975 // carbohydrate metabolic process // inferred from electronic annotation
248690_at	AT5G48230	acetyl-CoA C-acetyltransferase ; supported by cDNA: gi_16604582_gb_AY059736.1_	0008152 // metabolic process // inferred from electronic annotation /// 0008299 // isoprenoid biosynthetic process // inferred from electronic annotation /// 0009793 // embryonic development ending in seed dormancy // non-traceable author statement
248704_at	AT5G48450	putative protein pectinesterase-like; also highly similar to l-ascorbate oxidase and pollen-specific protein	---
248747_at	AT5G47930	ribosomal protein S27 ;supported by full-length cDNA: Ceres:8698.	0006412 // translation // inferred from reviewed computational analysis /// 0006412 // translation // inferred from electronic annotation /// 0042254 // ribosome biogenesis // inferred from reviewed computational analysis
248768_at	AT5G47700	60S acidic ribosomal protein P1-like protein ;supported by full-length cDNA: Ceres:14401.	0006414 // translational elongation // inferred from reviewed computational analysis /// 0006414 // translational elongation // inferred from electronic annotation
248773_at	AT5G47820	kinesin-like protein	0007018 // microtubule-based movement // inferred from electronic annotation /// 0010215 // cellulose microfibril organization // inferred from mutant phenotype
248783_at	AT5G47360	putative protein contains similarity to salt-inducible protein	---
248830_at	AT5G47150	putative protein contains similarity to SET-domain protein	---
248839_at	AT5G46690	putative protein contains similarity to bHLH DNA-binding protein;supported by full-length cDNA: Ceres:35890.	0045449 // regulation of transcription // traceable author statement /// 0045449 // regulation of transcription // inferred from electronic annotation
248853_at	AT5G46570	protein kinase-like protein	0006468 // protein amino acid phosphorylation // inferred from electronic annotation
248903_at	AT5G46290	3-oxoacyl-[acyl-carrier-protein] synthase I precursor (beta-ketoacyl-acp synthase I) (KAS I) (sp|P52410) ;supported by full-length cDNA: Ceres:38900.	0006633 // fatty acid biosynthetic process // inferred from electronic annotation /// 0008152 // metabolic process // inferred from electronic annotation /// 0008610 // lipid biosynthetic process // inferred from electronic annotation /// 0009058 // biosynthetic process // inferred from electronic annotation
248981_at	AT5G45110	regulatory protein NPR1-like; transcription factor inhibitor I kappa B-like	0009816 // defense response to bacterium, incompatible interaction // inferred from mutant phenotype /// 0009817 // defense response to fungus, incompatible interaction // inferred from mutant phenotype
249015_at	AT5G44730	Dreg-2 like protein	0008152 // metabolic process // inferred from electronic annotation
249040_at	AT5G44320	eukaryotic translation initiation factor 3 subunit 7	0006413 // translational initiation // inferred from reviewed computational analysis /// 0006413 // translational initiation // inferred from electronic annotation
249087_at	AT5G44210	DNA binding protein EREBP-3-like protein	0006350 // transcription // inferred from electronic annotation /// 0006355 // regulation of transcription, DNA-dependent // inferred from electronic annotation /// 0006952 // defense response // inferred from electronic annotation /// 0009873 // ethylene mediated signaling pathway // inferred from electronic annotation /// 0009873 // ethylene mediated signaling pathway // traceable author statem…
249103_at	AT5G43600	N-carbamyl-L-amino acid amidohydrolase-like protein	0006508 // proteolysis // inferred from reviewed computational analysis /// 0006508 // proteolysis // inferred from electronic annotation /// 0008152 // metabolic process // inferred from electronic annotation
249115_at	AT5G43810	PINHEAD (gb|AAD40098.1); translation initiation factor	0007275 // multicellular organismal development // inferred from electronic annotation
249130_at	AT5G43100	putative protein contains similarity to chloroplast nucleoid DNA-binding protein	0006508 // proteolysis // inferred from reviewed computational analysis
249137_at	AT5G43140	putative protein contains similarity to 22 kDa peroxisomal membrane protein; supported by full-length cDNA: Ceres: 15499.	---
249146_at	AT5G43310	putative protein contains similarity to COP1-interacting protein 7	---
249147_at	AT5G43330	cytosolic malate dehydrogenase ;supported by full-length cDNA: Ceres:40174.	0005975 // carbohydrate metabolic process // inferred from electronic annotation /// 0006096 // glycolysis // inferred from electronic annotation /// 0006099 // tricarboxylic acid cycle // inferred from electronic annotation /// 0006108 // malate metabolic process // inferred from electronic annotation /// 0008152 // metabolic process // inferred from electronic annotation /// 0044262 // cellular…
249184_at	AT5G43020	receptor kinase-like protein	0006468 // protein amino acid phosphorylation // inferred from reviewed computational analysis /// 0006468 // protein amino acid phosphorylation // inferred from electronic annotation /// 0007169 // transmembrane receptor protein tyrosine kinase signaling pathway // inferred from reviewed computational analysis
249266_at	AT5G41670	6-phosphogluconate dehydrogenase ;supported by full-length cDNA: Ceres:109329.	0006098 // pentose-phosphate shunt // inferred from electronic annotation /// 0008152 // metabolic process // inferred from electronic annotation /// 0055114 // oxidation reduction // inferred from electronic annotation
249275_at	AT5G41870	polygalacturonase-like protein	0005975 // carbohydrate metabolic process // inferred from reviewed computational analysis /// 0005975 // carbohydrate metabolic process // inferred from electronic annotation /// 0007047 // cell wall organization and biogenesis // inferred from electronic annotation /// 0008152 // metabolic process // inferred from electronic annotation
249309_at	AT5G41410	homeotic protein BEL1 homolog ; supported by cDNA: gi_15146192_gb_AY049237.1_	0006350 // transcription // inferred from electronic annotation /// 0006355 // regulation of transcription, DNA-dependent // inferred from electronic annotation /// 0045449 // regulation of transcription // inferred from electronic annotation /// 0048481 // ovule development // inferred from mutant phenotype
249318_at	AT5G40870	uridine kinase-like protein	0008152 // metabolic process // inferred from electronic annotation /// 0009058 // biosynthetic process // inferred from reviewed computational analysis /// 0009116 // nucleoside metabolic process // inferred from electronic annotation
249366_at	AT5G40610	dihydroxyacetone 3-phosphate reductase (dhaprd)	0005975 // carbohydrate metabolic process // inferred from electronic annotation /// 0006072 // glycerol-3-phosphate metabolic process // inferred from reviewed computational analysis /// 0006072 // glycerol-3-phosphate metabolic process // inferred from electronic annotation /// 0008152 // metabolic process // inferred from electronic annotation /// 0046168 // glycerol-3-phosphate catabolic proc…
249372_at	AT5G40760	glucose-6-phosphate dehydrogenase	0005975 // carbohydrate metabolic process // inferred from electronic annotation /// 0006006 // glucose metabolic process // inferred from direct assay /// 0006006 // glucose metabolic process // inferred from reviewed computational analysis /// 0006006 // glucose metabolic process // inferred from electronic annotation /// 0008152 // metabolic process // inferred from electronic annotation /// 0…
249452_at	AT5G39500	Sec7/gnom -like protein GNOM, Arabidopsis thaliana, EMBL:AT36432	0032012 // regulation of ARF protein signal transduction // inferred from electronic annotation
249542_at	AT5G38140	putative protein transcription factor Hap5a, Arabidopsis thaliana, PIR:T46203	0006350 // transcription // inferred from electronic annotation /// 0006355 // regulation of transcription, DNA-dependent // inferred from reviewed computational analysis /// 0006355 // regulation of transcription, DNA-dependent // inferred from electronic annotation
249588_at	AT5G37790	protein kinase - like protein Pto kinase interactor 1 (Pti1), Lycopersicon esculentum, EMBL:SL28007;supported by full-length cDNA: Ceres:105458.	0006468 // protein amino acid phosphorylation // inferred from electronic annotation
249688_at	AT5G36160	putative protein tyrosine aminotransferase-like; also similar to nicotianamine aminotransferase	0006519 // cellular amino acid and derivative metabolic process // inferred from electronic annotation /// 0009058 // biosynthetic process // inferred from electronic annotation
249690_at	AT5G36210	acyl-peptide hydrolase-like	0006508 // proteolysis // inferred from electronic annotation
249730_at	AT5G24430	calcium dependent protein kinase-like protein	0006468 // protein amino acid phosphorylation // inferred from electronic annotation
249733_at	AT5G24400	6-phosphogluconolactonase-like protein ;supported by full-length cDNA: Ceres:21890.	0005975 // carbohydrate metabolic process // inferred from reviewed computational analysis /// 0005975 // carbohydrate metabolic process // inferred from electronic annotation /// 0006098 // pentose-phosphate shunt // inferred from electronic annotation /// 0009793 // embryonic development ending in seed dormancy // non-traceable author statement
249782_at	AT5G24260	dipeptidyl peptidase IV-like protein	0006508 // proteolysis // inferred from reviewed computational analysis /// 0006508 // proteolysis // inferred from electronic annotation
249800_at	AT5G23660	MtN3-like protein ; supported by cDNA: gi_3747110_gb_AF095641.1_AF095641	---
249816_at	AT5G23880	cleavage and polyadenylation specificity factor ; supported by cDNA: gi_14334617_gb_AY034982.1_	0006378 // mRNA polyadenylation // inferred from sequence similarity /// 0006379 // mRNA cleavage // inferred from sequence similarity /// 0006397 // mRNA processing // inferred from electronic annotation /// 0009793 // embryonic development ending in seed dormancy // non-traceable author statement /// 0035194 // posttranscriptional gene silencing by RNA // inferred from mutant phenotype
249867_at	AT5G23020	2-isopropylmalate synthase-like protein	0008152 // metabolic process // inferred from electronic annotation /// 0009098 // leucine biosynthetic process // traceable author statement /// 0019752 // carboxylic acid metabolic process // inferred from electronic annotation /// 0019761 // glucosinolate biosynthetic process // inferred from direct assay /// 0019761 // glucosinolate biosynthetic process // inferred from genetic interaction
249911_at	AT5G22740	glucosyltransferase-like protein ; supported by cDNA: gi_16648763_gb_AY058158.1_	0007047 // cell wall organization and biogenesis // inferred from electronic annotation
249913_at	AT5G22810	GDSL-motif lipase/hydrolase-like protein	0006629 // lipid metabolic process // inferred from electronic annotation
249973_at	AT5G19130	GPAA1 - like protein glycosylphosphatidylinositol anchor attachment 1 (GPAA1), Homo sapiens, EMBL:AB002135	---
249985_at	AT5G18500	Ser/Thr specific protein kinase - like protein various protein kinase, Arabidopsis thaliana;supported by full-length cDNA: Ceres:15535.	0006468 // protein amino acid phosphorylation // inferred from electronic annotation
249991_at	AT5G18550	zinc finger -like protein zinc finger protein 1, Arabidopsis thaliana, PIR:T48874	---
249997_at	AT5G18620	chromatin remodelling complex ATPase chain ISWI -like protein chromatin remodelling complex ATPase chain ISWI, Drosophila melanogaster, PIR:A56533; supported by cDNA: gi_14334971_gb_AY035159.1_	0043044 // ATP-dependent chromatin remodeling // inferred from electronic annotation
250015_at	AT5G18070	N-acetylglucosamine-phosphate mutase ; supported by cDNA: gi_166925_gb_L11367.1_ATHUNIDA	0000719 // photoreactive repair // inferred from genetic interaction /// 0005975 // carbohydrate metabolic process // inferred from electronic annotation /// 0006281 // DNA repair // inferred from electronic annotation /// 0006974 // response to DNA damage stimulus // inferred from electronic annotation /// 0009411 // response to UV // inferred from genetic interaction
250032_at	AT5G18170	glutamate dehydrogenase (EC 1.4.1.-) 1 (pir||S71217) ; supported by cDNA: gi_15146203_gb_AY049243.1_	0006520 // amino acid metabolic process // inferred from electronic annotation /// 0006807 // nitrogen compound metabolic process // inferred from mutant phenotype /// 0008152 // metabolic process // inferred from electronic annotation /// 0009646 // response to absence of light // inferred from expression pattern /// 0055114 // oxidation reduction // inferred from electronic annotation
250041_at	AT5G18410	putative protein p53 inducible protein PIR121, Homo sapiens, EMBL:AF160973	0010090 // trichome morphogenesis // inferred from mutant phenotype /// 0030036 // actin cytoskeleton organization and biogenesis // inferred from mutant phenotype /// 0045010 // actin nucleation // traceable author statement
250125_at	AT5G16390	biotin carboxyl carrier protein of acetyl-CoA carboxylase precursor (BCCP) (sp|Q42533) ;supported by full-length cDNA: Ceres:38996.	0006633 // fatty acid biosynthetic process // inferred from electronic annotation /// 0008610 // lipid biosynthetic process // inferred from electronic annotation
250126_at	AT5G16310	ubiquitin C-terminal hydrolase-like protein ;supported by full-length cDNA: Ceres:8635.	0006511 // ubiquitin-dependent protein catabolic process // inferred from electronic annotation /// 0010016 // shoot morphogenesis // inferred from genetic interaction /// 0048366 // leaf development // inferred from genetic interaction /// 0048367 // shoot development // inferred from genetic interaction
250130_at	AT5G16510	amylogenin; reversibly glycosylatable polypeptide ;supported by full-length cDNA: Ceres:7365.	0030244 // cellulose biosynthetic process // inferred from electronic annotation
250133_at	AT5G16400	thioredoxin f2 (gb|AAD35004.1) ; supported by cDNA: gi_4973253_gb_AF144386.1_AF144386	0006810 // transport // inferred from electronic annotation /// 0045454 // cell redox homeostasis // inferred from electronic annotation
250138_at	AT5G14610	DRH1 DEAD box protein - like DRH1 DEAD box protein, Arabidopsis thaliana, EMBL:AB010259	---
250141_at	AT5G14640	protein kinase MSK-3 - like protein kinase MSK-3, A.medicago, PIR:S37642	0006468 // protein amino acid phosphorylation // inferred from electronic annotation
250157_at	AT5G15180	prx10 peroxidase - like protein prx10 peroxidase, Spinacia oleracea, EMBL:SOY16776	0006979 // response to oxidative stress // inferred from electronic annotation /// 0042744 // hydrogen peroxide catabolic process // inferred from electronic annotation /// 0055114 // oxidation reduction // inferred from electronic annotation
250180_at	AT5G14450	early nodule-specific protein - like early nodule-specific protein, Medicago truncatula, EMBL:AF064775	0006629 // lipid metabolic process // inferred from electronic annotation
250186_at	AT5G14500	putative protein apospory-associated protein C, Chlamydomonas reinhardtii, EMBL:AF195243;supported by full-length cDNA: Ceres:93845.	0005975 // carbohydrate metabolic process // inferred from electronic annotation /// 0006012 // galactose metabolic process // inferred from reviewed computational analysis
250192_at	AT5G14520	pescadillo - like protein embryonic development allele: hi2, Danio rerio, EMBL:U77627 pescadillo, Homo sapiens, EMBL:U78310	0008283 // cell proliferation // inferred from electronic annotation
250234_at	AT5G13420	transaldolase - like protein transaldolase, Solanum tuberosum, EMBL:U95923;supported by full-length cDNA: Ceres:32114.	0005975 // carbohydrate metabolic process // inferred from electronic annotation /// 0006098 // pentose-phosphate shunt // inferred from electronic annotation /// 0008152 // metabolic process // inferred from electronic annotation
250241_at	AT5G13600	photoreceptor-interacting protein-like; non-phototropic hypocotyl-like protein	0009416 // response to light stimulus // inferred from reviewed computational analysis /// 0009416 // response to light stimulus // inferred from electronic annotation
250245_at	AT5G13690	alpha-N-acetylglucosaminidase	---
250268_s_at	AT5G12950 /// AT5G12960	putative protein putative secreted protein SCF41.30c, Streptomyces coelicolor, EMBL:SCF41_30	---
250284_at	AT5G13290	protein kinase precursor - like receptor-like protein kinase 5 precursor, Arabidopsis thaliana, SWISSPROT:RLK5_ARATH	0006468 // protein amino acid phosphorylation // inferred from electronic annotation /// 0010075 // regulation of meristem growth // inferred from mutant phenotype
250299_at	AT5G11910	putative esterase - like protein cinI protein - imported, Butyrivibrio fibrisolvens, PIR:T44624;supported by full-length cDNA: Ceres:7912.	---
250367_s_at	AT5G11170 /// AT5G11200	DEAD BOX RNA helicase RH15 ; supported by cDNA: gi_14190380_gb_AF378868.1_AF378868	0006397 // mRNA processing // inferred from electronic annotation /// 0006810 // transport // inferred from electronic annotation /// 0008380 // RNA splicing // inferred from electronic annotation /// 0051028 // mRNA transport // inferred from electronic annotation
250444_at	AT5G10560	beta-xylosidase - like protein beta-xylosidase, Aspergllus nidulans, EMBL:ANXLND; supported by cDNA: gi_15982752_gb_AY057483.1_	0005975 // carbohydrate metabolic process // inferred from electronic annotation
250448_at	AT5G10820	putative protein lignostilbene-alpha,beta-dioxygenase gene, Synechococcus PCC7942, EMBL:AF055873	0006810 // transport // inferred from reviewed computational analysis
250458_s_at	AT5G09810	ACTIN 2/7 (sp|P53492) ; supported by cDNA: gi_1049306_gb_U37281.1_ATU37281	0007010 // cytoskeleton organization and biogenesis // traceable author statement /// 0009416 // response to light stimulus // inferred from expression pattern /// 0009611 // response to wounding // inferred from expression pattern /// 0009733 // response to auxin stimulus // inferred from expression pattern /// 0009845 // seed germination // inferred from mutant phenotype /// 0048364 // root dev…
250462_at	AT5G10020	receptor protein kinase -like(fragment) receptor-like protein kinase ERECTA, Arabidopsis thaliana, EMBL:AC004484	0006468 // protein amino acid phosphorylation // inferred from reviewed computational analysis /// 0006468 // protein amino acid phosphorylation // inferred from electronic annotation /// 0007169 // transmembrane receptor protein tyrosine kinase signaling pathway // inferred from reviewed computational analysis
250470_at	AT5G10160	(3R)-hydroxymyristoyl-[acyl carrier protein] dehydratase -like protein beta-hydroxyacyl-ACP dehydratase precursor, Toxoplasma gondii, EMBL:AF067150	0006633 // fatty acid biosynthetic process // inferred from reviewed computational analysis /// 0006633 // fatty acid biosynthetic process // inferred from electronic annotation
250473_at	AT5G10220	annexin -like protein annexin (AnnAt2), Arabidopsis thaliana, EMBL:AF083914; supported by cDNA: gi_12667517_gb_AY014798.1_	---
250505_at	AT5G09870	cellulose synthase catalytic subunit	0007047 // cell wall organization and biogenesis // inferred from electronic annotation /// 0009832 // plant-type cell wall biogenesis // traceable author statement /// 0030244 // cellulose biosynthetic process // inferred from electronic annotation
250527_at	AT5G08590	serine/threonine-protein kinase	0006468 // protein amino acid phosphorylation // inferred from electronic annotation /// 0006970 // response to osmotic stress // inferred from direct assay /// 0009651 // response to salt stress // inferred from direct assay
250533_at	AT5G08640	flavonol synthase (FLS) (sp|Q96330) ;supported by full-length cDNA: Ceres:23924.	0009813 // flavonoid biosynthetic process // inferred from electronic annotation /// 0055114 // oxidation reduction // inferred from electronic annotation
250538_at	AT5G08620	RNA helicase (emb|CAA09212.1) ; supported by cDNA: gi_14334881_gb_AY035114.1_	---
250546_at	AT5G08180	nhp2-like protein high mobility group-like nuclear protein 2 (nhp2) - Saccharomyces cerevisiae; supported by cDNA: gi_14190414_gb_AF378885.1_AF378885	0006364 // rRNA processing // inferred from electronic annotation /// 0031118 // rRNA pseudouridine synthesis // inferred from sequence or structural similarity /// 0042254 // ribosome biogenesis // inferred from electronic annotation
250558_at	AT5G07990	flavonoid 3-hydroxylase - like protein flavonoid 3'-hydroxylase Ht1, Petunia x hybrida, EMBL:AF155332; supported by cDNA: gi_10334803_gb_AF271649.1_AF271649	0009411 // response to UV // inferred from expression pattern /// 0009813 // flavonoid biosynthetic process // inferred from electronic annotation /// 0055114 // oxidation reduction // inferred from electronic annotation
250561_at	AT5G08030	glycerophosphodiester phosphodiesterase - like protein glycerophosphodiester phosphodiesterase, Borrelia hermsii, EMBL:BH40762	0006071 // glycerol metabolic process // inferred from reviewed computational analysis /// 0006071 // glycerol metabolic process // inferred from electronic annotation
250584_at	AT5G07590	WD-repeat protein-like	---
250616_at	AT5G07280	receptor-like protein kinase-like protein receptor-like protein kinase - Ipomoea nil (Japanese morning glory), PIR:T18536	0006468 // protein amino acid phosphorylation // inferred from electronic annotation /// 0007126 // meiosis // inferred from electronic annotation /// 0009556 // microsporogenesis // inferred from mutant phenotype /// 0010234 // tapetal cell fate specification // inferred from mutant phenotype
250625_at	AT5G07340	calnexin homolog	0006457 // protein folding // inferred from electronic annotation
250661_at	AT5G07030	nucleoid DNA-binding-like protein ;supported by full-length cDNA: Ceres:15560.	0006508 // proteolysis // inferred from reviewed computational analysis /// 0006508 // proteolysis // inferred from electronic annotation
250690_at	AT5G06530	ABC transporter-like protein ; supported by cDNA: gi_14488081_gb_AF389289.1_AF389289	0006810 // transport // inferred from electronic annotation
250700_at	AT5G06830	CDK5 activator-binding protein-like	0000079 // regulation of cyclin-dependent protein kinase activity // inferred from sequence or structural similarity
250738_at	AT5G05730	anthranilate synthase component I-1 precursor (sp|P32068)	0000162 // tryptophan biosynthetic process // traceable author statement /// 0000162 // tryptophan biosynthetic process // inferred from electronic annotation /// 0008652 // amino acid biosynthetic process // inferred from electronic annotation /// 0009058 // biosynthetic process // inferred from electronic annotation /// 0009073 // aromatic amino acid family biosynthetic process // inferred from…
250740_at	AT5G05760	t-SNARE SED5 (gb|AAC06291.1) ; supported by cDNA: gi_2981438_gb_AF051853.1_AF051853	0006810 // transport // inferred from electronic annotation /// 0006886 // intracellular protein transport // inferred from electronic annotation /// 0006944 // membrane fusion // traceable author statement /// 0015031 // protein transport // inferred from electronic annotation /// 0016192 // vesicle-mediated transport // inferred from electronic annotation
250763_at	AT5G06060	short chain alcohol dehydrogenase-like ;supported by full-length cDNA: Ceres:111427.	0008152 // metabolic process // inferred from electronic annotation /// 0055114 // oxidation reduction // inferred from electronic annotation
250770_at	AT5G05390	laccase (diphenol oxidase)	0046274 // lignin catabolic process // inferred from electronic annotation /// 0055114 // oxidation reduction // inferred from electronic annotation
250814_at	AT5G05080	E2, ubiquitin-conjugating enzyme, putative contains similarity to ubiquitin conjugating enzyme;supported by full-length cDNA: Ceres:41386.	0006511 // ubiquitin-dependent protein catabolic process // inferred from direct assay /// 0043687 // post-translational protein modification // inferred from electronic annotation /// 0051246 // regulation of protein metabolic process // inferred from electronic annotation
250827_at	AT5G05170	cellulose synthase catalytic subunit (gb|AAC39336.1) ; supported by cDNA: gi_2827142_gb_AF027174.1_AF027174	0006952 // defense response // traceable author statement /// 0007047 // cell wall organization and biogenesis // inferred from electronic annotation /// 0009833 // plant-type primary cell wall biogenesis // inferred from mutant phenotype /// 0009833 // plant-type primary cell wall biogenesis // traceable author statement /// 0030244 // cellulose biosynthetic process // inferred from mutant pheno…
250837_at	AT5G04620	8-amino-7-oxononanoate synthase - like protein 8-amino-7-oxononanoate synthase, Bacillus sphaericus, PIR:JQ0512	0009058 // biosynthetic process // inferred from reviewed computational analysis /// 0009058 // biosynthetic process // inferred from electronic annotation /// 0009102 // biotin biosynthetic process // inferred from direct assay
250859_at	AT5G04660	cytochrom P450 - like protein cytochrome P450 77A3p, Glycine max., PIR:T05948;supported by full-length cDNA: Ceres:7867.	0055114 // oxidation reduction // inferred from electronic annotation
250891_at	AT5G04530	fatty acid elongase - like protein KCS1 fatty acid elongase 3-ketoacyl-CoA synthase 1, Arabidopsis thaliana, EMBL:AF053345	0008152 // metabolic process // inferred from electronic annotation /// 0009409 // response to cold // inferred from expression pattern /// 0009416 // response to light stimulus // inferred from expression pattern
250894_s_at	AT5G03810 /// AT5G03820	putative protein proline-rich protein APG, Arabidopsis thaliana, PIR:S21961	0006629 // lipid metabolic process // inferred from electronic annotation
250912_at	AT5G03740	histone deacetylase -like protein histone deacetylase, HD2-p39, nucleolar, Zea mays, PIR:T04141	0006350 // transcription // inferred from electronic annotation /// 0006355 // regulation of transcription, DNA-dependent // inferred from electronic annotation /// 0007275 // multicellular organismal development // inferred from electronic annotation /// 0009414 // response to water deprivation // inferred from mutant phenotype /// 0009651 // response to salt stress // inferred from mutant pheno…
251059_at	AT5G01810	serine/threonine protein kinase ATPK10 ; supported by cDNA: gi_13249133_gb_AF302111.1_AF302111	0006468 // protein amino acid phosphorylation // inferred from electronic annotation /// 0007165 // signal transduction // inferred from electronic annotation /// 0009738 // abscisic acid mediated signaling // traceable author statement /// 0009788 // negative regulation of abscisic acid mediated signaling // inferred from mutant phenotype
251075_at	AT5G01890	putative protein leucine-rich receptor-like protein (LRPKm1) - Malus domestica, EMBL:AF053127; supported by cDNA: gi_15983377_gb_AF424563.1_AF424563	0006468 // protein amino acid phosphorylation // inferred from reviewed computational analysis /// 0006468 // protein amino acid phosphorylation // inferred from electronic annotation /// 0007169 // transmembrane receptor protein tyrosine kinase signaling pathway // inferred from reviewed computational analysis
251090_at	AT5G01340	putative protein ACR1-protein - Saccharomyces cerevisiae, EMBL:SCACR1PRA;supported by full-length cDNA: Ceres:37798.	0006810 // transport // inferred from reviewed computational analysis /// 0006810 // transport // inferred from electronic annotation /// 0006839 // mitochondrial transport // inferred from reviewed computational analysis
251098_at	AT5G01650	light-inducible protein ATLS1	0006954 // inflammatory response // inferred from reviewed computational analysis /// 0051707 // response to other organism // inferred from reviewed computational analysis
251118_at	AT3G63410	putative chloroplast inner envelope protein membrane protein, 37K, precursor, chloroplast inner envelope, common tobacco, PIR:T03230;supported by full-length cDNA: Ceres:19143.	0008152 // metabolic process // inferred from electronic annotation /// 0010189 // vitamin E biosynthetic process // inferred from mutant phenotype /// 0010236 // plastoquinone biosynthetic process // inferred from mutant phenotype
251122_at	AT5G01020	protein kinase -like protein serine/threonine-specific protein kinase NAK, Arabidopsis thaliana, EMBL:AL162874	0006468 // protein amino acid phosphorylation // inferred from electronic annotation
251130_at	AT5G01180	oligopeptide transporter - like protein peptide transport protein ptr1, Hordeum vulgare, PIR:T04378	0006857 // oligopeptide transport // inferred from reviewed computational analysis /// 0006857 // oligopeptide transport // inferred from electronic annotation
251146_at	AT3G63510 /// AT3G63520	neoxanthin cleavage enzyme nc1	0006808 // regulation of nitrogen utilization // inferred from sequence similarity /// 0006950 // response to stress // inferred from electronic annotation /// 0009414 // response to water deprivation // inferred from expression pattern /// 0016118 // carotenoid catabolic process // inferred from direct assay /// 0016121 // carotene catabolic process // inferred from mutant phenotype /// 0016124 …
251152_at	AT3G63130	RAN GTPase activating protein 1 protein ; supported by cDNA: gi_14334453_gb_AY034918.1_	0000072 // M phase specific microtubule process // traceable author statement /// 0006606 // protein import into nucleus // traceable author statement
251174_at	AT3G63200	putative protein latex protein allergen Hev b 7 - Hevea brasiliensis, EMBL:AF113546; supported by cDNA: gi_15912226_gb_AY056391.1_	0006629 // lipid metabolic process // inferred from electronic annotation /// 0008152 // metabolic process // inferred from electronic annotation /// 0016042 // lipid catabolic process // inferred from electronic annotation
251192_at	AT3G62720	alpha galactosyltransferase-like protein alpha galactosyltransferase - Trigonella foenum-graecum, EMBL:TFO245478; supported by cDNA: gi_15983425_gb_AF424587.1_AF424587	0000271 // polysaccharide biosynthetic process // inferred from direct assay /// 0009969 // xyloglucan biosynthetic process // inferred from genetic interaction /// 0048767 // root hair elongation // inferred from genetic interaction
251234_s_at	AT2G47650 /// AT3G62830	putative dTDP-glucose 4-6-dehydratase contains non-consensus AT donor splice site at exon 1 and non-consensus AC acceptor splice site at exon 2	0008152 // metabolic process // inferred from electronic annotation /// 0009225 // nucleotide-sugar metabolic process // inferred from sequence similarity /// 0019305 // dTDP-rhamnose biosynthetic process // inferred from sequence similarity /// 0042732 // D-xylose metabolic process // traceable author statement /// 0042732 // D-xylose metabolic process // inferred from direct assay /// 0044237 /…
251261_at	AT3G62110	putative protein polygalacturonase - Lycopersicon esculentum, EMBL:AF118567; supported by cDNA: gi_13358184_gb_AF324992.2_AF324992	0005975 // carbohydrate metabolic process // inferred from reviewed computational analysis /// 0005975 // carbohydrate metabolic process // inferred from electronic annotation /// 0007047 // cell wall organization and biogenesis // inferred from electronic annotation /// 0008152 // metabolic process // inferred from electronic annotation
251309_at	AT3G61220	putative protein carbonyl reductase (NADPH) - Rattus norvegicus, PIR:JC5285; supported by cDNA: gi_15028054_gb_AY045884.1_	0006952 // defense response // inferred from mutant phenotype /// 0008152 // metabolic process // inferred from electronic annotation /// 0055114 // oxidation reduction // inferred from electronic annotation
251310_at	AT3G61150	homeobox protein Anthocyaninless2 ANL2 - Arabidopsis thaliana, EMBL:AF077335; supported by cDNA: gi_15292864_gb_AY050866.1_	0006350 // transcription // inferred from electronic annotation /// 0006355 // regulation of transcription, DNA-dependent // inferred from reviewed computational analysis /// 0006355 // regulation of transcription, DNA-dependent // inferred from electronic annotation /// 0045449 // regulation of transcription // inferred from electronic annotation
251319_at	AT3G61610	putative protein POSSIBLE APOSPORY-ASSOCIATED PROTEIN C - Pennisetum ciliare (Buffelgrass), SWISSPROT:AAPC_PENCL	0005975 // carbohydrate metabolic process // inferred from electronic annotation /// 0006012 // galactose metabolic process // inferred from reviewed computational analysis
251326_at	AT3G61590	putative protein stamina pistilloidia (Stp) - Pisum sativum, EMBL:AF004843; supported by cDNA: gi_14423513_gb_AF386994.1_AF386994	0048513 // organ development // inferred from mutant phenotype
251337_at	AT3G60820	proteasome component C5 ;supported by full-length cDNA: Ceres:26273.	0006511 // ubiquitin-dependent protein catabolic process // inferred from electronic annotation
251362_at	AT3G61240	DEAD box RNA helicase RH12	0006397 // mRNA processing // inferred from electronic annotation /// 0006417 // regulation of translation // inferred from electronic annotation /// 0006810 // transport // inferred from electronic annotation /// 0051028 // mRNA transport // inferred from electronic annotation
251376_at	AT3G60630	scarecrow - like protein scarecrow-like 6, Arabidopsis thaliana, EMBL:AF036303	0045449 // regulation of transcription // traceable author statement
251500_at	AT3G59110	receptor-like protein kinase receptor-like protein kinase (RKS2) - Arabidopsis thaliana, EMBL:AF084036	0006468 // protein amino acid phosphorylation // inferred from electronic annotation
251509_at	AT3G59010	pectinesterase precursor-like protein pectinesterase (EC 3.1.1.11) precursor - Pisum sativum, PIR:T06468; supported by cDNA: gi_16974624_gb_AY060590.1_	0042545 // cell wall modification // inferred from electronic annotation
251521_at	AT3G59420	putative protein receptor kinase homolog CRINKLY4 - Zea mays, PIR:T04108	0006468 // protein amino acid phosphorylation // inferred from electronic annotation /// 0009793 // embryonic development ending in seed dormancy // inferred from mutant phenotype
251526_at	AT3G58640	putative protein several serine/threonine-specific protein kinases	0006468 // protein amino acid phosphorylation // inferred from electronic annotation
251536_at	AT3G58610	ketol-acid reductoisomerase ; supported by cDNA: gi_13265432_gb_AF324671.2_AF324671	0008152 // metabolic process // inferred from electronic annotation /// 0008652 // amino acid biosynthetic process // inferred from electronic annotation /// 0009082 // branched chain family amino acid biosynthetic process // inferred from reviewed computational analysis /// 0009082 // branched chain family amino acid biosynthetic process // inferred from electronic annotation /// 0055114 // oxid…
251539_at	AT3G58690	serine/threonine-specific protein kinase -like protein serine/threonine-specific protein kinase NAK, Arabidopsis thaliana, PIR:S38326	0006468 // protein amino acid phosphorylation // inferred from electronic annotation
251596_at	AT3G57650	1-acylcerol-3-phosphate acyltransferase - like protein 1-acylcerol-3-phosphate acyltransferase, Brassica napus, Z49860;supported by full-length cDNA: Ceres:108727.	0007275 // multicellular organismal development // inferred from electronic annotation /// 0008152 // metabolic process // inferred from electronic annotation /// 0008654 // phospholipid biosynthetic process // inferred from electronic annotation
251628_at	AT3G57290	translation initiation factor 3 -like protein mammary tumor-associated protein INT6 - Homo sapiens, EMBL:U94174; supported by cDNA: gi_14532577_gb_AY039913.1_	0006352 // transcription initiation // traceable author statement /// 0006412 // translation // inferred from mutant phenotype /// 0009640 // photomorphogenesis // inferred from mutant phenotype /// 0009908 // flower development // inferred from mutant phenotype
251639_at	AT3G57560	acetylglutamate kinase-like protein acetylglutamate kinase - Synechocystis sp., PIR:S77509;supported by full-length cDNA: Ceres:40830.	0006526 // arginine biosynthetic process // inferred from reviewed computational analysis /// 0006526 // arginine biosynthetic process // inferred from electronic annotation /// 0006561 // proline biosynthetic process // inferred from electronic annotation /// 0008652 // amino acid biosynthetic process // inferred from electronic annotation /// 0042450 // arginine biosynthetic process via ornithi…
251666_at	AT3G57050	CYSTATHIONINE BETA-LYASE PRECURSOR (CBL) ; supported by cDNA: gi_704396_gb_L40511.1_ATHCBL	0006520 // amino acid metabolic process // inferred from electronic annotation /// 0008652 // amino acid biosynthetic process // inferred from electronic annotation /// 0009086 // methionine biosynthetic process // inferred from electronic annotation /// 0019279 // methionine biosynthetic process from L-homoserine via cystathionine // traceable author statement
251667_at	AT3G57150	putative protein DYSKERIN (NUCLEOLAR PROTEIN NAP57) - Rattus norvegicus, EMBL:Z34922; supported by cDNA: gi_8901185_gb_AF234984.2_AF234984	0001522 // pseudouridine synthesis // inferred from electronic annotation /// 0006364 // rRNA processing // inferred from electronic annotation /// 0031119 // tRNA pseudouridine synthesis // inferred from electronic annotation /// 0042254 // ribosome biogenesis // inferred from electronic annotation
251714_at	AT3G56370	putative protein leucine-rich receptor-like protein kinase - Malus domestica, EMBL:AF053127	0006468 // protein amino acid phosphorylation // inferred from reviewed computational analysis /// 0006468 // protein amino acid phosphorylation // inferred from electronic annotation /// 0007169 // transmembrane receptor protein tyrosine kinase signaling pathway // inferred from reviewed computational analysis
251717_at	AT3G55850	putative protein EXOENZYMES REGULATORY PROTEIN AEPA PRECURSOR, SWISSPROT:AEPA_ERWCA; supported by cDNA: gi_16209665_gb_AY057597.1_	---
251736_at	AT3G56130	putative protein acetyl-CoA carboxylase, biotin carboxyl carrier - Anabaena sp., PIR:B53311; supported by cDNA: gi_14190386_gb_AF378871.1_AF378871	---
251740_at	AT3G56070	peptidylprolyl isomerase	0006457 // protein folding // inferred from electronic annotation /// 0007165 // signal transduction // inferred from sequence or structural similarity
251764_at	AT3G55830	putative protein exostose-related protein 2, Homo sapiens, PIR:JC5935	0010087 // phloem or xylem histogenesis // inferred from mutant phenotype /// 0016337 // cell-cell adhesion // inferred from mutant phenotype
251790_at	AT3G55470	elicitor responsive/phloem -like protein FIERG2 protein, Oryza sativa, PIR:T04363	---
251801_at	AT3G55440	cytosolic triosephosphatisomerase ;supported by full-length cDNA: Ceres:28516.	0006094 // gluconeogenesis // inferred from electronic annotation /// 0006096 // glycolysis // inferred from electronic annotation /// 0006098 // pentose-phosphate shunt // inferred from electronic annotation /// 0006633 // fatty acid biosynthetic process // inferred from electronic annotation /// 0008152 // metabolic process // inferred from electronic annotation /// 0008610 // lipid biosyntheti…
251808_at	AT3G55480	AP3-complex beta-3A adaptin subunit-like protein AP-3 complex beta3A subunit, Homo sapiens, EMBL:HSU91931; supported by cDNA: gi_16604670_gb_AY059780.1_	---
251879_at	AT3G54200	putative protein hin1 protein, Nicotiana tabacum, PIR:T03265;supported by full-length cDNA: Ceres:1678.	---
251889_at	AT3G54080	putative protein probable lectin 2 precursor, alfalfa, PIR:T09620; supported by cDNA: gi_13877872_gb_AF370199.1_AF370199	---
251891_at	AT3G54320	aintegumaenta-like protein ovule development protein aintegumenta - Arabidopsis thaliana, PIR:S71365	0006109 // regulation of carbohydrate metabolic process // inferred from mutant phenotype /// 0006110 // regulation of glycolysis // inferred from mutant phenotype /// 0006350 // transcription // inferred from electronic annotation /// 0006355 // regulation of transcription, DNA-dependent // inferred from electronic annotation /// 0008610 // lipid biosynthetic process // inferred from mutant phen…
251945_at	AT3G53520	dTDP-glucose 4-6-dehydratase -like protein dTDP-glucose 4-6-dehydratase, Cicer arietinum, EMBL:AJ275318 contains non-consensus AT donor splice site and AC acceptor splice site	0008152 // metabolic process // inferred from electronic annotation /// 0009225 // nucleotide-sugar metabolic process // inferred from sequence similarity /// 0042732 // D-xylose metabolic process // inferred from direct assay /// 0044237 // cellular metabolic process // inferred from electronic annotation
251948_at	AT3G53580	diaminopimelate epimerase - like protein diaminopimelate epimerase, Pseudomonas fluorescens, PIR:T10459	0008652 // amino acid biosynthetic process // inferred from electronic annotation /// 0009085 // lysine biosynthetic process // inferred from electronic annotation /// 0009089 // lysine biosynthetic process via diaminopimelate // inferred from electronic annotation
251966_at	AT3G53380	receptor lectin kinase -like protein receptor lectin kinase 3, Arabidopsis thaliana, gb:U93161	0006468 // protein amino acid phosphorylation // inferred from electronic annotation
251984_at	AT3G53260	phenylalanine ammonia-lyase ;supported by full-length cDNA: Ceres:110886.	0006559 // L-phenylalanine catabolic process // inferred from electronic annotation /// 0006952 // defense response // traceable author statement /// 0006979 // response to oxidative stress // inferred from expression pattern /// 0009058 // biosynthetic process // inferred from electronic annotation /// 0009611 // response to wounding // traceable author statement /// 0009698 // phenylpropanoid m…
251993_at	AT3G52960	peroxiredoxin - like protein peroxiredoxin TPx2, Arabidopsis thaliana, EMBL:AF121356; supported by cDNA: gi_15292892_gb_AY050880.1_	0009626 // plant-type hypersensitive response // inferred from direct assay /// 0055114 // oxidation reduction // inferred from electronic annotation
252017_at	AT3G52970	cytochrome P450 - like protein cytochrome P450 76A2, eggplant, PIR:S38534	0055114 // oxidation reduction // inferred from electronic annotation
252022_at	AT3G52930	fructose bisphosphate aldolase - like protein fructose bisphosphate aldolase, garden pea, PIR:S58167;supported by full-length cDNA: Ceres:3447.	0006096 // glycolysis // inferred from electronic annotation /// 0006098 // pentose-phosphate shunt // traceable author statement /// 0008152 // metabolic process // inferred from electronic annotation
252041_at	AT3G52090	DNA-directed RNA polymerase II 13.6K chain ; supported by cDNA: gi_881500_gb_U28048.1_ATU28048	0006350 // transcription // inferred from electronic annotation
252056_at	AT3G52590	ubiquitin extension protein (UBQ1) identical to GI:166929, GI:166930;supported by full-length cDNA: Ceres:18586.	0006412 // translation // inferred from electronic annotation /// 0006464 // protein modification process // inferred from electronic annotation /// 0009793 // embryonic development ending in seed dormancy // non-traceable author statement /// 0016567 // protein ubiquitination // traceable author statement
252066_at	AT3G51550	receptor-protein kinase-like protein receptor-like protein kinase, Catharanthus roseus, PIR:T10060; supported by cDNA: gi_14334759_gb_AY035053.1_	0006468 // protein amino acid phosphorylation // inferred from electronic annotation /// 0010483 // pollen tube reception // inferred from mutant phenotype /// 0046777 // protein amino acid autophosphorylation // inferred from direct assay
252095_at	AT3G51000	epoxide hydrolase-like protein epoxide hydrolase homolog - Glycine max, PIR:T07145; supported by cDNA: gi_13937212_gb_AF372961.1_AF372961	---
252138_at	AT3G50990	peroxidase-like protein peroxidase ATP6a - Arabiodopsis thaliana, EMBL:X98774	0006979 // response to oxidative stress // inferred from electronic annotation /// 0042744 // hydrogen peroxide catabolic process // inferred from electronic annotation /// 0055114 // oxidation reduction // inferred from electronic annotation
252150_at	AT3G51310	vacuolar sorting protein 35 homolog vacuolar sorting protein 35 - Homo sapiens, EMBL:AF191298	0006886 // intracellular protein transport // inferred from reviewed computational analysis /// 0008333 // endosome to lysosome transport // inferred from sequence or structural similarity /// 0042147 // retrograde transport, endosome to Golgi // inferred from reviewed computational analysis
252189_at	AT3G50070	cyclin D3-like protein Nicotiana tabacum NtcycD3-1 - Nicotiana tabacum, EMBL:AB015222;supported by full-length cDNA: Ceres:36056.	0007049 // cell cycle // inferred from electronic annotation /// 0042127 // regulation of cell proliferation // inferred from genetic interaction /// 0051301 // cell division // inferred from electronic annotation /// 0051726 // regulation of cell cycle // inferred from reviewed computational analysis
252213_at	AT3G50210	flavonol synthase - like protein SRG1 protein, Arabidopsis thaliana, PIR:S44261; supported by full-length cDNA: Ceres: 25787.	0007568 // aging // traceable author statement /// 0009267 // cellular response to starvation // traceable author statement /// 0055114 // oxidation reduction // inferred from electronic annotation
252280_at	AT3G49260	SF16 -like protein SF16 protein, pollen specific, helianthus annuus, PIR:T13992;supported by full-length cDNA: Ceres:39013.	---
252282_at	AT3G49360	6-phosphogluconolactonase - like protein 6-phosphogluconolactonase (6PGL ), Homo sapiens, EMBL:HSA243972;supported by full-length cDNA: Ceres:108207.	0005975 // carbohydrate metabolic process // inferred from reviewed computational analysis /// 0005975 // carbohydrate metabolic process // inferred from electronic annotation /// 0006098 // pentose-phosphate shunt // inferred from electronic annotation
252297_at	AT3G48930	cytosolic ribosomal protein S11 ;supported by full-length cDNA: Ceres:40559.	0006412 // translation // inferred from sequence or structural similarity /// 0006412 // translation // inferred from electronic annotation /// 0009793 // embryonic development ending in seed dormancy // non-traceable author statement
252377_at	AT3G47960	putative peptide transporter peptide transporter (ptr1), Hordeum vulgare, AF023472; supported by cDNA: gi_13877878_gb_AF370202.1_AF370202	0006857 // oligopeptide transport // inferred from reviewed computational analysis /// 0006857 // oligopeptide transport // inferred from electronic annotation
252407_at	AT3G47520	chloroplast NAD-dependent malate dehydrogenase ; supported by cDNA: gi_3256065_emb_Y13987.1_ATMDH	0005975 // carbohydrate metabolic process // inferred from electronic annotation /// 0006096 // glycolysis // inferred from electronic annotation /// 0006099 // tricarboxylic acid cycle // inferred from electronic annotation /// 0006108 // malate metabolic process // inferred from electronic annotation /// 0008152 // metabolic process // inferred from electronic annotation /// 0009409 // response…
252472_at	AT3G46830	GTP-binding protein Rab11 ; supported by full-length cDNA: Ceres: 35596.	0007264 // small GTPase mediated signal transduction // inferred from electronic annotation /// 0015031 // protein transport // inferred from electronic annotation
252527_at	AT3G46440	dTDP-glucose 4-6-dehydratases-like protein dTDP-glucose 4-6-dehydratases homolog - Arabidopsis thaliana,PIR:S58282;supported by full-length cDNA: Ceres:31901.	0008152 // metabolic process // inferred from electronic annotation /// 0009225 // nucleotide-sugar metabolic process // inferred from sequence similarity /// 0042732 // D-xylose metabolic process // traceable author statement /// 0044237 // cellular metabolic process // inferred from electronic annotation
252608_at	AT3G45090	putative protein 2-phosphoglycerate kinase - Methanococcus jannaschii, PIR:A64485; supported by cDNA: gi_15810518_gb_AY056298.1_	---
252616_at	AT3G45240	serine threonine-protein kinase-like protein Ca2+ calmodulin-dependent protein kinase - Rattus norvegicus, PIR:A57156; supported by cDNA: gi_14334793_gb_AY035070.1_	0006468 // protein amino acid phosphorylation // inferred from electronic annotation
252652_at	AT3G44720	putative chloroplast prephenate dehydratase similar to bacterial PheA gene products	0009094 // L-phenylalanine biosynthetic process // inferred from reviewed computational analysis /// 0009094 // L-phenylalanine biosynthetic process // inferred from electronic annotation
252740_at	AT3G43270	pectinesterase -like protein PECTINESTERASE PPE8B PRECURSOR, Prunus persica, SWISSPROT:PME_PRUPE	0042545 // cell wall modification // inferred from electronic annotation
252743_at	AT3G43300	guanine nucleotide-exchange - like protein brefeldin A-inhibited guanine nucleotide-exchange protein 2, Homo sapiens, EMBL:AF084521	0042742 // defense response to bacterium // inferred from mutant phenotype
252831_at	AT4G39980	2-dehydro-3-deoxyphosphoheptonate aldolase ; supported by cDNA: gi_166687_gb_M74819.1_ATHDHS1	0008652 // amino acid biosynthetic process // inferred from electronic annotation /// 0009073 // aromatic amino acid family biosynthetic process // traceable author statement /// 0009073 // aromatic amino acid family biosynthetic process // inferred from electronic annotation /// 0009423 // chorismate biosynthetic process // inferred from direct assay /// 0009423 // chorismate biosynthetic proces…
252855_at	AT4G39660	putative protein alpha-amino-epsilon-caprolactam racemase, Achromobacter obae, PIR2:JC1497; supported by cDNA: gi_5731258_gb_AF166351.1_AF166351	0009853 // photorespiration // inferred from electronic annotation /// 0019544 // arginine catabolic process to glutamate // inferred from direct assay
252863_at	AT4G39800	myo-inositol-1-phosphate synthase ;supported by full-length cDNA: Ceres:1978.	0006021 // inositol biosynthetic process // inferred from direct assay /// 0006021 // inositol biosynthetic process // inferred from electronic annotation /// 0008152 // metabolic process // inferred from electronic annotation /// 0008654 // phospholipid biosynthetic process // inferred from electronic annotation
252886_at	AT4G39350	cellulose synthase catalytic subunit (Ath-A) ; supported by cDNA: gi_2827140_gb_AF027173.1_AF027173	0007047 // cell wall organization and biogenesis // inferred from electronic annotation /// 0009833 // plant-type primary cell wall biogenesis // traceable author statement /// 0030244 // cellulose biosynthetic process // inferred from electronic annotation
252900_at	AT4G39540	shikimate kinase - like protein shikimate kinase precursor, Lycopersicon esculentum, gb:S21584	0009073 // aromatic amino acid family biosynthetic process // traceable author statement
252925_at	AT4G39100	ES43 like protein ES43 protein - barley, PIR2:S44281;supported by full-length cDNA: Ceres:8278.	0009640 // photomorphogenesis // inferred from mutant phenotype /// 0009791 // post-embryonic development // inferred from mutant phenotype
252930_at	AT4G39010	putative endo-1,4-beta-glucanase endo-1,4-beta-glucanase precursor - Fragariax ananassa, PID:g3549291; supported by cDNA: gi_16648910_gb_AY059825.1_	0000272 // polysaccharide catabolic process // inferred from electronic annotation /// 0005975 // carbohydrate metabolic process // inferred from electronic annotation /// 0007047 // cell wall organization and biogenesis // inferred from electronic annotation /// 0008152 // metabolic process // inferred from electronic annotation /// 0030245 // cellulose catabolic process // inferred from electro…
252932_at	AT4G39080	putative proton pump vacuolar proton ATPase 100-kDa subunit - Dictyostelium discoideum, PID:g1384136; supported by cDNA: gi_16974582_gb_AY060557.1_	0015992 // proton transport // inferred from electronic annotation
252939_at	AT4G39230	NAD(P)H oxidoreductase, isoflavone reductase - like protein Pyrc2, Pyrus communis, AF071477	0006808 // regulation of nitrogen utilization // inferred from electronic annotation /// 0008152 // metabolic process // inferred from electronic annotation
252954_at	AT4G38660	putative thaumatin-like protein thaumatin-like protein precursor Mdtl1, pathogenesis-related - Malus domestica, PID:g3643249;supported by full-length cDNA: Ceres:32152.	0051707 // response to other organism // inferred from reviewed computational analysis
252958_at	AT4G38620	putative transcription factor (MYB4) ; supported by cDNA: gi_3941411_gb_AF062860.1_AF062860	0006350 // transcription // inferred from electronic annotation /// 0006355 // regulation of transcription, DNA-dependent // inferred from electronic annotation /// 0009651 // response to salt stress // inferred from expression pattern /// 0009723 // response to ethylene stimulus // inferred from expression pattern /// 0009733 // response to auxin stimulus // inferred from expression pattern /// …
252982_at	AT4G38130	Histone deacetylase ; supported by cDNA: gi_11066138_gb_AF195547.1_AF195547	0006350 // transcription // inferred from electronic annotation /// 0006355 // regulation of transcription, DNA-dependent // inferred from electronic annotation /// 0009294 // DNA mediated transformation // inferred from mutant phenotype /// 0009861 // jasmonic acid and ethylene-dependent systemic resistance // inferred from mutant phenotype /// 0016481 // negative regulation of transcription // …
253010_at	AT4G37750	ovule development protein aintegumenta (ANT) ; supported by cDNA: gi_1171428_gb_U44028.1_ATU44028	0006350 // transcription // inferred from electronic annotation /// 0006355 // regulation of transcription, DNA-dependent // inferred from electronic annotation /// 0007275 // multicellular organismal development // inferred from electronic annotation /// 0007276 // gamete generation // inferred from mutant phenotype /// 0009887 // organ morphogenesis // inferred from mutant phenotype /// 0009908…
253042_at	AT4G37550	formamidase - like protein formamidase, Methylophilus methylotrophus,PIR2:S74213;supported by full-length cDNA: Ceres:23732.	0008152 // metabolic process // inferred from reviewed computational analysis /// 0008152 // metabolic process // inferred from electronic annotation
253052_at	AT4G37310	cytochrome P450-like protein ; supported by cDNA: gi_15809892_gb_AY054214.1_	0055114 // oxidation reduction // inferred from electronic annotation
253078_at	AT4G36180	putative receptor protein kinase Cf-2.1 leucine rich repeat protein, Solanum pimpinellifolium, PATX:G1184075	0006468 // protein amino acid phosphorylation // inferred from reviewed computational analysis /// 0006468 // protein amino acid phosphorylation // inferred from electronic annotation /// 0007169 // transmembrane receptor protein tyrosine kinase signaling pathway // inferred from reviewed computational analysis
253104_at	AT4G36010	thaumatin-like protein thaumatin-like protein, Arabidopsis thaliana, Pir2:S71175; supported by cDNA: gi_13430505_gb_AF360165.1_AF360165	0051707 // response to other organism // inferred from reviewed computational analysis
253163_at	AT4G35750	putative protein E1B 19K/Bcl-2-interacting protein Nip2, Homo sapiens, PIR2:I38864;supported by full-length cDNA: Ceres:17117.	---
253167_at	AT4G35310	calmodulin-domain protein kinase CDPK isoform 5 (CPK5) ; supported by cDNA: gi_1399272_gb_U31834.1_ATU31834	0006468 // protein amino acid phosphorylation // inferred from electronic annotation
253204_at	AT4G34460	GTP binding protein beta subunit ; supported by cDNA: gi_15028006_gb_AY045860.1_	0006800 // oxygen and reactive oxygen species metabolic process // inferred from mutant phenotype /// 0007165 // signal transduction // inferred from electronic annotation /// 0009723 // response to ethylene stimulus // inferred from mutant phenotype /// 0009867 // jasmonic acid mediated signaling pathway // inferred from mutant phenotype /// 0009887 // organ morphogenesis // inferred from mutant…
253225_at	AT4G35020	Rho1Ps homolog Rac-like protein ; supported by cDNA: gi_1732518_gb_U62746.1_ATU62746	0007264 // small GTPase mediated signal transduction // inferred from electronic annotation /// 0015031 // protein transport // inferred from electronic annotation
253231_at	AT4G34450	Nonclathrin coat protein gamma - like protein coat protein gamma-cop, Bos primigenius	0006461 // protein complex assembly // inferred from electronic annotation /// 0006810 // transport // inferred from electronic annotation /// 0006886 // intracellular protein transport // inferred from electronic annotation /// 0015031 // protein transport // inferred from electronic annotation /// 0016192 // vesicle-mediated transport // inferred from electronic annotation
253247_at	AT4G34610	Homeodomain - like protein similaritry to homeotic protein BEL1, Arabidopsis thaliana, PIR2:A57632	0006350 // transcription // inferred from electronic annotation /// 0006355 // regulation of transcription, DNA-dependent // inferred from electronic annotation /// 0045449 // regulation of transcription // inferred from electronic annotation
253274_at	AT4G34200	Phosphoglycerate dehydrogenase - like protein Phosphoglycerate dehydrogenase, Arabidopsis thaliana, PATCHX:D1021238;supported by full-length cDNA: Ceres:100571.	0006564 // L-serine biosynthetic process // inferred from electronic annotation /// 0008152 // metabolic process // inferred from electronic annotation /// 0009561 // megagametogenesis // inferred from mutant phenotype /// 0055114 // oxidation reduction // inferred from electronic annotation
253276_at	AT4G34050	caffeoyl-CoA O-methyltransferase - like protein caffeoyl-CoA 3-O-methyltransferase, Populus tremuloides, PID:G857578;supported by full-length cDNA: Ceres:8049.	0009809 // lignin biosynthetic process // inferred from electronic annotation
253334_at	AT4G33360	putative protein dihydrokaempferol 4-reductase (EC 1.1.1.219) -Synechocystis, PIR2:S75325; supported by cDNA: gi_13926212_gb_AF370578.1_AF370578	0006721 // terpenoid metabolic process // inferred from reviewed computational analysis /// 0008152 // metabolic process // inferred from electronic annotation /// 0044237 // cellular metabolic process // inferred from electronic annotation
253379_at	AT4G33330	putative protein glycogenin glucosyltransferase (EC 2.4.1.186) - human, PID:g1174167	0009058 // biosynthetic process // inferred from reviewed computational analysis /// 0016051 // carbohydrate biosynthetic process // inferred from electronic annotation
253404_at	AT4G32840	putative pyrophosphate--fructose-6-phosphate 1-phosphotransferase pyrophosphate--fructose-6-phosphate 1-phosphotransferase (EC 2.7.1.90) - Entamoeba histolytica, PIR2:S68243;supported by full-length cDNA: Ceres:40445.	0006096 // glycolysis // inferred from reviewed computational analysis /// 0006096 // glycolysis // inferred from electronic annotation
253416_at	AT4G33070	pyruvate decarboxylase-1 (Pdc1)	---
253428_at	AT4G32410	cellulose synthase catalytic subunit (RSW1)	0007047 // cell wall organization and biogenesis // inferred from electronic annotation /// 0009832 // plant-type cell wall biogenesis // traceable author statement /// 0009833 // plant-type primary cell wall biogenesis // inferred from mutant phenotype /// 0030244 // cellulose biosynthetic process // inferred from mutant phenotype /// 0030244 // cellulose biosynthetic process // traceable author…
253433_s_at	AT4G28365 /// AT4G32490	nodulin - like protein nodulin (clone GmENOD55-2), Glycine max., PIR2:S37354	---
253434_at	AT4G32500	potassium channel - protein	0006810 // transport // inferred from electronic annotation /// 0006811 // ion transport // inferred from electronic annotation /// 0006813 // potassium ion transport // inferred from electronic annotation
253490_at	AT4G31790	methyltransferase - like protein methyltransferase DPH5, Saccharomyces cerevisiae, PIR2:S30890; supported by cDNA: gi_13605812_gb_AF367305.1_AF367305	0008152 // metabolic process // inferred from reviewed computational analysis /// 0008152 // metabolic process // inferred from electronic annotation /// 0017183 // peptidyl-diphthamide biosynthetic process from peptidyl-histidine // inferred from reviewed computational analysis /// 0017183 // peptidyl-diphthamide biosynthetic process from peptidyl-histidine // inferred from electronic annotation
253513_at	AT4G31760	peroxidase - like protein peroxidase, Spinacia oleracea, PID:g1781338	0006979 // response to oxidative stress // inferred from electronic annotation /// 0042744 // hydrogen peroxide catabolic process // inferred from electronic annotation /// 0055114 // oxidation reduction // inferred from electronic annotation
253521_at	AT4G31300	multicatalytic endopeptidase complex, proteasome precursor, beta subunit ;supported by full-length cDNA: Ceres:229.	0006511 // ubiquitin-dependent protein catabolic process // inferred from electronic annotation
253528_s_at	AT4G31480 /// AT4G31490	putative protein bcop gene product - Drosophila melanogaster,PID:g472343	0006461 // protein complex assembly // inferred from electronic annotation /// 0006810 // transport // inferred from electronic annotation /// 0006886 // intracellular protein transport // inferred from electronic annotation /// 0015031 // protein transport // inferred from electronic annotation /// 0016192 // vesicle-mediated transport // inferred from electronic annotation
253558_at	AT4G31120	kinase binding protein - like Skb1 protein homolog, Homo sapiens, PIR2:T03842	0006350 // transcription // inferred from electronic annotation /// 0006355 // regulation of transcription, DNA-dependent // inferred from electronic annotation /// 0009909 // regulation of flower development // inferred from mutant phenotype /// 0010220 // positive regulation of vernalization response // inferred from mutant phenotype /// 0016568 // chromatin modification // inferred from electr…
253609_at	AT4G30190	H+-transporting ATPase type 2, plasma membrane ; supported by cDNA: gi_14334803_gb_AY035075.1_	0006810 // transport // inferred from electronic annotation /// 0006811 // ion transport // inferred from electronic annotation /// 0006812 // cation transport // inferred from electronic annotation /// 0008152 // metabolic process // inferred from electronic annotation /// 0015992 // proton transport // inferred from electronic annotation
253634_at	AT4G30590	putative protein ENOD20 gene product - Medicago truncatula,PID:e258656;supported by full-length cDNA: Ceres:5104.	---
253645_at	AT4G29830 /// AT4G29840	putative protein G protein beta subunit-like protein, Schistosoma mansoni, gb:U30261; supported by full-length cDNA: Ceres: 341.	0009088 // threonine biosynthetic process // inferred from sequence similarity /// 0009910 // negative regulation of flower development // inferred from genetic interaction /// 0009910 // negative regulation of flower development // inferred from mutant phenotype
253657_at	AT4G30110	cadmium-transporting ATPase-like protein E1-E2 cadmium efflux adenosine triphosphatase - Staphylococcus aureus, PID:g152978	0006810 // transport // inferred from electronic annotation /// 0008152 // metabolic process // inferred from electronic annotation /// 0015992 // proton transport // inferred from electronic annotation /// 0030001 // metal ion transport // inferred from electronic annotation
253661_at	AT4G30130	putative protein bZIP protein - Arabidopsis thaliana, PID:g600855; supported by cDNA: gi_15810478_gb_AY056278.1_	---
253706_at	AT4G29120 /// AT4G29130	putative protein D-threonine dehydrogenase - Pseudomonas cruciviae,PID:d1035162 and to several 3-hydroxyisobutyrate dehydrogenases; supported by cDNA: gi_13877868_gb_AF370197.1_AF370197	0006098 // pentose-phosphate shunt // inferred from electronic annotation /// 0008152 // metabolic process // inferred from electronic annotation /// 0010182 // sugar mediated signaling // traceable author statement /// 0010255 // glucose mediated signaling // inferred from mutant phenotype /// 0012501 // programmed cell death // inferred from mutant phenotype /// 0019320 // hexose catabolic proc…
253723_at	AT4G29240	extensin-like protein ;supported by full-length cDNA: Ceres:147694.	---
253729_at	AT4G29360	beta-1,3-glucanase-like protein beta-1,3-glucanase (EC 3.2.1.-) 7 - Glycine max,PIR2:T05960;supported by full-length cDNA: Ceres:6076.	0005975 // carbohydrate metabolic process // inferred from electronic annotation /// 0006952 // defense response // inferred from electronic annotation /// 0007047 // cell wall organization and biogenesis // inferred from electronic annotation /// 0008152 // metabolic process // inferred from electronic annotation
253755_at	AT4G29040	26S proteasome subunit 4-like protein Drosophila melanogaster 26S proteasome subunit 4 ATPase, PID:g1066065; supported by cDNA: gi_14334603_gb_AY034975.1_	0006511 // ubiquitin-dependent protein catabolic process // traceable author statement /// 0009408 // response to heat // inferred from mutant phenotype /// 0009933 // meristem organization // inferred from mutant phenotype /// 0009965 // leaf morphogenesis // inferred from mutant phenotype /// 0010015 // root morphogenesis // inferred from mutant phenotype /// 0010078 // maintenance of root meri…
253757_at	AT4G28950	rac GTP binding protein Arac7 ; supported by cDNA: gi_3702961_gb_AF079484.1_AF079484	0007264 // small GTPase mediated signal transduction // inferred from electronic annotation /// 0009738 // abscisic acid mediated signaling // inferred from electronic annotation /// 0015031 // protein transport // inferred from electronic annotation
253786_at	AT4G28650	receptor protein kinase-like protein receptor-like protein kinase 5, Arabidopsis thaliana, PIR1:S27756	0006468 // protein amino acid phosphorylation // inferred from reviewed computational analysis /// 0006468 // protein amino acid phosphorylation // inferred from electronic annotation /// 0007169 // transmembrane receptor protein tyrosine kinase signaling pathway // inferred from reviewed computational analysis
253790_at	AT4G28660	photosystem II protein W - like photosystem II protein W, Porphyra purpurea, PIR2:S73268; supported by full-length cDNA: Ceres: 2419.	0015979 // photosynthesis // inferred from reviewed computational analysis /// 0015979 // photosynthesis // inferred from electronic annotation
253854_at	AT4G27900	putative protein zinc-finger protein S12569, Oryza sativa, PIR3:JE0115;supported by full-length cDNA: Ceres:41557.	---
253875_at	AT4G27520	putative protein ENOD20 gene, Medicago truncatula, X99467;supported by full-length cDNA: Ceres:33380.	---
253876_at	AT4G27430	COP1-interacting protein 7 (CIP7) ; supported by cDNA: gi_3327867_dbj_AB012912.1_AB012912	0009416 // response to light stimulus // inferred from expression pattern /// 0009718 // anthocyanin biosynthetic process // inferred from direct assay /// 0015995 // chlorophyll biosynthetic process // inferred from direct assay
253878_at	AT4G27550	trehalose-6-phosphate synthase - like protein trehalose-6-phosphate synthase, Arabidopsis thaliana, Y08568	0005992 // trehalose biosynthetic process // inferred from sequence or structural similarity /// 0005992 // trehalose biosynthetic process // inferred from electronic annotation
253889_at	AT4G27760	forever young gene (FEY)	0007275 // multicellular organismal development // inferred from mutant phenotype /// 0008152 // metabolic process // inferred from electronic annotation /// 0010073 // meristem maintenance // inferred from mutant phenotype /// 0055114 // oxidation reduction // inferred from electronic annotation
253955_at	AT4G27000	putative DNA binding protein DNA binding protein ACBF - Nicotiana tabacum, PID:g1899188; supported by cDNA: gi_15450813_gb_AY054487.1_	---
253967_at	AT4G26550	putative protein probable membrane protein YBL102w, yeast, PIR2:S45393	---
253976_at	AT4G26610	putative protein kinase protein kinase -Arabidopsis thaliana,PIR2:JN0505	0006468 // protein amino acid phosphorylation // inferred from electronic annotation
254021_at	AT4G25650	putative protein cell death suppressor protein lls1, Zea mays, T04133; supported by cDNA: gi_15810258_gb_AY056168.1_	---
254022_at	AT4G25750	putative membrane transporter Bactrocera tryoni membrane transporter (white) gene, PID:g3676298	0006810 // transport // inferred from electronic annotation
254034_at	AT4G25960	P-glycoprotein-2 (pgp2)	0006810 // transport // inferred from electronic annotation
254054_at	AT4G25320	putative protein DNA-binding protein PD1 with two AT-hook motifs -Pisum sativum, PID:e275188	---
254058_at	AT4G25210	putative protein cylicin II - human, PID:g758587; supported by cDNA: gi_14423517_gb_AF386996.1_AF386996	---
254066_at	AT4G25480	transcriptional activator CBF1-like protein strong similarity to transcriptional activator CBF1, Arabidopsis thaliana00	0006350 // transcription // inferred from electronic annotation /// 0006355 // regulation of transcription, DNA-dependent // inferred from electronic annotation /// 0006950 // response to stress // inferred from electronic annotation /// 0009409 // response to cold // inferred from direct assay /// 0009409 // response to cold // inferred from expression pattern /// 0009409 // response to cold // …
254080_at	AT4G25630	fibrillarin 2 (AtFib2) identical to fibrillarin 2 GI:9965655 from [Arabidopsis thaliana];supported by full-length cDNA: Ceres:11319.	0001510 // RNA methylation // inferred from genetic interaction /// 0006364 // rRNA processing // inferred from genetic interaction /// 0006364 // rRNA processing // inferred from electronic annotation
254083_at	AT4G24920	PROTEIN TRANSPORT PROTEIN SEC61 GAMMA SUBUNIT -like PROTEIN TRANSPORT PROTEIN SEC61 GAMMA SUBUNIT, ORYZA SATIVA, gb:P38385	0006605 // protein targeting // inferred from reviewed computational analysis /// 0006605 // protein targeting // inferred from electronic annotation /// 0006810 // transport // inferred from electronic annotation /// 0006886 // intracellular protein transport // inferred from reviewed computational analysis /// 0006886 // intracellular protein transport // inferred from electronic annotation ///…
254101_at	AT4G25000	alpha-amylase - like protein alpha-amylase, Vigna mungo, PIR2:S10514;supported by full-length cDNA: Ceres:3059.	0005975 // carbohydrate metabolic process // inferred from electronic annotation /// 0009737 // response to abscisic acid stimulus // inferred from expression pattern /// 0009739 // response to gibberellin stimulus // inferred from expression pattern
254109_at	AT4G25240	Pollen-specific protein precursor like Pollen-specific protein precursor -Nicotiana tabacum, PID:g19902	---
254118_at	AT4G24790	DNA polymerase III like protein DNA polymerase III gamma subunit - Aquifex aeolicus, PIR2:A70460	0006260 // DNA replication // inferred from electronic annotation
254141_at	AT4G24620	glucose-6-phosphate isomerase glucose-6-phosphate isomerase Spinacia oleracea (spinach), PATX:E1315197	0005982 // starch metabolic process // inferred from mutant phenotype /// 0006094 // gluconeogenesis // inferred from electronic annotation /// 0006096 // glycolysis // inferred from electronic annotation /// 0009911 // positive regulation of flower development // inferred from mutant phenotype
254151_at	AT4G24390	F-box protein family, AtFBX14 similar to transport inhibitor response 1 protein GI:8777429 from [Arabidopsis thaliana]	0006511 // ubiquitin-dependent protein catabolic process // traceable author statement
254156_at	AT4G24490	Rab geranylgeranyl transferase like protein (fragment) Rab geranylgeranyl transferase (EC 2.5.1.-) alpha chain, human, PIR2:JC5538	0018346 // protein amino acid prenylation // inferred from electronic annotation
254167_at	AT4G24400	serine/threonine kinase-like protein serine/threonine kinase - Sorghum bicolor,PID:e1184911; supported by cDNA: gi_14532685_gb_AY039967.1_	0006468 // protein amino acid phosphorylation // traceable author statement /// 0006468 // protein amino acid phosphorylation // inferred from electronic annotation /// 0007165 // signal transduction // inferred from electronic annotation
254175_at	AT4G24050	putative protein CGI-82 protein - Homo sapiens,PID:g4929633; supported by cDNA: gi_16612263_gb_AF439829.1_AF439829	0008152 // metabolic process // inferred from electronic annotation /// 0055114 // oxidation reduction // inferred from electronic annotation
254192_at	AT4G23850	acyl-CoA synthetase - like protein acyl-CoA synthetase, Brassica napus, X94624; supported by cDNA: gi_15146195_gb_AY049239.1_	0006633 // fatty acid biosynthetic process // traceable author statement /// 0008152 // metabolic process // inferred from electronic annotation
254194_at	AT4G23980	auxin response factor 9 (ARF9) ; supported by cDNA: gi_4580574_gb_AF082176.1_AF082176	0006350 // transcription // inferred from electronic annotation /// 0006355 // regulation of transcription, DNA-dependent // inferred from electronic annotation /// 0009725 // response to hormone stimulus // inferred from electronic annotation /// 0009734 // auxin mediated signaling pathway // inferred from electronic annotation /// 0045449 // regulation of transcription // inferred from electron…
254218_at	AT4G23740	putative receptor kinase receptor-like protein kinase - Arabidopsis thaliana RKL1, PID:g4008006	0006468 // protein amino acid phosphorylation // inferred from reviewed computational analysis /// 0006468 // protein amino acid phosphorylation // inferred from electronic annotation /// 0007169 // transmembrane receptor protein tyrosine kinase signaling pathway // inferred from reviewed computational analysis
254239_at	AT4G23400	water channel - like protein plasma membrane intrinsic protein 1c, Arabidopsis thaliana, PIR2:S44083;supported by full-length cDNA: Ceres:3982.	0006810 // transport // inferred from electronic annotation
254261_at	AT4G23460	beta adaptin - like protein beta-adaptin 1, Drosophila melanogaster, PIR2:S39295	0006461 // protein complex assembly // inferred from electronic annotation /// 0006886 // intracellular protein transport // inferred from electronic annotation /// 0015031 // protein transport // inferred from electronic annotation /// 0016192 // vesicle-mediated transport // inferred from electronic annotation
254262_at	AT4G23470	putative protein annexin VII, Dictyostelium discoideum, PIR1:LUDO7	---
254329_at	AT4G22540	putative protein oxysterol-binding protein, Homo sapiens, PIR2:A34581; supported by cDNA: gi_15450518_gb_AY052361.1_	0008202 // steroid metabolic process // inferred from reviewed computational analysis /// 0008202 // steroid metabolic process // inferred from electronic annotation
254341_at	AT4G22130	serine/threonine protein kinase like protein serine/threonine protein kinase (ARSK1 gene), Arabidopsis thaliana, PATCHX:G1066501	0006468 // protein amino acid phosphorylation // inferred from electronic annotation
254363_at	AT4G22010	pectinesterase like protein pectinesterase, Lycopersicon esculentum, PATX:E312172	---
254370_at	AT4G21750	L1 specific homeobox gene ATML1/ovule-specific homeobox protein A20	0006350 // transcription // inferred from electronic annotation /// 0006355 // regulation of transcription, DNA-dependent // inferred from electronic annotation /// 0009913 // epidermal cell differentiation // inferred from genetic interaction /// 0030154 // cell differentiation // inferred from electronic annotation /// 0045449 // regulation of transcription // inferred from electronic annotatio…
254386_at	AT4G21960	peroxidase prxr1 ;supported by full-length cDNA: Ceres:20758.	0006979 // response to oxidative stress // inferred from electronic annotation /// 0042744 // hydrogen peroxide catabolic process // inferred from electronic annotation /// 0048511 // rhythmic process // inferred from electronic annotation /// 0055114 // oxidation reduction // inferred from electronic annotation
254391_at	AT4G21590	putative bifunctional nuclease bifunctional nuclease, Zinnia elegans, gb:U90266;supported by full-length cDNA: Ceres:17760.	0006308 // DNA catabolic process // inferred from reviewed computational analysis /// 0006308 // DNA catabolic process // inferred from electronic annotation
254412_at	AT4G21430	putative protein chloroplast DNA-binding protein PD3, Pisum sativum,gb:X98744	---
254416_at	AT4G21380	receptor-like serine/threonine protein kinase ARK3	0006468 // protein amino acid phosphorylation // inferred from electronic annotation /// 0007018 // microtubule-based movement // inferred from electronic annotation /// 0048544 // recognition or rejection of self pollen // inferred from electronic annotation
254438_at	AT4G20980	translation initiation factor eIF3 - like protein translation initiation factor eIF3 p66 subunit, Homo sapiens, PID:g2351378	0006412 // translation // inferred from electronic annotation /// 0006413 // translational initiation // inferred from reviewed computational analysis /// 0006413 // translational initiation // inferred from electronic annotation
254445_at	AT4G20930	3-hydroxyisobutyrate dehydrogenase -like protein 3-hydroxyisobutyrate dehydrogenase, Rattus norvegicus, Pir:A32867;supported by full-length cDNA: Ceres:28479.	0006098 // pentose-phosphate shunt // inferred from electronic annotation /// 0006573 // valine metabolic process // inferred from electronic annotation /// 0008152 // metabolic process // inferred from electronic annotation /// 0055114 // oxidation reduction // inferred from electronic annotation
254466_at	AT4G20430	subtilisin-like serine protease contains similarity to meiotic serine proteinase TMP GI:6468325 from [Lycopersicon esculentum]	0006508 // proteolysis // inferred from reviewed computational analysis /// 0006508 // proteolysis // inferred from electronic annotation /// 0043086 // negative regulation of catalytic activity // inferred from electronic annotation
254496_at	AT4G20070	hyuC-like protein 5-substituted hydantoins to the corresponding L-amino acids, Pseudomonas sp.,PIR2:D42594	0006508 // proteolysis // inferred from reviewed computational analysis /// 0006508 // proteolysis // inferred from electronic annotation /// 0008152 // metabolic process // inferred from electronic annotation /// 0010136 // ureide catabolic process // inferred from mutant phenotype
254515_at	AT4G20270	CLV1 receptor kinase like protein CLAVATA1 receptor kinase, Arabidopsis th., PATX:G2160756	0006468 // protein amino acid phosphorylation // inferred from electronic annotation /// 0007169 // transmembrane receptor protein tyrosine kinase signaling pathway // inferred from sequence similarity /// 0010075 // regulation of meristem growth // inferred from genetic interaction /// 0048437 // floral organ development // inferred from genetic interaction
254530_at	AT4G19640	small GTP-binding protein - like GTP-binding protein RHA1, Arabidopsis thaliana, PIR2:S23727; supported by cDNA: gi_15450604_gb_AY052670.1_	0007264 // small GTPase mediated signal transduction // inferred from electronic annotation /// 0015031 // protein transport // inferred from electronic annotation
254601_at	AT4G19020	putative protein DNA (cytosine-5-)-methyltransferase,Arabidopsis thaliana, PIR2:S59604	0006306 // DNA methylation // inferred from reviewed computational analysis /// 0006306 // DNA methylation // inferred from electronic annotation /// 0006333 // chromatin assembly or disassembly // inferred from electronic annotation /// 0006350 // transcription // inferred from electronic annotation /// 0006355 // regulation of transcription, DNA-dependent // inferred from electronic annotation …
254617_s_at	AT4G18730 /// AT5G45775	ribosomal protein L11, cytosolic ;supported by full-length cDNA: Ceres:2359.	0006412 // translation // inferred from reviewed computational analysis /// 0006412 // translation // traceable author statement /// 0006412 // translation // inferred from electronic annotation
254649_at	AT4G18570	pherophorin - like protein pherophorin-S, Volvox carteri, PIR:T10798	---
254734_at	AT4G13780	methionyl-tRNA synthetase - like protein methionyl-tRNA synthetase, Oryza sativa, AF040700	0006412 // translation // inferred from electronic annotation /// 0006418 // tRNA aminoacylation for protein translation // inferred from electronic annotation /// 0006431 // methionyl-tRNA aminoacylation // inferred from reviewed computational analysis /// 0006431 // methionyl-tRNA aminoacylation // inferred from electronic annotation
254737_at	AT4G13840	fatty acid elongase - like protein (cer2-like) cer2, Arabidopsis thaliana, X93080	---
254754_at	AT4G13210	pectate lyase like protein pectate lyase -Fragaria x ananassa,PID:g2435395	---
254784_at	AT4G12720	growth factor like protein antisense basic fibroblast growth factor GFG - Rattus norvegicus, PID:g1518635;supported by full-length cDNA: Ceres:148575.	0006979 // response to oxidative stress // inferred from expression pattern /// 0009626 // plant-type hypersensitive response // inferred from mutant phenotype /// 0009651 // response to salt stress // inferred from expression pattern /// 0009870 // defense response signaling pathway, resistance gene-dependent // inferred from mutant phenotype /// 0010193 // response to ozone // inferred from exp…
254798_at	AT4G13050	oleoyl-[acyl-carrier-protein] hydrolase-like protein oleoyl-[acyl-carrier-protein] hydrolase - Brassica napus, PIR2:S40407	0006633 // fatty acid biosynthetic process // inferred from reviewed computational analysis /// 0006633 // fatty acid biosynthetic process // inferred from electronic annotation
254845_at	AT4G11820	hydroxymethylglutaryl-CoA synthase ;supported by full-length cDNA: Ceres:22413.	0006694 // steroid biosynthetic process // inferred from electronic annotation /// 0008152 // metabolic process // inferred from electronic annotation /// 0008299 // isoprenoid biosynthetic process // inferred from electronic annotation /// 0008610 // lipid biosynthetic process // inferred from electronic annotation /// 0016126 // sterol biosynthetic process // inferred from electronic annotation…
254860_at	AT4G12110	putative C-4 sterol methyl oxidase C-4 methyl sterol oxidase - Candida albicans, PID:g2970627;supported by full-length cDNA: Ceres:35110.	0008152 // metabolic process // inferred from electronic annotation /// 0016126 // sterol biosynthetic process // inferred from mutant phenotype
254906_at	AT4G11180	putative disease resistance response protein disease resistance response protein 206-d - Pisum sativum, PID:g508844	0006952 // defense response // inferred from reviewed computational analysis /// 0009807 // lignan biosynthetic process // inferred from reviewed computational analysis
254980_at	AT4G10450	putative ribosomal protein L9, cytosolic ribosomal protein L9, cytosolic - garden pea, PIR2:S19978;supported by full-length cDNA: Ceres:21228.	0006412 // translation // inferred from reviewed computational analysis /// 0006412 // translation // inferred from electronic annotation
254994_at	AT4G10760	putative methyltransferase	0001510 // RNA methylation // inferred from sequence or structural similarity /// 0006139 // nucleobase, nucleoside, nucleotide and nucleic acid metabolic process // inferred from electronic annotation /// 0009793 // embryonic development ending in seed dormancy // non-traceable author statement /// 0080009 // mRNA methylation // inferred from mutant phenotype
255033_at	AT4G09520	putative protein phosphonopyruvate decarboxylase (EC 4.1.1.-) -Methanobacterium thermoautotrophicum,PID:g2622714	0008152 // metabolic process // inferred from electronic annotation
255038_at	AT4G09510	neutral invertase like protein Daucus carota mRNA, PID:e1372926;supported by full-length cDNA: Ceres:156092.	---
255039_at	AT4G09570	calmodulin-domain protein kinase CDPK isoform 4 (CPK4)	0006468 // protein amino acid phosphorylation // inferred from electronic annotation /// 0009789 // positive regulation of abscisic acid mediated signaling // inferred from mutant phenotype
255056_at	AT4G09820	putative protein helix-loop-helix protein DEL -Antirrhinum majus,PIR2:A42220	0006350 // transcription // inferred from electronic annotation /// 0006355 // regulation of transcription, DNA-dependent // inferred from electronic annotation /// 0009813 // flavonoid biosynthetic process // inferred from electronic annotation /// 0045449 // regulation of transcription // inferred from electronic annotation
255066_at	AT4G08980	F-box protein family, AtFBW2 contains similarity to N7 protein GI:3273101 from [Medicago truncatula];supported by full-length cDNA: Ceres:11257.	0006511 // ubiquitin-dependent protein catabolic process // traceable author statement
255068_at	AT4G08920	Arabidopsis thaliana flavin-type blue-light photoreceptor (SW:Q43125) (Pfam: PF00875, Score=765.2, E=2.6e-226, N=1) ; supported by cDNA: gi_13605524_gb_AF361588.1_AF361588	0006281 // DNA repair // inferred from electronic annotation /// 0007623 // circadian rhythm // non-traceable author statement /// 0009414 // response to water deprivation // inferred from genetic interaction /// 0009637 // response to blue light // inferred from mutant phenotype /// 0009637 // response to blue light // non-traceable author statement /// 0009640 // photomorphogenesis // inferred …
255284_at	AT4G04610	5-adenylylsulfate reductase ;supported by full-length cDNA: Ceres:40330.	0000103 // sulfate assimilation // inferred from direct assay /// 0000103 // sulfate assimilation // inferred from genetic interaction /// 0006950 // response to stress // inferred from electronic annotation /// 0008152 // metabolic process // inferred from electronic annotation /// 0008652 // amino acid biosynthetic process // inferred from electronic annotation /// 0019344 // cysteine biosynthe…
255304_at	AT4G04850	putative potassium transporter similar to A. thaliana K+ antiporter KEA1, GenBank accession number AF003382; supported by cDNA: gi_15293144_gb_AY051006.1_	0006813 // potassium ion transport // inferred from electronic annotation /// 0006885 // regulation of pH // inferred from electronic annotation /// 0008152 // metabolic process // inferred from electronic annotation
255308_at	AT4G04910	putative component of vesicle-mediated transport similar to N. tabacum N-ethylmaleimide sensitive fusion protein, GenBank accession number D86506	0006810 // transport // inferred from electronic annotation /// 0015031 // protein transport // inferred from electronic annotation /// 0016192 // vesicle-mediated transport // inferred from electronic annotation
255325_at	AT4G04210	putative membrane trafficking factor ;supported by full-length cDNA: Ceres:1463.	---
255411_at	AT4G03110	putative ribonucleoprotein similarity to ovarian RNA-binding protein and translational control factor (bruno)- Drosphila melanogaster,EMBL:DMU58976;supported by full-length cDNA: Ceres:114653.	---
255412_at	AT4G02980	auxin-binding protein 1 precursor ;supported by full-length cDNA: Ceres:34126.	0000910 // cytokinesis // inferred from mutant phenotype /// 0009734 // auxin mediated signaling pathway // inferred from electronic annotation /// 0009826 // unidimensional cell growth // inferred from mutant phenotype
255458_at	AT4G02840	small nuclear riboprotein Sm-D1-like protein strong similarity to Sm-D ribonucleoprotein autoantigen - Homo sapiens,PIR2:A27668;supported by full-length cDNA: Ceres:11560.	0016071 // mRNA metabolic process // inferred from electronic annotation
255488_at	AT4G02630	putative serine/threonine protein kinase	0006468 // protein amino acid phosphorylation // inferred from electronic annotation
255505_at	AT4G02080	SAR1/GTP-binding secretory factor ;supported by full-length cDNA: Ceres:94610.	0006810 // transport // inferred from electronic annotation /// 0006886 // intracellular protein transport // inferred from electronic annotation /// 0007264 // small GTPase mediated signal transduction // inferred from electronic annotation /// 0015031 // protein transport // inferred from electronic annotation /// 0016192 // vesicle-mediated transport // inferred from electronic annotation
255558_at	AT4G01900	P II nitrogen sensing protein GLB I ; supported by cDNA: gi_3885942_gb_AF095455.1_AF095455	0006350 // transcription // inferred from electronic annotation /// 0006355 // regulation of transcription, DNA-dependent // inferred from electronic annotation /// 0006807 // nitrogen compound metabolic process // inferred from sequence or structural similarity /// 0006808 // regulation of nitrogen utilization // inferred from electronic annotation /// 0009416 // response to light stimulus // in…
255559_at	AT4G02010	putative NAK-like ser/thr protein kinase similar to A. thaliana NAK ser/thr protein kinase, GenBank accession number P43293	0006468 // protein amino acid phosphorylation // inferred from electronic annotation
255607_at	AT4G01130	putative acetyltransferase similar to Digitalis lanata lanatoside 15'-O-acetyltransferase, GenBank accession number AJ011567	0006629 // lipid metabolic process // inferred from electronic annotation
255674_at	AT4G00430	probable plasma membrane intrinsic protein 1c ; supported by cDNA: gi_2373400_dbj_D85192.1_D85192	0006810 // transport // inferred from electronic annotation /// 0009414 // response to water deprivation // inferred from expression pattern
255675_at	AT4G00480	MYC1 transcription factor	0045449 // regulation of transcription // inferred from electronic annotation
255677_at	AT4G00500	putative calmodulin-binding heat shock protein	0006629 // lipid metabolic process // inferred from reviewed computational analysis /// 0006629 // lipid metabolic process // inferred from electronic annotation
255690_at	AT4G00360	probable cytochrome P450	0006631 // fatty acid metabolic process // inferred from direct assay /// 0055114 // oxidation reduction // inferred from electronic annotation
255700_at	AT4G00200	putative transcription factor similar to Arabidopsis AT-hook protein 1 (GB:AJ222585)	---
255731_at	AT1G25490	phosphoprotein phosphatase 2A, regulatory subunit A identical to phosphoprotein phosphatase 2A, regulatory subunit A GI:1262171 from [Arabidopsis thaliana]; supported by cDNA: gi_1254995_gb_U27299.1_ATU27299	0009723 // response to ethylene stimulus // inferred from mutant phenotype /// 0009734 // auxin mediated signaling pathway // inferred from electronic annotation /// 0009738 // abscisic acid mediated signaling // inferred from electronic annotation /// 0009738 // abscisic acid mediated signaling // traceable author statement /// 0009789 // positive regulation of abscisic acid mediated signaling /…
255782_at	AT1G19850	transcription factor identical to transcription factor GI:2961085 from [Arabidopsis thaliana]; supported by cDNA: gi_2982221_gb_AF037229.1_AF037229	0006350 // transcription // inferred from electronic annotation /// 0006355 // regulation of transcription, DNA-dependent // inferred from electronic annotation /// 0007275 // multicellular organismal development // inferred from electronic annotation /// 0009725 // response to hormone stimulus // inferred from electronic annotation /// 0009733 // response to auxin stimulus // inferred from expre…
255789_at	AT2G33370	60S ribosomal protein L23 ;supported by full-length cDNA: Ceres:28563.	0006412 // translation // inferred from reviewed computational analysis /// 0006412 // translation // inferred from electronic annotation /// 0009793 // embryonic development ending in seed dormancy // non-traceable author statement
255797_at	AT2G33630	putative steroid dehydrogenase ; supported by cDNA: gi_16226672_gb_AF428460.1_AF428460	0006694 // steroid biosynthetic process // inferred from reviewed computational analysis /// 0006694 // steroid biosynthetic process // inferred from electronic annotation /// 0008152 // metabolic process // inferred from electronic annotation
255842_at	AT2G33530	putative serine carboxypeptidase II	0006508 // proteolysis // inferred from reviewed computational analysis /// 0006508 // proteolysis // inferred from electronic annotation
255845_at	AT2G33600	putative cinnamoyl-CoA reductase highly similar to F4P9.36	0008152 // metabolic process // inferred from electronic annotation /// 0009809 // lignin biosynthetic process // inferred from reviewed computational analysis /// 0044237 // cellular metabolic process // inferred from electronic annotation
255885_at	AT1G20330	sterol-C-methyltransferase identical to sterol-C-methyltransferase GI:1061040 from [Arabidopsis thaliana];supported by full-length cDNA: Ceres:2688.	0006694 // steroid biosynthetic process // inferred from electronic annotation /// 0007389 // pattern specification process // inferred from mutant phenotype /// 0008152 // metabolic process // inferred from electronic annotation /// 0008610 // lipid biosynthetic process // inferred from electronic annotation /// 0009825 // multidimensional cell growth // inferred from mutant phenotype /// 001005…
255959_at	AT1G21980	phosphatidylinositol-4-phosphate 5-kinase, putative similar to phosphatidylinositol-4-phosphate 5-kinase GI:3702691 from [Arabidopsis thaliana]; supported by cDNA: gi_2511714_gb_AF019380.1_AF019380	0006950 // response to stress // inferred from electronic annotation /// 0046488 // phosphatidylinositol metabolic process // inferred from electronic annotation
255995_at	AT1G29750	receptor-like serine/threonine kinase, putative similar to receptor-like serine/threonine kinase GI:2465923 from [Arabidopsis thaliana]	0006468 // protein amino acid phosphorylation // inferred from electronic annotation /// 0007169 // transmembrane receptor protein tyrosine kinase signaling pathway // inferred from sequence similarity
255997_s_at	AT1G29910 /// AT1G29920 /// AT1G29930	photosystem II type I chlorophyll a /b binding protein, putative similar to photosystem II type I chlorophyll a /b binding protein GI:16364 from [Arabidopsis thaliana]	0009765 // photosynthesis, light harvesting // inferred from electronic annotation /// 0015979 // photosynthesis // inferred from electronic annotation /// 0018298 // protein-chromophore linkage // inferred from electronic annotation
256000_at	AT1G29880	glycyl tRNA synthetase, putative similar to glycyl tRNA synthetase GI:577711 from [Homo sapiens];supported by full-length cDNA: Ceres:29666.	0006412 // translation // inferred from electronic annotation /// 0006418 // tRNA aminoacylation for protein translation // inferred from electronic annotation /// 0006426 // glycyl-tRNA aminoacylation // inferred from reviewed computational analysis /// 0006426 // glycyl-tRNA aminoacylation // inferred from electronic annotation
256008_s_at	AT1G34040 /// AT1G34060	allinase, putative similar to allinase GI:1044969 from [Allium cepa]	---
256072_at	AT1G18080	WD-40 repeat protein identical to WD-40 repeat protein GI:2289095 from [Arabidopsis thaliana];supported by full-length cDNA: Ceres:7026.	---
256099_at	AT1G13710	cytochrome P450, putative similar to cytochrome P450 GI:349717 from [Zea mays]	0055114 // oxidation reduction // inferred from electronic annotation
256110_at	AT1G16900	Ser Thr protein kinase, putative similar to Ser Thr protein kinase GI:2598067 from (Zea mays)	---
256160_at	AT1G30120	pyruvate dehydrogenase E1 beta subunit, putative similar to pyruvate dehydrogenase E1 beta subunit GI:2982328 from [Picea mariana];supported by full-length cDNA: Ceres:38062.	0006633 // fatty acid biosynthetic process // traceable author statement /// 0008152 // metabolic process // inferred from electronic annotation /// 0055114 // oxidation reduction // inferred from electronic annotation
256183_at	AT1G51660	MAP kinase kinase 4 (ATMKK4) identical to MAP kinase kinase 4 [Arabidopsis thaliana]; supported by cDNA: gi_13265419_gb_AF324667.2_AF324667	0000165 // MAPKKK cascade // inferred from curator /// 0006468 // protein amino acid phosphorylation // inferred from electronic annotation /// 0006952 // defense response // inferred from electronic annotation /// 0009626 // plant-type hypersensitive response // inferred from electronic annotation /// 0009814 // defense response, incompatible interaction // inferred from mutant phenotype
256186_at	AT1G51680	4-coumarate:CoA ligase 1 identical to 4-coumarate:CoA ligase 1 [Arabidopsis thaliana] GI:5702184; supported by cDNA: gi_609339_gb_U18675.1_ATU18675	0008152 // metabolic process // inferred from electronic annotation /// 0009411 // response to UV // inferred from expression pattern /// 0009611 // response to wounding // inferred from expression pattern /// 0009620 // response to fungus // inferred from expression pattern /// 0009698 // phenylpropanoid metabolic process // traceable author statement /// 0009698 // phenylpropanoid metabolic pro…
256187_at	AT1G51690	55 kDa B regulatory subunit of phosphatase 2A nearly identical to 55 kDa B regulatory subunit of phosphatase 2A [Arabidopsis thaliana] GI:710330; supported by cDNA: gi_710329_gb_U18129.1_ATU18129	0007165 // signal transduction // inferred from electronic annotation
256216_at	AT1G56340	calreticulin (crt1) identical to calreticulin (crt1) GI:2052379 [Arabidopsis thaliana]; supported by cDNA: gi_2052378_gb_U66343.1_ATU66343	0006457 // protein folding // inferred from electronic annotation /// 0006979 // response to oxidative stress // inferred from direct assay
256224_at	AT1G56330	GTP-binding protein (SAR1B) identical to GTP-binding protein (SAR1B) [Arabidopsis thaliana (Mouse-ear cress)] SP:Q01474; supported by full-length cDNA: Ceres: 1854.	0006406 // mRNA export from nucleus // inferred from genetic interaction /// 0006810 // transport // inferred from electronic annotation /// 0006886 // intracellular protein transport // inferred from electronic annotation /// 0007264 // small GTPase mediated signal transduction // inferred from electronic annotation /// 0009733 // response to auxin stimulus // inferred from genetic interaction /…
256246_at	AT3G66658	betaine aldehyde dehydrogenase, putative similar to betaine aldehyde dehydrogenase (BADH) GI:1813537 [Spinacia oleracea]	0008152 // metabolic process // inferred from electronic annotation /// 0055114 // oxidation reduction // inferred from electronic annotation
256281_at	AT3G12560	myb-family transcription factor, putative contains Pfam profile: PF00249 Myb-like DNA-binding domain	0009737 // response to abscisic acid stimulus // inferred from expression pattern /// 0045449 // regulation of transcription // inferred from electronic annotation
256299_at	AT1G69530	expansin (At-EXP1) identical to expansin (At-EXP1) [Arabidopsis thaliana] GI:1041702;supported by full-length cDNA: Ceres:255048.	0006949 // syncytium formation // inferred from expression pattern /// 0007047 // cell wall organization and biogenesis // inferred from electronic annotation /// 0009664 // plant-type cell wall organization and biogenesis // inferred from electronic annotation /// 0009739 // response to gibberellin stimulus // traceable author statement /// 0009826 // unidimensional cell growth // inferred from …
256305_at	AT1G30400	glutathione S-conjugate transporting ATPase (AtMRP1) identical to glutathione S-conjugate transporting ATPase (AtMRP1) [Arabidopsis thaliana] GI:2340166; supported by cDNA: gi_2340165_gb_AF008124.1_AF008124	0006810 // transport // inferred from electronic annotation
256311_at	AT1G30330	auxin response factor 6 (ARF6) identical to ARF6 [Arabidopsis thaliana] GI:4102600 (Science 276 (5320), 1865-1868 (1997)); supported by cDNA: gi_4102599_gb_AF013467.1_AF013467	0006350 // transcription // inferred from electronic annotation /// 0006355 // regulation of transcription, DNA-dependent // inferred from electronic annotation /// 0009725 // response to hormone stimulus // inferred from electronic annotation /// 0009733 // response to auxin stimulus // inferred from mutant phenotype /// 0009734 // auxin mediated signaling pathway // inferred from electronic ann…
256328_at	AT3G02360	6-phosphogluconate dehydrogenase, putative similar to 6-phosphogluconate dehydrogenase GB:BAA22812 GI:2529229 [Glycine max];supported by full-length cDNA: Ceres:34412.	0006098 // pentose-phosphate shunt // inferred from electronic annotation /// 0008152 // metabolic process // inferred from electronic annotation /// 0055114 // oxidation reduction // inferred from electronic annotation
256344_at	AT1G72050	C2H2-type zinc finger protein, putative contains multiple zinc finger domains: PF00096: Zinc finger, C2H2 type; supported by cDNA: gi_15809914_gb_AY054225.1_	---
256380_at	AT1G66680	pheromone receptor, putative (AR401) identical to AR401 [Arabidopsis thaliana] GI:1669601;supported by full-length cDNA: Ceres:3969.	---
256381_at	AT1G66850	lipid transfer protein, putative contains Pfam profile: PF00279: Plant lipid transfer protein family;supported by full-length cDNA: Ceres:25093.	0006869 // lipid transport // inferred from reviewed computational analysis /// 0006869 // lipid transport // inferred from electronic annotation
256425_at	AT1G33560	disease resistance protein, putative similar to disease resistance protein RPP1-WsB GB:BAB01321 GI:9279731 from (Arabidopsis thaliana)	0006915 // apoptosis // inferred from electronic annotation /// 0006952 // defense response // inferred from electronic annotation /// 0009414 // response to water deprivation // inferred from mutant phenotype /// 0009626 // plant-type hypersensitive response // inferred from electronic annotation /// 0051707 // response to other organism // inferred from expression pattern
256437_s_at	AT3G08530 /// AT3G11130	putative clathrin heavy chain similar to clathrin heavy chain GB:AAC49294 [Glycine max]	0006461 // protein complex assembly // inferred from electronic annotation /// 0006886 // intracellular protein transport // inferred from electronic annotation /// 0016192 // vesicle-mediated transport // inferred from electronic annotation
256564_at	AT3G29770	alpha/beta hydrolase, putative contains Pfam profile: PF00561 alpha/beta hydrolase fold	---
256649_at	AT3G13570	serine/arginine-rich protein, putative similar to serine/arginine-rich protein GB:AAF17288 GI:6572475 from [Arabidopsis thaliana]; supported by cDNA: gi_13878010_gb_AF370268.1_AF370268	0000398 // nuclear mRNA splicing, via spliceosome // traceable author statement /// 0008380 // RNA splicing // non-traceable author statement
256769_at	AT3G13690	protein kinase, putative similar to protein kinase GB:BAA24694 from [Arabidopsis thaliana]	0006468 // protein amino acid phosphorylation // inferred from electronic annotation
256780_at	AT3G13640	Rnase L inhibitor, putative similar to RNase L inhibitor GB:S63672 from [Homo sapiens]	---
256836_at	AT3G22960	pyruvate kinase, putative similar to pyruvate kinase isozyme A, chloroplast precursor GB:Q43117 [Ricinus communis];supported by full-length cDNA: Ceres:13351.	0006096 // glycolysis // inferred from electronic annotation
256882_at	AT3G26420 /// AT3G26430	RNA-binding protein, putative similar to RNA-binding protein (RZ-1) GB:BAA12064 [Nicotiana sylvestris]; contains Pfam profile: PF00076 RNA recognition motif. (a.k.a. RRM, RBD, or RNP domain); supported by cDNA: gi_15451065_gb_AY054613.1_	0006629 // lipid metabolic process // inferred from electronic annotation /// 0009409 // response to cold // inferred from mutant phenotype /// 0009631 // cold acclimation // inferred from genetic interaction
256890_at	AT3G23830	glycine-rich RNA binding protein, putative similar to glycine-rich RNA binding protein 2 (AtGRP2) GB:CAA05727 [Arabidopsis thaliana]; contains Pfam profile: PF00076 RNA recognition motif. (a.k.a. RRM, RBD, or RNP domain);supported by full-length cDNA: Ceres:18903.	0006970 // response to osmotic stress // inferred from mutant phenotype /// 0009651 // response to salt stress // inferred from mutant phenotype
256899_at	AT3G24660	putative kinase-like protein TMKL1 precursor identical to putative kinase-like protein TMKL1 precursor GB:P33543 from [Arabidopsis thaliana], (Plant Mol. Biol. 23 (2), 415-421 (1993))	0006468 // protein amino acid phosphorylation // inferred from electronic annotation /// 0007169 // transmembrane receptor protein tyrosine kinase signaling pathway // inferred from sequence similarity
256916_at	AT3G24050	GATA transcription factor 1 (AtGATA-1) identical to GATA transcription factor 1 (AtGATA-1) GB:Y13648 [Arabidopsis thaliana];supported by full-length cDNA: Ceres:36927.	0006350 // transcription // inferred from electronic annotation /// 0006355 // regulation of transcription, DNA-dependent // inferred from electronic annotation
256936_at	AT3G22480	prefoldin-like protein similar to prefoldin subunit 2 GB:AAF17218 from [Homo sapiens]; supported by full-length cDNA: Ceres: 264413.	0006457 // protein folding // inferred from electronic annotation
257087_at	AT3G20500	purple acid phosphatase, putative similar to purple acid phosphatase GB:CAA06921 [Ipomoea batatas]	---
257125_at	AT3G20050	t-complex polypeptide 1 homologue identical to t-complex polypeptide 1 homologue GB:D11351 [Arabidopsis thaliana]; supported by cDNA: gi_217870_dbj_D11351.1_ATHTCP1H	0006457 // protein folding // inferred from electronic annotation /// 0044267 // cellular protein metabolic process // inferred from electronic annotation
257130_at	AT3G20210	vacuolar processing enzyme/asparaginyl endopeptidase, putative similar to vacuolar processing enzyme precursor (VPE) (proteinase B) GB:P49044 [Vicia sativa];supported by full-length cDNA: Ceres:100372.	0006508 // proteolysis // inferred from electronic annotation /// 0006624 // vacuolar protein processing // inferred from sequence or structural similarity /// 0010214 // seed coat development // inferred from mutant phenotype /// 0012501 // programmed cell death // inferred from mutant phenotype
257213_at	AT3G15020	mitochondrial NAD-dependent malate dehydrogenase, putative similar to mitochondrial NAD-dependent malate dehydrogenase GB:CAA10320 [Arabidopsis thaliana];supported by full-length cDNA: Ceres:34499.	0005975 // carbohydrate metabolic process // inferred from electronic annotation /// 0006096 // glycolysis // inferred from electronic annotation /// 0006099 // tricarboxylic acid cycle // inferred from electronic annotation /// 0006108 // malate metabolic process // inferred from electronic annotation /// 0008152 // metabolic process // inferred from electronic annotation /// 0044262 // cellular…
257237_at	AT3G14890	DNA nick sensor, putative contains Pfam profile: PF00645 poly(ADP-ribose) polymerase and DNA-Ligase Zn-finger region (region acts as a DNA nick sensor) (3 copies at N-terminus)	---
257573_at	AT2G33990	putative SF16 protein {Helianthus annuus}	---
257628_at	AT3G26290	cytochrome P450, putative contains Pfam profile: PF00067 cytochrome P450	0055114 // oxidation reduction // inferred from electronic annotation
257722_at	AT3G18490	putative chloroplast nucleoid DNA-binding protein similar to GB:BAA22813 from [Nicotiana tabacum] (Plant Cell 9 (9), 1673-1682 (1997)), contains Pfam profile: PF00026 Eukaryotic aspartyl protease	0006508 // proteolysis // inferred from reviewed computational analysis /// 0006508 // proteolysis // inferred from electronic annotation
257729_at	AT3G18520	histone deacetylase, putative contains Pfam profile: PF00850 Histone deacetylase family;supported by full-length cDNA: Ceres:21721.	0006350 // transcription // inferred from electronic annotation /// 0006355 // regulation of transcription, DNA-dependent // inferred from electronic annotation /// 0009294 // DNA mediated transformation // inferred from mutant phenotype /// 0016568 // chromatin modification // inferred from electronic annotation /// 0016575 // histone deacetylation // inferred from reviewed computational analysis
257771_at	AT3G23000	SNF1 related protein kinase (ATSRPK1) identical to SNF1 related protein kinase (ATSRPK1) GB:AB027153 [Arabidopsis thaliana]; supported by cDNA: gi_15451211_gb_AY054686.1_	0006468 // protein amino acid phosphorylation // inferred from electronic annotation /// 0007165 // signal transduction // inferred from electronic annotation
257814_at	AT3G25110	acyl-(acyl carrier protein) thioesterase identical to acyl-(acyl carrier protein) thioesterase GB:Z36912 [Arabidopsis thaliana] (Arch. Biochem. Biophys. 316 (1), 612-618 (1995))	0006633 // fatty acid biosynthetic process // inferred from reviewed computational analysis /// 0006633 // fatty acid biosynthetic process // inferred from electronic annotation
257929_at	AT3G16980	RNA Polymerase II subunit 14.5 kD, putative similar to RNA Polymerase II subunit 14.5 kD GB:CAA80649 [Homo sapiens] (Nucleic Acids Res. 21 (23), 5345-5350 (1993))	0006350 // transcription // inferred from reviewed computational analysis /// 0006350 // transcription // inferred from electronic annotation /// 0045449 // regulation of transcription // inferred from electronic annotation
257938_at	AT3G19820	cell elongation protein, Dwarf1 identical to GB:S71189 from [Arabidopsis thaliana]; supported by cDNA: gi_516042_gb_U12400.1_ATU12400	0006694 // steroid biosynthetic process // inferred from mutant phenotype /// 0009416 // response to light stimulus // inferred from mutant phenotype /// 0009826 // unidimensional cell growth // inferred from mutant phenotype /// 0016132 // brassinosteroid biosynthetic process // inferred from mutant phenotype
258000_at	AT3G28940	AIG2-like protein similar to AIG2 protein GB:P54121 from [Arabidopsis thaliana];supported by full-length cDNA: Ceres:5137.	0009617 // response to bacterium // inferred from reviewed computational analysis
258003_at	AT3G29030	expansin At-EXP5 identical to expansin At-EXP5 GB:AAB38071 from [Arabidopsis thaliana]; supported by cDNA: gi_1041703_gb_U30478.1_ATU30478	0007047 // cell wall organization and biogenesis // inferred from electronic annotation /// 0009664 // plant-type cell wall organization and biogenesis // inferred from electronic annotation /// 0009826 // unidimensional cell growth // inferred from sequence similarity /// 0009826 // unidimensional cell growth // non-traceable author statement /// 0009828 // plant-type cell wall loosening // infe…
258023_at	AT3G19450	cinnamyl alcohol dehydrogenase identical to GB:P48523 from [Arabidopsis thaliana];supported by full-length cDNA: Ceres:4357.	0008152 // metabolic process // inferred from electronic annotation /// 0009809 // lignin biosynthetic process // inferred from genetic interaction /// 0009809 // lignin biosynthetic process // inferred from electronic annotation /// 0055114 // oxidation reduction // inferred from electronic annotation
258086_at	AT3G25860	dihydrolipoamide S-acetyltransferase identical to GB:AAD55139 from [Arabidopsis thaliana]; supported by cDNA: gi_14335165_gb_AY037262.1_	0006086 // acetyl-CoA biosynthetic process from pyruvate // traceable author statement /// 0008152 // metabolic process // inferred from electronic annotation
258097_at	AT3G23660	transport protein, putative similar to transport protein GB:CAB10195 from [Arabidopsis thaliana]	0006810 // transport // inferred from reviewed computational analysis /// 0006810 // transport // inferred from electronic annotation /// 0006886 // intracellular protein transport // inferred from electronic annotation /// 0006888 // ER to Golgi vesicle-mediated transport // inferred from electronic annotation /// 0015031 // protein transport // inferred from electronic annotation /// 0016192 //…
258110_at	AT3G14610	putative cytochrome P450 similar to GB:Q05047 from [Catharanthus roseus]	0055114 // oxidation reduction // inferred from electronic annotation
258148_s_at	AT3G18090 /// AT3G23780	DNA-directed RNA polymerase II second largest chain, putative similar to DNA-directed RNA polymerase II second largest chain GB:S30229 [Arabidopsis thaliana]	0006306 // DNA methylation // inferred from direct assay /// 0006306 // DNA methylation // inferred from mutant phenotype /// 0006350 // transcription // inferred from electronic annotation /// 0016458 // gene silencing // inferred from mutant phenotype /// 0030422 // RNA interference, production of siRNA // inferred from mutant phenotype /// 0031047 // gene silencing by RNA // inferred from muta…
258151_at	AT3G18080	beta-glucosidase, putative similar to beta-glucosidase BGQ60 precursor GB:A57512 [Hordeum vulgare];supported by full-length cDNA: Ceres:11984.	0005975 // carbohydrate metabolic process // inferred from electronic annotation
258152_at	AT3G18190	chaperonin subunit, putative similar to cytosolic chaperonin, delta-subunit GB:CAA09989 [Glycine max]; contains Pfam profile: PF00118 TCP-1/cpn60 chaperonin family;supported by full-length cDNA: Ceres:7925.	0006457 // protein folding // inferred from electronic annotation /// 0044267 // cellular protein metabolic process // inferred from electronic annotation
258158_at	AT3G17790	acid phosphatase type 5 identical to GB:CAB63938 from [Arabidopsis thaliana];supported by full-length cDNA: Ceres:113666.	0030643 // cellular phosphate ion homeostasis // inferred from expression pattern /// 0042542 // response to hydrogen peroxide // inferred from expression pattern
258159_at	AT3G17840	receptor kinase, putative similar to receptor kinase GB:AAA33715 from [Petunia integrifolia];supported by full-length cDNA: Ceres:22221.	0006468 // protein amino acid phosphorylation // inferred from electronic annotation /// 0007169 // transmembrane receptor protein tyrosine kinase signaling pathway // inferred from sequence similarity
258163_at	AT3G17940	aldose 1-epimerase, putative similar to ALDOSE 1-EPIMERASE PRECURSOR GB:P05149 from [Acinetobacter calcoaceticus]; supported by cDNA: gi_14532615_gb_AY039932.1_	0005975 // carbohydrate metabolic process // inferred from electronic annotation /// 0006012 // galactose metabolic process // inferred from reviewed computational analysis
258181_at	AT3G21670	nitrate transporter identical to nitrate transporter GB:CAB38706 [Arabidopsis thaliana];supported by full-length cDNA: Ceres:111089.	0006857 // oligopeptide transport // inferred from reviewed computational analysis /// 0006857 // oligopeptide transport // inferred from electronic annotation
258210_at	AT3G13920	Eukaryotic initiation factor 4A, putative supported by cDNA: Ceres:29310, gi:15293046, gi:15450485	0006412 // translation // inferred from electronic annotation /// 0006413 // translational initiation // inferred from sequence or structural similarity
258222_at	AT3G15680	putative zinc finger protein contains Pfam profile: PF00641 Zn-finger in Ran binding protein and others;supported by full-length cDNA: Ceres:8265.	---
258233_at	AT3G27785	similar to myb-related transcription factor GB:AAD53091 from [Arabidopsis thaliana]	0006355 // regulation of transcription, DNA-dependent // inferred from sequence similarity /// 0045449 // regulation of transcription // inferred from electronic annotation
258243_at	AT3G27740	carbamoyl phosphate synthetase small subunit identical to carbamoyl phosphate synthetase small subunit GB:AAC25961 from [Arabidopsis thaliana]; supported by cDNA: gi_15028108_gb_AY046004.1_	0006541 // glutamine metabolic process // inferred from electronic annotation /// 0006807 // nitrogen compound metabolic process // inferred from electronic annotation /// 0009058 // biosynthetic process // inferred from electronic annotation
258269_at	AT3G15690	putative acetyl-CoA carboxylase biotin-containing subunit similar to acetyl-CoA carboxylase biotin-containing subunit GB:AAC49114 [Arabidopsis thaliana]; contains Pfam profile: PF00364 biotin-requiring enzymes	---
258287_at	AT3G15990	putative sulfate transporter similar to sulfate transporter GB:BAA75015 from [Arabidopsis thaliana]; supported by cDNA: gi_12381948_dbj_AB054645.1_AB054645	0006810 // transport // inferred from electronic annotation /// 0008272 // sulfate transport // inferred from electronic annotation
258324_at	AT3G22780	putative DNA binding protein identical to putative DNA binding protein GB:AAF27433 from [Arabidopsis thaliana]; supported by cDNA: gi_15028138_gb_AY046019.1_	0009934 // regulation of meristem organization // inferred from mutant phenotype
258336_at	AT3G16050	putative ethylene-inducible protein similar to ethylene-inducible protein GB:M88254 from [Hevea brasiliensis]; supported by cDNA: gi_4103951_gb_AF029980.1_AF029980	0008152 // metabolic process // inferred from electronic annotation /// 0008615 // pyridoxine biosynthetic process // inferred from electronic annotation
258368_at	AT3G14240	subtilisin-like serine protease contains similarity to SBT1 GI:1771160 from [Lycopersicon esculentum];supported by full-length cDNA: Ceres:106539.	0006508 // proteolysis // inferred from reviewed computational analysis /// 0006508 // proteolysis // inferred from electronic annotation /// 0043086 // negative regulation of catalytic activity // inferred from electronic annotation
258381_at	AT3G16630	kinesin-like protein similar to mitotic centromere-associated kinesin GB:AAC27660 from [Homo sapiens]; supported by cDNA: gi_15810128_gb_AY056129.1_	0007018 // microtubule-based movement // inferred from electronic annotation /// 0010090 // trichome morphogenesis // inferred from mutant phenotype
258456_at	AT3G22420	putative protein kinase similar to mitogen activated protein kinase kinase GB:AAC32599 from [Oryza sativa];supported by full-length cDNA: Ceres:263816.	0006468 // protein amino acid phosphorylation // traceable author statement /// 0006468 // protein amino acid phosphorylation // inferred from electronic annotation
258471_at	AT3G06030	NPK1-related protein kinase 3 identical to NPK1-related protein kinase 3 GB:BAA21857 from [Arabidopsis thaliana] (Plant J. 12 (1), 39-48 (1997)); supported by cDNA: gi_2342426_dbj_AB000799.1_AB000799	0006468 // protein amino acid phosphorylation // inferred from electronic annotation
258482_at	AT3G02530	putative chaperonin similar to chaperonin subunit 6a (zeta) GB:NP_033968 from [Mus musculus];supported by full-length cDNA: Ceres:116386.	0006457 // protein folding // inferred from electronic annotation /// 0044267 // cellular protein metabolic process // inferred from electronic annotation
258485_at	AT3G02630	putative stearoyl-acyl carrier protein desaturase similar to stearoyl-acyl carrier protein desaturase GB:CAA07349 from [Linum usitatissimum];supported by full-length cDNA: Ceres:33739.	0006631 // fatty acid metabolic process // inferred from electronic annotation /// 0006633 // fatty acid biosynthetic process // inferred from reviewed computational analysis
258497_at	AT3G02380	putative flowering-time gene CONSTANS (COL2) identical to putative flowering-time gene CONSTANS (COL2) GB:AAB67879 GI:1507699 (Arabidopsis thaliana);supported by full-length cDNA: Ceres:949.	0006350 // transcription // inferred from electronic annotation /// 0006355 // regulation of transcription, DNA-dependent // inferred from electronic annotation /// 0009909 // regulation of flower development // inferred from mutant phenotype
258507_at	AT3G06500	neutral invertase, putative similar to neutral invertase GB:CAA76145 from [Daucus carota] (Physiol. Plantarum (1999) 107, 159-165)	---
258588_s_at	AT3G04120	glyceraldehyde-3-phosphate dehydrogenase C subunit (GapC) identical to glyceraldehyde-3-phosphate dehydrogenase C subunit (GapC) GB:M64116 [Arabidopsis thaliana] (Gene 104, 133-138 (1991));supported by full-length cDNA: Ceres:37355.	0006006 // glucose metabolic process // inferred from electronic annotation /// 0006094 // gluconeogenesis // traceable author statement /// 0006096 // glycolysis // traceable author statement /// 0006096 // glycolysis // inferred from electronic annotation /// 0006950 // response to stress // inferred from expression pattern /// 0006979 // response to oxidative stress // inferred from expression…
258590_at	AT3G04280	putative response regulator protein (receiver component) similar to response regulator protein GB:AAC62225 [Brassica napus], regulatory protein rcsC GB:BVECCC [Escherichia coli]; contains Pfam profile: PF00072 response regulator receiver domain;supported by full-length cDNA: Ceres:16461.	0000160 // two-component signal transduction system (phosphorelay) // inferred from electronic annotation /// 0006350 // transcription // inferred from electronic annotation /// 0006355 // regulation of transcription, DNA-dependent // inferred from electronic annotation /// 0009736 // cytokinin mediated signaling // inferred from electronic annotation /// 0009736 // cytokinin mediated signaling /…
258601_at	AT3G02760	putative histidyl tRNA synthetase similar to histidyl tRNA synthetase GB:NP_032240 [Mus musculus]	0006412 // translation // inferred from electronic annotation /// 0006418 // tRNA aminoacylation for protein translation // inferred from electronic annotation /// 0006427 // histidyl-tRNA aminoacylation // inferred from reviewed computational analysis /// 0006427 // histidyl-tRNA aminoacylation // inferred from electronic annotation
258679_at	AT3G08590	putative 2,3-bisphosphoglycerate-independent phosphoglycerate mutase similar to 2,3-bisphosphoglycerate-independent phosphoglycerate mutase GB:Q42908 [Mesembryanthemum crystallinum];supported by full-length cDNA: Ceres:125616.	0006007 // glucose catabolic process // inferred from electronic annotation /// 0006096 // glycolysis // inferred from electronic annotation /// 0008152 // metabolic process // inferred from electronic annotation
258684_at	AT3G08680	putative protein kinase contains Pfam profile: PF00069 Eukaryotic protein kinase domain, PF00560 leucine Rich Repeat (5 copies); supported by cDNA: gi_15982756_gb_AY057485.1_	0006468 // protein amino acid phosphorylation // inferred from reviewed computational analysis /// 0006468 // protein amino acid phosphorylation // inferred from electronic annotation /// 0007169 // transmembrane receptor protein tyrosine kinase signaling pathway // inferred from reviewed computational analysis
258750_at	AT3G05910	putative pectinacetylesterase similar to GB:CAA67728 from [Vigna radiata]; supported by cDNA: gi_15292826_gb_AY050847.1_	---
258751_at	AT3G05890	low temperature and salt responsive protein (LTI6B) identical to low temperature and salt responsive protein (LTI6B) GB:AAC97511 (Arabidopsis thaliana); supported by cDNA: gi_4325218_gb_AF122006.1_AF122006	0009409 // response to cold // inferred from mutant phenotype
258757_at	AT3G10910	putative RING zinc finger protein contains Pfam profile: PF00097 Zinc finger, C3HC4 type (RING finger)	---
258823_at	AT3G07200	putative RING zinc finger protein contains Pfam profile: PF00097 [Zinc finger, C3HC4 type (RING finger)]	---
258828_at	AT3G07130	putative purple acid phosphatase similar to purple acid phosphatase GB:CAA06921 [Ipomoea batatas]	---
258850_at	AT3G03050	putative cellulose synthase catalytic subunit similar to cellulose synthase catalytic subunit GB:AAD40885 from [Arabidopsis thaliana]; supported by cDNA: gi_12619787_gb_AF232907.1_AF232907	0000271 // polysaccharide biosynthetic process // inferred from sequence similarity /// 0007047 // cell wall organization and biogenesis // inferred from electronic annotation /// 0009832 // plant-type cell wall biogenesis // inferred from sequence similarity /// 0030244 // cellulose biosynthetic process // inferred from electronic annotation
258895_at	AT3G05600	putative epoxide hydrolase similar to epoxide hydrolase GB:BAA09852 from [Glycine max];supported by full-length cDNA: Ceres:1355.	---
258948_at	AT3G01910	putative sulfite oxidase similar to sulfite oxidase GB:3212610 [Gallus gallus]; involvement: oxidative degradation of cysteine and methionine; Pfam HMM hit: molybdopterin binding domain in oxidoreductases; supported by cDNA: gi_6468007_gb_AF200972.1_AF200972	0006790 // sulfur metabolic process // inferred from direct assay /// 0010477 // response to sulfur dioxide // inferred from mutant phenotype /// 0015994 // chlorophyll metabolic process // inferred from mutant phenotype /// 0055114 // oxidation reduction // inferred from electronic annotation
258960_at	AT3G10590	similar to myb-related transcriptional activators: GB:AAC27179 [Arabidopsis thaliana], GB:AAB63650 [Arabidopsis thaliana], GB:S51839 [Solanum tuberosum]	0006355 // regulation of transcription, DNA-dependent // inferred from reviewed computational analysis /// 0045449 // regulation of transcription // inferred from electronic annotation
258970_at	AT3G10410	putative serine carboxypeptidase precursor identical to serine carboxypeptidase precursor GB:P32826 [Arabidopsis thaliana] up to residue 514	0006508 // proteolysis // inferred from reviewed computational analysis /// 0006508 // proteolysis // inferred from electronic annotation
258980_at	AT3G08900	putative reversibly glycosylatable polypeptide similar to reversibly glycosylatable polypeptide GB:AAB88408 [Pisum sativum] (Possible component of Golgi beta-glucan synthase)	0030244 // cellulose biosynthetic process // inferred from electronic annotation
258986_at	AT3G08910	putative heat shock protein similar to heat-shock protein GB:CAA16887 [Arabidopsis thaliana]; Pfam HMM hit: DnaJ, prokaryotic heat shock protein;supported by full-length cDNA: Ceres:96785.	0006457 // protein folding // inferred from reviewed computational analysis /// 0006457 // protein folding // inferred from electronic annotation /// 0006950 // response to stress // inferred from electronic annotation
259014_at	AT3G07320	putative glucan endo-1-3-beta-glucosidase similar to glucan endo-1-3-beta-glucosidase precursor GB:P52409 [Triticum aestivum];supported by full-length cDNA: Ceres:36049.	0005975 // carbohydrate metabolic process // inferred from electronic annotation /// 0008152 // metabolic process // inferred from electronic annotation
259081_at	AT3G05030	putative sodium proton exchanger similar to sodium proton exchanger Nhx1 GB:AAD16946 [Arabidopsis thaliana]	0006810 // transport // inferred from electronic annotation /// 0006811 // ion transport // inferred from electronic annotation /// 0006814 // sodium ion transport // inferred from electronic annotation /// 0006885 // regulation of pH // inferred from electronic annotation
259095_at	AT3G05020	acyl carrier protein 1 precursor (ACP) identical to GB:P11829 [Arabidopsis thaliana]; supported by full-length cDNA: Ceres: 14291.	0006633 // fatty acid biosynthetic process // traceable author statement /// 0006633 // fatty acid biosynthetic process // inferred from electronic annotation /// 0008610 // lipid biosynthetic process // inferred from electronic annotation
259319_at	AT3G01090	Snf1-related protein kinase KIN10 (AKIN10) identical to Snf1-related protein kinase, KIN10 SP:Q38997 from [Arabidopsis thaliana]	0005975 // carbohydrate metabolic process // inferred from electronic annotation /// 0006468 // protein amino acid phosphorylation // inferred from electronic annotation /// 0006633 // fatty acid biosynthetic process // inferred from electronic annotation /// 0008610 // lipid biosynthetic process // inferred from electronic annotation /// 0042128 // nitrate assimilation // inferred from electroni…
259361_at	AT1G13440	glyceraldehyde-3-phosphate dehydrogenase, putative similar to glyceraldehyde-3-phosphate dehydrogenase GI:21143 from (Sinapis alba); supported by cDNA: gi_15146235_gb_AY049259.1_	0006006 // glucose metabolic process // inferred from electronic annotation /// 0006094 // gluconeogenesis // traceable author statement /// 0006096 // glycolysis // inferred from reviewed computational analysis /// 0006096 // glycolysis // traceable author statement /// 0006979 // response to oxidative stress // inferred from direct assay /// 0008152 // metabolic process // inferred from electro…
259396_at	AT1G06390	shaggy-like kinase, putative similar to Petunia Shaggy kinase 4 GI:619894 from [Petunia hybrida]; supported by cDNA: gi_14334749_gb_AY035048.1_	0006468 // protein amino acid phosphorylation // inferred from direct assay /// 0006468 // protein amino acid phosphorylation // inferred from electronic annotation /// 0009742 // brassinosteroid mediated signaling // inferred from physical interaction /// 0032880 // regulation of protein localization // inferred from direct assay /// 0042538 // hyperosmotic salinity response // inferred from mut…
259407_at	AT1G13320	protein phosphatase 2A regulatory subunit, putative similar to protein phosphatase 2A regulatory subunit GI:683502 from [Arabidopsis thaliana]	0042325 // regulation of phosphorylation // inferred from sequence similarity
259437_at	AT1G01540	protein serine/threonine kinase, putative similar to protein serine/threonine kinase GI:7248457 from [Lophopyrum elongatum]; supported by cDNA: gi_14194118_gb_AF367265.1_AF367265	0006468 // protein amino acid phosphorylation // inferred from electronic annotation
259539_at	AT1G20550	axi 1 protein, putative similar to axi 1 protein GI:559920 from (Nicotiana tabacum)	---
259592_at	AT1G27950	lipid transfer protein, putative contains Pfam profile: PF00279: Plant lipid transfer protein family; supported by full-length cDNA: Ceres: 15027.	0006869 // lipid transport // inferred from electronic annotation
259604_at	AT1G56450	20S proteasome beta subunit (PBG1) identical to 20S proteasome beta subunit (PBG1) GI:3421123 [Arabidopsis thaliana]; supported by cDNA: gi_14190404_gb_AF378880.1_AF378880	0006511 // ubiquitin-dependent protein catabolic process // inferred from electronic annotation
259646_at	AT1G55350	n-calpain-1 large subunit, putative similar to GI:882072 from [Gallus gallus] (Biochim. Biophys. Acta 1261 (3), 381-393 (1995))	0001708 // cell fate specification // inferred from mutant phenotype /// 0006508 // proteolysis // inferred from electronic annotation /// 0009793 // embryonic development ending in seed dormancy // inferred from mutant phenotype /// 0009960 // endosperm development // inferred from mutant phenotype
259669_at	AT1G52340	short chain alcohol dehydrogenase, putative similar to GI:2739279 from [Nicotiana tabacum] (Plant Mol. Biol. 29 (5), 1027-1038 (1995))	0006561 // proline biosynthetic process // inferred from mutant phenotype /// 0008152 // metabolic process // inferred from electronic annotation /// 0009408 // response to heat // inferred from mutant phenotype /// 0009414 // response to water deprivation // inferred from mutant phenotype /// 0009688 // abscisic acid biosynthetic process // inferred from mutant phenotype /// 0009688 // abscisic …
259677_at	AT1G77740	putative phosphatidylinositol-4-phosphate-5-kinase similar to phosphatidylinositol-4-phosphate-5-kinase GB:CAB53377 [Arabidopsis thaliana]	0046488 // phosphatidylinositol metabolic process // inferred from electronic annotation
259717_at	AT1G61010	putative cleavage and polyadenylation specificity factor similar to cleavage and polyadenylation specificity factor 73 kDa subunit GB:AAF00224 from [Homo sapiens]	0006378 // mRNA polyadenylation // inferred from reviewed computational analysis
259721_at	AT1G60890	putative phosphatidylinositol-4-phosphate 5-kinase similar to phosphatidylinositol-4-phosphate 5-kinase GB:CAB53377 from [Arabidopsis thaliana]	0046488 // phosphatidylinositol metabolic process // inferred from electronic annotation
259723_at	AT1G60960	putative iron-regulated transporter similar to iron-regulated transporter 1 GB:AAD30548 from [Lycopersicon esculentum];supported by full-length cDNA: Ceres:15980.	0006810 // transport // inferred from electronic annotation /// 0006811 // ion transport // inferred from electronic annotation /// 0006812 // cation transport // inferred from sequence similarity /// 0006826 // iron ion transport // inferred from electronic annotation /// 0006829 // zinc ion transport // inferred from electronic annotation /// 0009624 // response to nematode // inferred from exp…
259742_at	AT1G71120	putative proline-rich APG protein similar to ANTER-SPECIFIC PROLINE-RICH PROTEIN APG PRECURSOR GB:P40602	0006629 // lipid metabolic process // inferred from electronic annotation
259757_at	AT1G77510	putative thioredoxin similar to protein disulfide isomerase precursor GB:P29828 [Medicago sativa]; Pfam HMM hit: Thioredoxins	0045454 // cell redox homeostasis // inferred from electronic annotation
259761_at	AT1G77590	putative acyl-CoA synthetase similar to brain acyl-CoA synthetase II GB:BAA06340 [Rattus norvegicus]; Pfam HMM hit: AMP-binding enzymes	0006631 // fatty acid metabolic process // traceable author statement /// 0006633 // fatty acid biosynthetic process // inferred from sequence similarity /// 0008152 // metabolic process // inferred from electronic annotation
259770_s_at	AT1G07780 /// AT1G29410 /// AT5G05590	phosphoribosylanthranilate isomerase identical to GI:619749 from [Arabidopsis thaliana] (Plant Cell 7 (4), 447-461 (1995))	0000162 // tryptophan biosynthetic process // inferred from mutant phenotype /// 0000162 // tryptophan biosynthetic process // inferred from electronic annotation /// 0006568 // tryptophan metabolic process // inferred from electronic annotation /// 0007275 // multicellular organismal development // inferred from mutant phenotype /// 0008152 // metabolic process // inferred from electronic annota…
259801_at	AT1G72230	blue copper protein, putative similar to GI:562778 from [Pisum sativum] (Thesis (1994) BIOLOGICAL SCIENCES, DURHAM UNIVERSITY); supported by full-length cDNA: Ceres: 16991.	---
259823_at	AT1G66250	beta-1,3-glucanase precursor, putative similar to GI:4097948 from [Oryza sativa] (Gene 223 (1-2), 311-320 (1998))	0005975 // carbohydrate metabolic process // inferred from electronic annotation /// 0006952 // defense response // inferred from electronic annotation /// 0008152 // metabolic process // inferred from electronic annotation
259842_at	AT1G73600	phosphoethanolamine N-methyltransferase, putative similar to GI:7407189 from [Spinacia oleracea]	0008152 // metabolic process // inferred from electronic annotation /// 0008654 // phospholipid biosynthetic process // inferred from electronic annotation
259845_at	AT1G73590	auxin transporter splice variant b, putative similar to GI:7109715 from [Arabidopsis thaliana]; supported by cDNA: gi_13937192_gb_AF372950.1_AF372950	0006810 // transport // inferred from electronic annotation /// 0009630 // gravitropism // inferred from mutant phenotype /// 0009640 // photomorphogenesis // traceable author statement /// 0009734 // auxin mediated signaling pathway // inferred from electronic annotation /// 0009926 // auxin polar transport // inferred from mutant phenotype /// 0010051 // xylem and phloem pattern formation // in…
259858_at	AT1G68400	putative receptor kinase similar to receptor kinase GB:AAA33715 from [Petunia integrifolia]; supported by cDNA: gi_14190424_gb_AF378890.1_AF378890	0006468 // protein amino acid phosphorylation // inferred from reviewed computational analysis /// 0006468 // protein amino acid phosphorylation // inferred from electronic annotation /// 0007169 // transmembrane receptor protein tyrosine kinase signaling pathway // inferred from reviewed computational analysis
259883_at	AT1G76400	putative ribophorin I (dolichyl-diphosphooligosaccharide-protein glycosyltransferase) similar to ribophorin I (dolichyl-diphosphooligosaccharide-protein glycosyltransferase) GB:P07153 [Rattus norvegicus]	0006486 // protein amino acid glycosylation // inferred from electronic annotation
259900_at	AT1G71230	c-Jun coactivator-like protein (AJH2) identical to c-Jun coactivator-like protein (AJH2) GB:AF087412 [Arabidopsis thaliana]; supported by cDNA: gi_15724151_gb_AF411778.1_AF411778	0000085 // G2 phase of mitotic cell cycle // inferred from mutant phenotype /// 0000338 // protein deneddylation // inferred from genetic interaction /// 0007275 // multicellular organismal development // inferred from electronic annotation /// 0009585 // red, far-red light phototransduction // inferred from electronic annotation /// 0009640 // photomorphogenesis // traceable author statement ///…
259920_at	AT1G72550	putative phenylalanyl-tRNA synthetase beta-subunit; PheHB similar to phenylalanyl-tRNA synthetase beta-subunit (PheHB) GB:5032011 [Homo sapiens]	0006412 // translation // inferred from electronic annotation /// 0006432 // phenylalanyl-tRNA aminoacylation // inferred from reviewed computational analysis /// 0006432 // phenylalanyl-tRNA aminoacylation // inferred from electronic annotation
259935_at	AT1G71250	putative GDSL-motif lipase/acylhydrolase contains Pfam profile: PF00657 lipase/acylhydrolase with GDSL-like motif	0006629 // lipid metabolic process // inferred from electronic annotation
259936_at	AT1G71220	putative UDP-glucose:glycoprotein glucosyltransferase similar to UDP-glucose:glycoprotein glucosyltransferase precursor GB:Q09332 [Drosophila melanogaster]	0006486 // protein amino acid glycosylation // inferred from reviewed computational analysis /// 0006486 // protein amino acid glycosylation // inferred from electronic annotation /// 0016051 // carbohydrate biosynthetic process // inferred from reviewed computational analysis
259967_at	AT1G76510	putative DNA-binding protein contains Pfam profile: PF01388 ARID DNA binding domain	0045449 // regulation of transcription // traceable author statement
259969_at	AT1G76550	putative pyrophosphate-dependent phosphofructokinase alpha subunit similar to pyrophosphate-dependent phosphofructokinase alpha subunit GB:AAD30596 [Arabidopsis thaliana]	0006096 // glycolysis // inferred from reviewed computational analysis /// 0006096 // glycolysis // inferred from electronic annotation
259975_at	AT1G76470	putative cinnamoyl-CoA reductase similar to cinnamoyl-CoA reductase GB:CAA56103 [Eucalyptus gunnii]; contains non-consensus GG acceptor splice site at exon 4	0008152 // metabolic process // inferred from electronic annotation /// 0009809 // lignin biosynthetic process // inferred from reviewed computational analysis /// 0044237 // cellular metabolic process // inferred from electronic annotation
260020_at	AT1G29990	hydrophilic protein, putative similar to GI:198573 from [Mus musculus] (Gene 107, 345-346 (1992))	0006457 // protein folding // inferred from reviewed computational analysis /// 0006457 // protein folding // inferred from electronic annotation
260085_at	AT1G63290	putative D-ribulose-5-phosphate similar to D-ribulose-5-phosphate GB:AAF01048 from [Oryza sativa] contains non-consensus CG acceptor splice site at exon 2; supported by full-length cDNA: Ceres:37843.	0005975 // carbohydrate metabolic process // inferred from reviewed computational analysis /// 0005975 // carbohydrate metabolic process // inferred from electronic annotation /// 0008152 // metabolic process // inferred from electronic annotation
260107_at	AT1G66430	fructokinase, putative similar to fructokinase (Lycopersicon esculentum) GI:2102691; supported by cDNA: gi_13878132_gb_AF370329.1_AF370329	0006014 // D-ribose metabolic process // inferred from electronic annotation
260153_at	AT1G52760	putative lipase similar to monoglyceride lipase GB:NP_035974 from [Mus musculus];supported by full-length cDNA: Ceres:36954.	---
260164_at	AT1G79870	putative D-isomer specific 2-hydroxyacid dehydrogenase contains Pfam profile: PF00389 D-isomer specific 2-hydroxyacid dehydrogenases; similar to hypothetical dehydrogenase GB:BAA29686 [Pyrococcus horikoshi];supported by full-length cDNA: Ceres:42333.	0008152 // metabolic process // inferred from electronic annotation
260166_at	AT1G79840	homeobox protein (GLABRA2) identical to homeobox protein (GLABRA2) (homeobox-leucine zipper protein ATHB-10) (HD-ZIP protein ATHB-10) GB:P46607 [Arabidopsis thaliana]; supported by cDNA: gi_13430763_gb_AF360294.1_AF360294	0006350 // transcription // inferred from electronic annotation /// 0006355 // regulation of transcription, DNA-dependent // inferred from electronic annotation /// 0010062 // negative regulation of trichoblast fate specification // inferred from mutant phenotype /// 0045449 // regulation of transcription // inferred from electronic annotation
260170_at	AT1G71890	putative sucrose transport protein similar to sucrose transport protein SUC1 GB:S38197 from [Arabidopsis thaliana]	0006810 // transport // inferred from electronic annotation /// 0008643 // carbohydrate transport // inferred from electronic annotation /// 0015770 // sucrose transport // inferred from electronic annotation /// 0048316 // seed development // inferred from mutant phenotype
260180_at	AT1G70660	E2, ubiquitin-conjugating enzyme, putative similar to putative protein GB:CAB43411 [Arabidopsis thaliana];supported by full-length cDNA: Ceres:5821.	0006301 // postreplication repair // inferred from genetic interaction /// 0043687 // post-translational protein modification // inferred from electronic annotation /// 0051246 // regulation of protein metabolic process // inferred from electronic annotation
260210_at	AT1G74420	putative xyloglucan fucosyltransferase similar to xyloglucan fucosyltransferase GB:AAD41092 [Arabidopsis thaliana] (enzyme involved in plant cell wall biosynthesis: Science 284, 1976-1979 (1999))	0007047 // cell wall organization and biogenesis // inferred from electronic annotation /// 0042546 // cell wall biogenesis // inferred from electronic annotation
260235_at	AT1G74560	putative SET protein, phospatase 2A inhibitor similar to SET protein, phospatase 2A inhibitor GB:Q01105 [Homo sapiens] (role in the mechanism of leukemogenesis: J Biol Chem 1994 Jan 21;269(3):2258-62); contains Pfam profile: PF00956 nucleosome assembly protein (NAP)	0006334 // nucleosome assembly // inferred from reviewed computational analysis /// 0006334 // nucleosome assembly // inferred from electronic annotation /// 0008283 // cell proliferation // inferred from genetic interaction /// 0010311 // lateral root formation // inferred from genetic interaction /// 0030154 // cell differentiation // inferred from genetic interaction
260254_at	AT1G74210	putative glycerophosphodiester phosphodiesterase similar to glycerophosphoryl diester phosphodiesterase GB:AAF12f49 from [Deinococcus radiodurans];supported by full-length cDNA: Ceres:24182.	0006071 // glycerol metabolic process // inferred from reviewed computational analysis /// 0006071 // glycerol metabolic process // inferred from electronic annotation
260260_at	AT1G68540	putative reductase similar to cinnamoyl CoA reductase GB:CAA12276 [Populus balsamifera subsp. trichocarpa], aldehyde reductase GB:AAD53967 [Vigna radiata], dihydroflavonol 4-reductase GB:BAA12723 [Rosa hybrida]	0008152 // metabolic process // inferred from electronic annotation /// 0044237 // cellular metabolic process // inferred from electronic annotation
260274_at	AT1G80460	putative glycerol kinase similar to GLYCEROL KINASE GB:O69664 from (Mycobacterium tuberculosis)	0002237 // response to molecule of bacterial origin // inferred from expression pattern /// 0005975 // carbohydrate metabolic process // inferred from electronic annotation /// 0006072 // glycerol-3-phosphate metabolic process // inferred from electronic annotation /// 0009617 // response to bacterium // inferred from expression pattern /// 0010188 // response to microbial phytotoxin // inferred …
260288_at	AT1G80530	nodulin-like protein similar to nodule-specific protein Nlj70 GB:AAC39500 from (Lotus japonicus); supported by cDNA: gi_14334879_gb_AY035113.1_	---
260299_at	AT1G80330	putative gibberellin 3 beta-hydroxylase similar to gibberellin 3 beta-hydroxylase GB:AAC83647 [Arabidopsis thaliana]	0009686 // gibberellin biosynthetic process // inferred from direct assay /// 0055114 // oxidation reduction // inferred from electronic annotation
260328_at	AT1G80360	putative aspartate aminotransferase similar to aspartate aminotransferase B GB:Q06191 [Sinorhizobium meliloti]	0009058 // biosynthetic process // inferred from electronic annotation
260392_at	AT1G74030	putative enolase similar to ENOLASE (2-PHOSPHOGLYCERATE DEHYDRATASE) GB:P15007 from [Drosophila melanogaste]; supported by cDNA: gi_14334609_gb_AY034978.1_	0006096 // glycolysis // inferred from electronic annotation
260410_at	AT1G69870	putative peptide transporter similar to peptide transporter GB:AAC32034 [Hordeum vulgare]; supported by full-length cDNA: Ceres: 22243.	0006857 // oligopeptide transport // inferred from reviewed computational analysis /// 0006857 // oligopeptide transport // inferred from electronic annotation
260462_at	AT1G10970	ZIP4, a putative zinc transporter per suggestion by Dr. Natasha M. Grotz (PNAS, Vol 95., 7220-7224)	0006810 // transport // inferred from electronic annotation /// 0006811 // ion transport // inferred from electronic annotation /// 0006812 // cation transport // inferred from sequence similarity /// 0006829 // zinc ion transport // inferred from electronic annotation /// 0030001 // metal ion transport // inferred from electronic annotation
260474_at	AT1G11090	lysophospholipase isolog	---
260511_at	AT1G51570	anthranilate phosphoribosyltransferase, putative similar to PIR:T06460 from [Pisum sativum]	---
260548_at	AT2G43360	biotin synthase (Bio B) ;supported by full-length cDNA: Ceres:42038.	0008152 // metabolic process // inferred from electronic annotation /// 0009102 // biotin biosynthetic process // inferred from electronic annotation
260569_at	AT2G43630 /// AT2G43640	putative signal recognition particle protein 14kD, ATSRP14 ; supported by full-length cDNA: Ceres: 97249.	0006605 // protein targeting // inferred from reviewed computational analysis /// 0006614 // SRP-dependent cotranslational protein targeting to membrane // inferred from electronic annotation /// 0045900 // negative regulation of translational elongation // inferred from electronic annotation
260590_at	AT1G53310	phosphoenolpyruvate carboxylase 1, putative similar to phosphoenolpyruvate carboxylase 1 GI:2266947 from [Gossypium hirsutum]; supported by cDNA: gi_15982800_gb_AY057507.1_	0006099 // tricarboxylic acid cycle // inferred from electronic annotation /// 0015977 // carbon utilization by fixation of carbon dioxide // inferred from electronic annotation /// 0015979 // photosynthesis // inferred from electronic annotation
260630_at	AT1G62340	subtilisin-like serine protease contains similarity to meiotic serine proteinase TMP GI:6468325 from [Lycopersicon esculentum]	0006508 // proteolysis // inferred from electronic annotation /// 0042335 // cuticle development // inferred from mutant phenotype /// 0043086 // negative regulation of catalytic activity // inferred from electronic annotation
260653_at	AT1G32440	pyruvate kinase, plastid isozyme, putative similar to GB:Z28374 from [Nicotiana tabacum] (Plant Mol. Biol. 27 (1), 79-89 (1995)); supported by cDNA: gi_16648690_gb_AY058121.1_	0006096 // glycolysis // inferred from electronic annotation /// 0006633 // fatty acid biosynthetic process // inferred from genetic interaction
260676_at	AT1G19450	integral membrane protein, putative similar to GB:U43629 from [Beta vulgaris] (Plant Physiol. 110 110 (2), 511-520 (1996)); supported by cDNA: gi_16648956_gb_AY059848.1_	0006810 // transport // inferred from electronic annotation /// 0008643 // carbohydrate transport // inferred from electronic annotation /// 0055085 // transmembrane transport // inferred from electronic annotation
260727_at	AT1G48100	polygalacturonase PG1, putative similar to GB:AAD46483 from [Glycine max] (Mol. Plant Microbe Interact. 12 (6), 490-498 (1999)); supported by cDNA: gi_15292728_gb_AY050798.1_	0005975 // carbohydrate metabolic process // inferred from reviewed computational analysis /// 0005975 // carbohydrate metabolic process // inferred from electronic annotation /// 0007047 // cell wall organization and biogenesis // inferred from electronic annotation /// 0008152 // metabolic process // inferred from electronic annotation
260745_at	AT1G78370	2,4-D inducible glutathione S-transferase, putative similar to 2,4-D inducible glutathione S-transferase GI:2920666 from [Glycine max];supported by full-length cDNA: Ceres:30680.	0009407 // toxin catabolic process // traceable author statement
260758_at	AT1G48930	endo-beta-1,4-glucanase, putative similar to endo-beta-1,4-glucanase GI:4972236 from [Fragaria ananassa]	0000272 // polysaccharide catabolic process // inferred from electronic annotation /// 0005975 // carbohydrate metabolic process // inferred from electronic annotation /// 0007047 // cell wall organization and biogenesis // inferred from electronic annotation /// 0008152 // metabolic process // inferred from electronic annotation /// 0030245 // cellulose catabolic process // inferred from electro…
260775_at	AT1G78300	14-3-3 protein GF14omega (grf2) identical to GF14omega isoform GI:487791 from [Arabidopsis thaliana];supported by full-length cDNA: Ceres:25284.	0009742 // brassinosteroid mediated signaling // inferred from physical interaction
260780_at	AT1G14610	valyl-tRNA synthetase, putative similar to valyl tRNA synthetase GB:AAB49704 GI:1890130 from [Arabidopsis thaliana]; supported by cDNA: gi_1890129_gb_U89986.1_ATU89986	0006412 // translation // inferred from electronic annotation /// 0006418 // tRNA aminoacylation for protein translation // inferred from electronic annotation /// 0006438 // valyl-tRNA aminoacylation // inferred from electronic annotation /// 0009793 // embryonic development ending in seed dormancy // inferred from mutant phenotype
260784_at	AT1G06180	MYB-related protein identical to GB:CAA90748 GI:1263093 from [Arabidopsis thaliana]	0006355 // regulation of transcription, DNA-dependent // inferred from sequence similarity /// 0009651 // response to salt stress // inferred from expression pattern /// 0009723 // response to ethylene stimulus // inferred from expression pattern /// 0009737 // response to abscisic acid stimulus // inferred from expression pattern /// 0009739 // response to gibberellin stimulus // inferred from e…
260822_at	AT1G06790	RNA polymerase, putative similar to DNA directed RNA polymerase III subunit GB:CAA21883 GI:3850072 from [Schizosaccharomyces pombe]	0006350 // transcription // inferred from reviewed computational analysis /// 0006350 // transcription // inferred from electronic annotation
260835_at	AT1G06700	protein kinase interactor, putative similar to Pto kinase interactor GB:1AAC61805 GI:3668069 from [Lycopersicon esculentum]; supported by cDNA: gi_13877994_gb_AF370260.1_AF370260	0006468 // protein amino acid phosphorylation // inferred from electronic annotation
260854_at	AT1G21970	CCAAT-box binding factor HAP3 homolog identical to GB:AAC39488 GI:3282674 from [Arabidopsis thaliana] (Cell 93 (7), 1195-1205 (1998))	0006350 // transcription // inferred from electronic annotation /// 0006355 // regulation of transcription, DNA-dependent // inferred from electronic annotation /// 0009793 // embryonic development ending in seed dormancy // inferred from mutant phenotype /// 0010262 // somatic embryogenesis // inferred from mutant phenotype
260896_at	AT1G29310	flower pigmentation protein ATAN11 similar to transport protein sec61 alpha subunit GB:X77805 GI:495262 from [Pyrenomonas salina];supported by full-length cDNA: Ceres:36037.	0009306 // protein secretion // inferred from reviewed computational analysis /// 0015031 // protein transport // inferred from electronic annotation
260913_at	AT1G02500	s-adenosylmethionine synthetase identical to s-adenosylmethionine synthetase GB:P23686 from [Arabidopsis thaliana]; supported by full-length cDNA: Ceres: 37800.	0006556 // S-adenosylmethionine biosynthetic process // inferred from sequence similarity /// 0006730 // one-carbon compound metabolic process // inferred from electronic annotation /// 0009693 // ethylene biosynthetic process // traceable author statement
260956_at	AT1G06040	salt-tolerance protein identical to salt-tolerance protein GB:CAA64819 GI:1565225 from [Arabidopsis thaliana];supported by full-length cDNA: Ceres:39912.	0009416 // response to light stimulus // inferred from expression pattern /// 0009640 // photomorphogenesis // inferred from genetic interaction /// 0009651 // response to salt stress // inferred from genetic interaction
260957_at	AT1G06080	delta 9 desaturase identical to delta 9 desaturase GB:BAA25180 GI:2970034 from [Arabidopsis thaliana]; supported by full-length cDNA: Ceres: 100525.	0006629 // lipid metabolic process // inferred from electronic annotation /// 0006633 // fatty acid biosynthetic process // inferred from electronic annotation /// 0008610 // lipid biosynthetic process // inferred from electronic annotation /// 0055114 // oxidation reduction // inferred from electronic annotation
260982_at	AT1G53520	chalcone isomerase, putative similar to GI:4126399 from (Citrus sinensis);supported by full-length cDNA: Ceres:116131.	0009813 // flavonoid biosynthetic process // inferred from electronic annotation
260985_at	AT1G53500	dTDP-D-glucose 4,6-dehydratase, putative similar to GI:4128133 from (Homo sapiens); supported by cDNA: gi_15081768_gb_AY048277.1_	0008152 // metabolic process // inferred from electronic annotation /// 0010192 // mucilage biosynthetic process // inferred from mutant phenotype /// 0010214 // seed coat development // inferred from mutant phenotype /// 0010253 // UDP-rhamnose biosynthetic process // inferred from direct assay /// 0044237 // cellular metabolic process // inferred from electronic annotation /// 0055114 // oxidat…
261017_at	AT1G26570	UDP-glucose dehydrogenase, putative similar to UDP-glucose dehydrogenase GB:U53418 GI:1518539 from [Glycine max]; supported by full-length cDNA: Ceres: 108221.	0008152 // metabolic process // inferred from electronic annotation
261037_at	AT1G17420	lipoxygenase identical to GB:CAB56692 from (Arabidopsis thaliana)	0006633 // fatty acid biosynthetic process // inferred from electronic annotation /// 0006952 // defense response // traceable author statement /// 0008610 // lipid biosynthetic process // inferred from electronic annotation /// 0009611 // response to wounding // traceable author statement /// 0009695 // jasmonic acid biosynthetic process // traceable author statement /// 0031408 // oxylipin bios…
261103_s_at	AT1G62900 /// AT1G63140	O-methyltransferase 1, putative similar to GB:AAB96879 from [Arabidopsis thaliana] (Biochim. Biophys. Acta 1353 (3), 199-202 (1997))	---
261125_at	AT1G04990	zinc finger protein 2, putative similar to GB:AAD33770 from [Arabidopsis thaliana]; supported by cDNA: gi_15081720_gb_AY048253.1_	---
261129_at	AT1G04820	tubulin alpha-2/alpha-4 chain identical to SP:P29510 from [Arabidopsis thaliana]; supported by cDNA: gi_16648843_gb_AY058199.1_	0007017 // microtubule-based process // traceable author statement /// 0007017 // microtubule-based process // inferred from electronic annotation /// 0007018 // microtubule-based movement // inferred from electronic annotation /// 0051258 // protein polymerization // inferred from electronic annotation
261150_at	AT1G19640	floral nectary-specific protein, putative similar to GB:AAF22289 from [Brassica rapa subsp. pekinensis] (Plant Mol. Biol. 42 (4), 647-655 (2000)); supported by cDNA: gi_13676828_gb_AY008434.1_	0006633 // fatty acid biosynthetic process // inferred from electronic annotation /// 0008610 // lipid biosynthetic process // inferred from electronic annotation /// 0009611 // response to wounding // inferred from expression pattern /// 0009694 // jasmonic acid metabolic process // inferred from direct assay /// 0009695 // jasmonic acid biosynthetic process // inferred from direct assay /// 000…
261165_at	AT1G34430	dihydrolipoamide S-acetyltransferase, putative similar to GI:5881963 from (Arabidopsis thaliana) (Plant Physiol. 120 (2), 443-452 (1999));supported by full-length cDNA: Ceres:101686.	0008152 // metabolic process // inferred from electronic annotation /// 0009793 // embryonic development ending in seed dormancy // non-traceable author statement
261187_at	AT1G32860	beta-1,3-glucanase precursor, putative similar to beta-1,3-glucanase precursor GI:4097948 from [Oryza sativa]	0005975 // carbohydrate metabolic process // inferred from electronic annotation /// 0006952 // defense response // inferred from electronic annotation /// 0007047 // cell wall organization and biogenesis // inferred from electronic annotation /// 0008152 // metabolic process // inferred from electronic annotation
261202_at	AT1G12910	flower pigmentation protein ATAN11 identical to GB:AAC18912 from [Arabidopsis thaliana] (Genes Dev. 11 (11), 1422-1434 (1997));supported by full-length cDNA: Ceres:37574.	0009718 // anthocyanin biosynthetic process // non-traceable author statement
261220_at	AT1G19970	ER lumen protein-retaining receptor similar to SP:O44017 from [Entamoeba histolytica]	0015031 // protein transport // inferred from reviewed computational analysis
261229_at	AT1G20090	RAC-like GTP-binding protein ARAC4 identical to SP:Q38919 from [Arabidopsis thaliana]; supported by cDNA: gi_1304416_gb_U45236.1_ATU45236	0000226 // microtubule cytoskeleton organization and biogenesis // inferred from mutant phenotype /// 0000902 // cell morphogenesis // inferred from genetic interaction /// 0007264 // small GTPase mediated signal transduction // inferred from electronic annotation /// 0009416 // response to light stimulus // inferred from direct assay /// 0009860 // pollen tube growth // inferred from mutant phen…
261294_at	AT1G48430	dihydroxyacetone kinase, putative similar to GB:U09771 from [Citrobacter freundii]	0006071 // glycerol metabolic process // inferred from reviewed computational analysis /// 0006071 // glycerol metabolic process // inferred from electronic annotation
261498_at	AT1G28440	receptor kinase, putative similar to receptor kinase GI:4105699 from [Arabidopsis thaliana]	0006468 // protein amino acid phosphorylation // inferred from reviewed computational analysis /// 0006468 // protein amino acid phosphorylation // inferred from electronic annotation /// 0007169 // transmembrane receptor protein tyrosine kinase signaling pathway // inferred from reviewed computational analysis /// 0010030 // positive regulation of seed germination // inferred from genetic intera…
261521_at	AT1G71830	protein kinase, putative similar to receptor protein kinase GB:BAA11869 GI:1389566 from [Arabidopsis thaliana]; supported by cDNA: gi_15081615_gb_AY048200.1_	0006468 // protein amino acid phosphorylation // inferred from direct assay /// 0006468 // protein amino acid phosphorylation // inferred from electronic annotation /// 0009556 // microsporogenesis // inferred from mutant phenotype /// 0009793 // embryonic development ending in seed dormancy // inferred from mutant phenotype /// 0010152 // pollen maturation // inferred from mutant phenotype /// 0…
261549_at	AT1G63470	DNA-binding protein, putative contains Pfam profile: PF02178 DNA binding domain with preference for A/T rich regions	---
261583_at	AT1G01090	pyruvate dehydrogenase E1 alpha subunit identical to pyruvate dehydrogenase E1 alpha subunit GB:AAB86803 GI:2454182 from [Arabidopsis thaliana]; supported by cDNA: gi_15450706_gb_AY052721.1_	0008152 // metabolic process // inferred from electronic annotation /// 0055114 // oxidation reduction // inferred from electronic annotation
261603_at	AT1G49600	DNA binding protein ACBF, putative similar to DNA binding protein ACBF GB:U90212 GI:1899187 from [Nicotiana tabacum]	---
261605_at	AT1G49580	CDPK-related protein kinase, putative similar to CDPK-related protein kinase GB:X83869 GI:1103385 from [Daucus carota]	0006468 // protein amino acid phosphorylation // inferred from electronic annotation
261614_at	AT1G49760	poly(A)-binding protein, putative similar to poly(A)-binding protein GB:AAF66825 GI:7673359 from [Nicotiana tabacum]; supported by cDNA: gi_13877632_gb_AF370517.1_AF370517	0016071 // mRNA metabolic process // inferred from electronic annotation
261646_at	AT1G27690	putative lipase similar to hypothetical protein GB:AAF24946 GI:6693020 from [Arabidopsis thaliana];supported by full-length cDNA: Ceres:118034.	---
261653_at	AT1G01900	subtilisin-like serine protease, putative contains similarity to cucumisin-like serine protease GB:AAC18851 GI:3176874 from [Arabidopsis thaliana]	0006508 // proteolysis // inferred from electronic annotation /// 0043086 // negative regulation of catalytic activity // inferred from electronic annotation
261660_at	AT1G18370	kinesin heavy chain isolog, putative similar to kinesin heavy chain isolog GB:AAB63609 GI:2262101 from [Arabidopsis thaliana]	0007018 // microtubule-based movement // inferred from electronic annotation
261661_at	AT1G18360	lysophospholipase homolog, putative similar to lysophospholipase homolog GB:AAB97366 GI:2801536 from [Oryza sativa]	---
261685_at	AT1G47290	3-beta-hydroxysteroid dehydrogenase, putative similar to 3-beta-hydroxysteroid dehydrogenase GB:AAC14524 GI:3075392 from [Arabidopsis thaliana];supported by full-length cDNA: Ceres:142354.	0006694 // steroid biosynthetic process // inferred from reviewed computational analysis /// 0006694 // steroid biosynthetic process // inferred from electronic annotation /// 0008152 // metabolic process // inferred from electronic annotation /// 0055114 // oxidation reduction // inferred from electronic annotation
261722_at	AT1G08510	acyl-(acyl carrier protein) thioesterase, putative almost identical to acyl-(acyl carrier protein) thioesterase GB:CAA85387 GI:634003 from [Arabidopsis thaliana]; supported by cDNA: gi_15451197_gb_AY054679.1_	0006633 // fatty acid biosynthetic process // inferred from mutant phenotype /// 0006633 // fatty acid biosynthetic process // inferred from reviewed computational analysis /// 0006633 // fatty acid biosynthetic process // inferred from electronic annotation
261729_s_at	AT1G47840 /// AT1G47860	hexokinase, putative similar to hexokinase 2 GB:AAB49911 GI:1899025 from [Arabidopsis thaliana]	0006096 // glycolysis // inferred from electronic annotation /// 0051301 // cell division // non-traceable author statement
261767_s_at	AT1G15500 /// AT1G80300	adenine nucleotide translocase, putative similar to adenine nucleotide translocase GI:6469340 from [Arabidopsis thaliana];supported by full-length cDNA: Ceres:105967.	0006810 // transport // inferred from electronic annotation
261796_at	AT1G30440	non-phototropic hypocotyl, putative similar to non-phototropic hypocotyl 3 GB:AAF05914 GI:6224712 from [Arabidopsis thaliana]	0009416 // response to light stimulus // inferred from reviewed computational analysis /// 0009416 // response to light stimulus // inferred from electronic annotation
261804_at	AT1G30530	UDP glucose:flavonoid 3-o-glucosyltransferase, putative similar to UDP glucose:flavonoid 3-o-glucosyltransferase GB:AAB81683 GI:2564114 from [Vitis vinifera];supported by full-length cDNA: Ceres:38407.	0008152 // metabolic process // inferred from electronic annotation /// 0051555 // flavonol biosynthetic process // inferred from direct assay /// 0051555 // flavonol biosynthetic process // inferred from mutant phenotype
261837_s_at	AT1G15910 /// AT4G00380	transcriptional regulator, putative similar to transcriptional regulator GI:4836767 from [Zea mays]	---
261865_at	AT1G50430	sterol delta7 reductase identical to GB:AAF63498 GI:7542561 from [Arabidopsis thaliana]; supported by cDNA: gi_1245181_gb_U49398.1_ATU49398	0006694 // steroid biosynthetic process // inferred from electronic annotation /// 0006695 // cholesterol biosynthetic process // inferred from electronic annotation /// 0008610 // lipid biosynthetic process // inferred from electronic annotation /// 0016126 // sterol biosynthetic process // inferred from electronic annotation /// 0016132 // brassinosteroid biosynthetic process // inferred from m…
261942_at	AT1G22590	similar to putative DNA-binding protein GI:6714399 from [Arabidopsis thaliana];supported by full-length cDNA: Ceres:92341.	0006350 // transcription // inferred from electronic annotation /// 0006355 // regulation of transcription, DNA-dependent // inferred from electronic annotation /// 0045449 // regulation of transcription // traceable author statement
261950_at	AT1G64620	zinc finger protein, putative similar to Dof zinc finger protein GB:CAA08755 GI:3341468 from [Nicotiana tabacum];supported by full-length cDNA: Ceres:120488.	0006350 // transcription // inferred from electronic annotation /// 0006355 // regulation of transcription, DNA-dependent // inferred from electronic annotation /// 0045449 // regulation of transcription // traceable author statement /// 0045449 // regulation of transcription // inferred from electronic annotation
262005_at	AT1G64550	ABC transporter protein, putative similar to ABC transporter protein GB:AAF31030 GI:6899653 from [Leishmania major]	---
262025_at	AT1G35510	growth regulator, putative similar to axi 1 GB:CAA56570 GI:559921 from [Nicotiana tabacum]; supported by cDNA: gi_15293042_gb_AY050955.1_	---
262026_at	AT1G35670	calcium-dependent protein kinase identical to GB:BAA04830 GI:604881 from [Arabidopsis thaliana]; supported by cDNA: gi_15293094_gb_AY050981.1_	0006468 // protein amino acid phosphorylation // inferred from direct assay /// 0006468 // protein amino acid phosphorylation // inferred from electronic annotation /// 0009789 // positive regulation of abscisic acid mediated signaling // inferred from mutant phenotype
262039_at	AT1G80050	adenine phosphoribosyltransferase almost identical to adenine phosphoribosyltransferase GI:1402894 from [Arabidopsis thaliana]	0006166 // purine ribonucleoside salvage // inferred from electronic annotation /// 0006168 // adenine salvage // traceable author statement /// 0006168 // adenine salvage // inferred from electronic annotation /// 0009116 // nucleoside metabolic process // inferred from electronic annotation
262098_at	AT1G56170	transcription factor, putative similar to Transcription factor GB:CAA74053 GI:2398533 from [Arabidopsis thaliana];supported by full-length cDNA: Ceres:26157.	0006350 // transcription // inferred from electronic annotation /// 0006355 // regulation of transcription, DNA-dependent // inferred from sequence or structural similarity /// 0006355 // regulation of transcription, DNA-dependent // inferred from electronic annotation
262136_at	AT1G77850	auxin response factor, putative similar to auxin response factor 10 GI:6165644 from [Arabidopsis thaliana]; supported by cDNA: gi_15810290_gb_AY056184.1_	0006350 // transcription // inferred from electronic annotation /// 0006355 // regulation of transcription, DNA-dependent // inferred from electronic annotation /// 0009653 // anatomical structure morphogenesis // inferred from mutant phenotype /// 0009725 // response to hormone stimulus // inferred from electronic annotation /// 0009734 // auxin mediated signaling pathway // traceable author sta…
262155_at	AT1G52420	glycosyl transferase, putative similar to Pfam profile: PF00534 Glycosyl transferases group 1	0009058 // biosynthetic process // inferred from electronic annotation
262161_at	AT1G52600	signal peptidase subunit, putative similar to signal peptidase subunit GI:164083 from [Canis familiaris];supported by full-length cDNA: Ceres:103157.	0006465 // signal peptide processing // inferred from electronic annotation /// 0006508 // proteolysis // inferred from reviewed computational analysis /// 0006508 // proteolysis // inferred from electronic annotation
262166_at	AT1G74840	myb-related transcription activator, putative similar to myb-related transcription activator GI:9279717 from [Arabidopsis thaliana];supported by full-length cDNA: Ceres:117643.	0006355 // regulation of transcription, DNA-dependent // inferred from reviewed computational analysis /// 0009651 // response to salt stress // inferred from expression pattern /// 0009723 // response to ethylene stimulus // inferred from expression pattern /// 0009733 // response to auxin stimulus // inferred from expression pattern /// 0009737 // response to abscisic acid stimulus // inferred …
262176_at	AT1G74960	3-ketoacyl-ACP synthase, putative similar to 3-ketoacyl-ACP synthase GI:3800747 from [Cuphea pulcherrima]; supported by cDNA: gi_14582700_gb_AF318307.1_AF318307	0006633 // fatty acid biosynthetic process // inferred from direct assay /// 0006633 // fatty acid biosynthetic process // inferred from electronic annotation /// 0006636 // unsaturated fatty acid biosynthetic process // traceable author statement /// 0008152 // metabolic process // inferred from electronic annotation /// 0009058 // biosynthetic process // inferred from electronic annotation
262195_at	AT1G78040	allergen, putative similar to allergen (Ole e 1) GI:2465129 from [Olea europaea];supported by full-length cDNA: Ceres:22488.	---
262203_at	AT2G01060	transfactor-like protein similar to transfactor GB:BAA75684 from [Nicotiana tabacum];supported by full-length cDNA: Ceres:115924.	0045449 // regulation of transcription // traceable author statement /// 0045449 // regulation of transcription // inferred from electronic annotation
262306_s_at	AT1G70980 /// AT5G56680	asparaginyl-tRNA synthetase(SYNC1) protein,putative similar to SYNC1 protein GI:5670315 from [Arabidopsis thaliana]	0006412 // translation // inferred from electronic annotation /// 0006418 // tRNA aminoacylation for protein translation // inferred from electronic annotation /// 0006421 // asparaginyl-tRNA aminoacylation // inferred from electronic annotation /// 0006422 // aspartyl-tRNA aminoacylation // inferred from electronic annotation /// 0009793 // embryonic development ending in seed dormancy // non-tr…
262312_at	AT1G70830	similar to putative ripening-related protein GI:7406710 from [Vitis vinifera]	0006952 // defense response // inferred from electronic annotation /// 0009607 // response to biotic stimulus // inferred from electronic annotation
262458_at	AT1G11280	serine/threonine kinase, putative similar to serine/threonine kinase GB:Y12530 GI:2181187 from [Brassica oleracea]; supported by cDNA: gi_15810422_gb_AY056250.1_	0006468 // protein amino acid phosphorylation // inferred from electronic annotation /// 0048544 // recognition or rejection of self pollen // inferred from electronic annotation
262476_at	AT1G50370	phosphoprotein phosphatase identical to phosphoprotein phosphatase GB:AAD50050 GI:5734785 from [Arabidopsis thaliana];supported by full-length cDNA: Ceres:35230.	---
262486_at	AT1G21740	putative bzip-like transcription factor similar to GB:AAB81673, EST gb|T20649 comes from this gene	---
262563_at	AT1G34210	somatic embryogenesis receptor-like kinase, putative similar to somatic embryogenesis receptor-like kinase GI:2224910 from [Daucus carota]; supported by cDNA: gi_14573456_gb_AF384969.1_AF384969	0006468 // protein amino acid phosphorylation // inferred from electronic annotation /// 0009556 // microsporogenesis // inferred from mutant phenotype /// 0010152 // pollen maturation // inferred from mutant phenotype
262614_at	AT1G13980	putative pattern formation protein EMB30 highly similar to GB:Q42510; supported by cDNA: gi_1209630_gb_U36432.1_ATU36432	0000911 // cytokinesis by cell plate formation // inferred from mutant phenotype /// 0001736 // establishment of planar polarity // inferred from genetic interaction /// 0007047 // cell wall organization and biogenesis // inferred from mutant phenotype /// 0007155 // cell adhesion // inferred from mutant phenotype /// 0007155 // cell adhesion // inferred from electronic annotation /// 0009793 // …
262639_at	AT1G62820	calmodulin, putative similar to calmodulin-6 SP:Q03509 [Arabidopsis thaliana (Mouse-ear cress)]	0009409 // response to cold // inferred from expression pattern
262668_at	AT1G62830	flavin-containing amine oxidase contains Pfam profile: PF01593 Flavin containing amine oxidase	0006350 // transcription // inferred from electronic annotation /// 0006355 // regulation of transcription, DNA-dependent // inferred from electronic annotation /// 0016568 // chromatin modification // inferred from electronic annotation /// 0051568 // histone H3-K4 methylation // inferred from mutant phenotype /// 0055114 // oxidation reduction // inferred from electronic annotation
262716_at	AT1G16470	multicatalytic endopeptidase identical to GB:CAA73619, ESTs gb|H36972, gb|T22551 and gb|T13800 come from this gene;supported by full-length cDNA: Ceres:8633.	0006511 // ubiquitin-dependent protein catabolic process // inferred from electronic annotation
262726_at	AT1G43640	hypothetical protein similar to putative Tub family protein GI:3738302 from [Arabidopsis thaliana]; supported by cDNA: gi_15983381_gb_AF424565.1_AF424565	0045449 // regulation of transcription // traceable author statement
262733_s_at	AT1G28660 /// AT1G28670	lipase identical to lipase GB:AAA93262 GI:1145627 [Arabidopsis thaliana] (FEBS Lett. 377 (3), 475-480 (1995)); supported by cDNA: gi_1145626_gb_U38916.1_ATU38916	0006629 // lipid metabolic process // inferred from electronic annotation /// 0008152 // metabolic process // inferred from electronic annotation
262754_at	AT1G16350	putative inosine-5-monophosphate dehydrogenase strong similarity to gb|L34684 inosine monophosphate dehydrogenase (IMPDH) from Arabidopsis thaliana and is a member of the PF|00478 IMP dehydrogenase family	0006164 // purine nucleotide biosynthetic process // inferred from electronic annotation /// 0006177 // GMP biosynthetic process // inferred from reviewed computational analysis /// 0006177 // GMP biosynthetic process // inferred from electronic annotation /// 0008152 // metabolic process // inferred from electronic annotation /// 0055114 // oxidation reduction // inferred from electronic annotat…
262767_at	AT1G13170	putative oxysterol-binding protein similar to gb|M86917 oxysterol-binding protein from Homo sapiens	0008202 // steroid metabolic process // inferred from reviewed computational analysis /// 0008202 // steroid metabolic process // inferred from electronic annotation
262769_at	AT1G13180	actin-like protein strong similarity to gb|U29610 Actin-like protein (Arp3) from Acanthamoeba castellanii and is a member of the PF|00022 Actin family	0000902 // cell morphogenesis // inferred from mutant phenotype /// 0007015 // actin filament organization // inferred from mutant phenotype /// 0007275 // multicellular organismal development // inferred from electronic annotation /// 0009825 // multidimensional cell growth // inferred from mutant phenotype /// 0010090 // trichome morphogenesis // inferred from mutant phenotype /// 0030833 // re…
262783_at	AT1G10850	receptor-kinase isolog	0006468 // protein amino acid phosphorylation // inferred from reviewed computational analysis /// 0006468 // protein amino acid phosphorylation // inferred from electronic annotation /// 0007169 // transmembrane receptor protein tyrosine kinase signaling pathway // inferred from reviewed computational analysis
262820_at	AT1G11680	putative obtusifoliol 14-alpha demethylase strong similarity to gb|U74319 obtusifoliol 14-alpha demethylase (CYP51) from Sorghum bicolor and is a member of the PF|00067 cytochrome P450 family. ESTs gb|AA72030, gb|N65031 and gb|AA651059 come from this gene;supported by full-length cDNA: Ceres:11030	0009793 // embryonic development ending in seed dormancy // non-traceable author statement /// 0016126 // sterol biosynthetic process // inferred from mutant phenotype
262825_at	AT1G11790	putative chloroplast prephenate dehydratase similar to gi|2392772 and is a member of the PF|00800 Prephenate dehydratase family. ESTs gb|T21562 and gb|T21062 come from this gene; supported by cDNA: gi_14596232_gb_AY042904.1_	0008152 // metabolic process // inferred from electronic annotation /// 0009094 // L-phenylalanine biosynthetic process // inferred from reviewed computational analysis /// 0009094 // L-phenylalanine biosynthetic process // inferred from electronic annotation
262847_at	AT1G14840	unknown protein similar to myosin heavy chain GB:D50475 GI:806512 [Cyprinus carpio]; supported by cDNA: gi_15983419_gb_AF424584.1_AF424584	0007010 // cytoskeleton organization and biogenesis // traceable author statement
262943_at	AT1G79470	inosine-5'-monophosphate dehydrogenase, putative similar to inosine-5'-monophosphate dehydrogenase GI:307066 from [Homo sapiens];supported by full-length cDNA: Ceres:95749.	0006164 // purine nucleotide biosynthetic process // inferred from electronic annotation /// 0006177 // GMP biosynthetic process // inferred from reviewed computational analysis /// 0006177 // GMP biosynthetic process // inferred from electronic annotation /// 0008152 // metabolic process // inferred from electronic annotation /// 0055114 // oxidation reduction // inferred from electronic annotat…
262944_at	AT1G79550	phosphoglycerate kinase, putative similar to phosphoglycerate kinase GI:1161601 from [Nicotiana tabacum];supported by full-length cDNA: Ceres:113494.	0006096 // glycolysis // inferred from electronic annotation
262971_at	AT1G75640	receptor-like protein kinase, putative receptor-like protein kinase GB:AAB36558 GI:1684913 from [Ipomoea nil]	0006468 // protein amino acid phosphorylation // inferred from reviewed computational analysis /// 0006468 // protein amino acid phosphorylation // inferred from electronic annotation /// 0007169 // transmembrane receptor protein tyrosine kinase signaling pathway // inferred from reviewed computational analysis
263001_at	AT1G54360	hypothetical protein contains similarity to TATA binding protein-associated factor GI:2196466 from [Arabidopsis thaliana]	0006352 // transcription initiation // inferred from electronic annotation /// 0051090 // regulation of transcription factor activity // inferred from electronic annotation
263064_at	AT2G18160	putative bZIP transcription factor contains a bZIP transcription factor basic domain signature (PDOC00036); supported by cDNA: gi_14335073_gb_AY037216.1_	0006355 // regulation of transcription, DNA-dependent // inferred from electronic annotation
263117_at	AT1G03040	putative lipoamide dehydrogenase component of the pyruvate dehydrogenase complex E3, contains PF|00010 helix-loop-helix DNA-binding domain. ESTs gb|T45640 and gb|T22783 come from this gene; supported by cDNA: gi_15450778_gb_AY054469.1_	0045449 // regulation of transcription // inferred from electronic annotation
263158_at	AT1G54160	CCAAT-binding factor B subunit, putative similar to CCAAT-binding factor B subunit GI:1173617 [Brassica napus]; supported by cDNA: gi_14423439_gb_AF386957.1_AF386957	0006350 // transcription // inferred from electronic annotation /// 0006355 // regulation of transcription, DNA-dependent // inferred from reviewed computational analysis /// 0006355 // regulation of transcription, DNA-dependent // inferred from electronic annotation
263160_at	AT1G54080	oligouridylate binding protein, putative similar to oligouridylate binding protein GI:6996560 from [Nicotiana plumbaginifolia]; supported by cDNA: gi_13605626_gb_AF361639.1_AF361639	---
263224_at	AT1G30580	putative GTP-binding protein Similar to WO8E3.3 gi|3880615 putative GTP-binding protein from C. elegans cosmid gb|Z92773. EST gb|AA597331 comes from this gene;supported by full-length cDNA: Ceres:18981.	---
263253_at	AT2G31370	bZIP transcription factor (POSF21) identical to GB:Q04088; supported by cDNA: gi_15982853_gb_AY057534.1_	0006350 // transcription // inferred from electronic annotation /// 0006355 // regulation of transcription, DNA-dependent // inferred from direct assay /// 0006355 // regulation of transcription, DNA-dependent // inferred from electronic annotation
263275_at	AT2G14170	putative methylmalonate semi-aldehyde dehydrogenase	0006573 // valine metabolic process // inferred from electronic annotation /// 0006979 // response to oxidative stress // inferred from direct assay /// 0008152 // metabolic process // inferred from electronic annotation /// 0055114 // oxidation reduction // inferred from electronic annotation
263289_at	AT2G36170	ubiquitin extension protein (UBQ2) identical to GI:166930, GI:166931; supported by cDNA: gi_13430797_gb_AF360311.1_AF360311	0006412 // translation // inferred from electronic annotation /// 0006464 // protein modification process // inferred from electronic annotation /// 0016567 // protein ubiquitination // traceable author statement
263432_at	AT2G22230	putative beta-hydroxyacyl-ACP dehydratase ; supported by full-length cDNA: Ceres: 30185.	0006633 // fatty acid biosynthetic process // inferred from reviewed computational analysis /// 0006633 // fatty acid biosynthetic process // inferred from electronic annotation
263443_at	AT2G28630	putative fatty acid elongase ;supported by full-length cDNA: Ceres:115769.	0006633 // fatty acid biosynthetic process // inferred from electronic annotation /// 0008152 // metabolic process // inferred from electronic annotation
263473_at	AT2G31750	putative glucosyltransferase ; supported by full-length cDNA: Ceres: 114997.	0008152 // metabolic process // inferred from electronic annotation
263491_at	AT2G42600	phosphoenolpyruvate carboxylase	0006099 // tricarboxylic acid cycle // inferred from electronic annotation /// 0015977 // carbon utilization by fixation of carbon dioxide // inferred from electronic annotation /// 0015979 // photosynthesis // inferred from electronic annotation
263548_at	AT2G21660	glycine-rich RNA binding protein 7 Alternative splicing exists based on EST evidence, form 1 splice site is 'AG', form 2 splice site is 'AT'	0006406 // mRNA export from nucleus // inferred from mutant phenotype /// 0006970 // response to osmotic stress // inferred from mutant phenotype /// 0007623 // circadian rhythm // inferred from expression pattern /// 0009409 // response to cold // inferred from genetic interaction /// 0010119 // regulation of stomatal movement // inferred from mutant phenotype /// 0010228 // vegetative to reprod…
263564_s_at	AT2G15400 /// AT2G15430	DNA-directed RNA polymerase II, third largest subunit	0006350 // transcription // inferred from electronic annotation
263574_at	AT2G16990	putative tetracycline transporter protein	---
263595_at	AT2G01890	putative purple acid phosphatase contains metallo-phosphoesterase motif (PS50185)	0016311 // dephosphorylation // inferred from sequence or structural similarity
263696_at	AT1G31230	putative aspartate kinase-homoserine dehydrogenase almost identical to gb|X71364 gene for aspartate kinase homoserine dehydrogenase from Arabidopsis thaliana; contains ACT domain	0008152 // metabolic process // inferred from electronic annotation /// 0008652 // amino acid biosynthetic process // inferred from electronic annotation /// 0009067 // aspartate family amino acid biosynthetic process // inferred from electronic annotation /// 0009086 // methionine biosynthetic process // inferred from electronic annotation /// 0055114 // oxidation reduction // inferred from elec…
263726_at	AT2G13610	putative ABC transporter ;supported by full-length cDNA: Ceres:151953.	0006810 // transport // inferred from electronic annotation
263824_at	AT2G40360	putative WD-40 repeat protein	0006364 // rRNA processing // inferred from electronic annotation
263841_at	AT2G36870	putative xyloglucan endo-transglycosylase ; supported by full-length cDNA: Ceres: 7831.	0005975 // carbohydrate metabolic process // inferred from electronic annotation /// 0006073 // glucan metabolic process // inferred from electronic annotation /// 0007047 // cell wall organization and biogenesis // inferred from electronic annotation /// 0008152 // metabolic process // inferred from electronic annotation
263922_s_at	AT2G36580 /// AT3G52990	putative pyruvate kinase ;supported by full-length cDNA: Ceres:120685.	0006096 // glycolysis // inferred from reviewed computational analysis /// 0006096 // glycolysis // inferred from electronic annotation
264000_at	AT2G22500	putative mitochondrial dicarboxylate carrier protein ;supported by full-length cDNA: Ceres:20723.	0006810 // transport // inferred from reviewed computational analysis /// 0006810 // transport // inferred from electronic annotation /// 0006839 // mitochondrial transport // inferred from reviewed computational analysis /// 0006839 // mitochondrial transport // inferred from electronic annotation
264025_at	AT2G21050	AUX1-like amino acid permease ; supported by cDNA: gi_15451207_gb_AY054684.1_	0006810 // transport // inferred from electronic annotation /// 0006865 // amino acid transport // inferred from reviewed computational analysis /// 0006865 // amino acid transport // inferred from electronic annotation /// 0009624 // response to nematode // inferred from expression pattern /// 0009734 // auxin mediated signaling pathway // inferred from electronic annotation
264162_at	AT1G65290	acyl carrier protein, putative similar to acyl carrier protein GI:1296948 from [Neurospora crassa]; supported by full-length cDNA: Ceres: 14066.	0006633 // fatty acid biosynthetic process // inferred from reviewed computational analysis /// 0006633 // fatty acid biosynthetic process // inferred from electronic annotation /// 0008610 // lipid biosynthetic process // inferred from electronic annotation
264553_s_at	AT1G09480 /// AT1G09490	putative cinnamyl alcohol dehydrogenase similar to cinnamyl alcohol dehydrogenase, gi|1143445	0008152 // metabolic process // inferred from electronic annotation /// 0009809 // lignin biosynthetic process // inferred from reviewed computational analysis /// 0044237 // cellular metabolic process // inferred from electronic annotation
264554_at	AT1G09510	putative cinnamyl alcohol dehydrogenase similar to cinnamyl alcohol dehydrogenase, gi|1143445	0008152 // metabolic process // inferred from electronic annotation /// 0009809 // lignin biosynthetic process // inferred from reviewed computational analysis /// 0044237 // cellular metabolic process // inferred from electronic annotation
264556_at	AT1G09540	putative transcription factor contains Myb DNA-binding domain motif, 68157-68216. Similar to Arabidopsis thaliana transcription factor ATMYB4, gi|3047079	0006355 // regulation of transcription, DNA-dependent // inferred from sequence similarity /// 0009733 // response to auxin stimulus // inferred from expression pattern /// 0010119 // regulation of stomatal movement // inferred from mutant phenotype /// 0010214 // seed coat development // inferred from mutant phenotype /// 0045449 // regulation of transcription // inferred from electronic annotat…
264557_at	AT1G09550	putative pectinacetylesterase precursor similar to Vigna radiata pectinacetylesterase precursor, gi|1431629	---
264561_at	AT1G55810	uracil phosphoribosyltransferase, putative similar to uracil phosphoribosyltransferase 1 GB:AAD28199 GI:4704662 from [Arabidopsis thaliana]	0008152 // metabolic process // inferred from electronic annotation /// 0009058 // biosynthetic process // inferred from reviewed computational analysis /// 0009116 // nucleoside metabolic process // inferred from electronic annotation
264582_at	AT1G05230	putative ovule-specific homeotic protein Strong similarity to Phalaenopsis homeobox protein (gb|U34743); supported by cDNA: gi_14334995_gb_AY037177.1_	0006350 // transcription // inferred from electronic annotation /// 0006355 // regulation of transcription, DNA-dependent // inferred from reviewed computational analysis /// 0006355 // regulation of transcription, DNA-dependent // inferred from electronic annotation /// 0045449 // regulation of transcription // inferred from electronic annotation
264586_at	AT1G05160	putative cytochrome P450 Similar to GB:AAC69934; supported by cDNA: gi_13021852_gb_AF318500.1_AF318500	0009686 // gibberellin biosynthetic process // traceable author statement /// 0055114 // oxidation reduction // inferred from electronic annotation
264598_at	AT1G04610	putative dimethylaniline monooxygenase similar to GB:AAC04900	0009851 // auxin biosynthetic process // inferred from mutant phenotype
264605_at	AT1G04550	putative auxin-induced protein, IAA12 similar to GB:S58498;supported by full-length cDNA: Ceres:40608.	0006350 // transcription // inferred from electronic annotation /// 0006355 // regulation of transcription, DNA-dependent // inferred from electronic annotation /// 0009733 // response to auxin stimulus // inferred from genetic interaction /// 0009734 // auxin mediated signaling pathway // inferred from electronic annotation /// 0009880 // embryonic pattern specification // inferred from mutant p…
264608_at	AT1G04710	putative acetyl-CoA acyltransferase Strong similarity to Cucumis acetyl-CoA acyltransferase (gb|D70895);supported by full-length cDNA: Ceres:125847.	0006629 // lipid metabolic process // inferred from electronic annotation /// 0006631 // fatty acid metabolic process // inferred from electronic annotation /// 0006633 // fatty acid biosynthetic process // inferred from electronic annotation /// 0008152 // metabolic process // inferred from electronic annotation /// 0008610 // lipid biosynthetic process // inferred from electronic annotation ///…
264650_at	AT1G08970	putative transcription factor Similar to Schizosaccharomyces CCAAT-binding factor (gb|U88525). EST gb|T04310 comes from this gene;supported by full-length cDNA: Ceres:1911.	0006350 // transcription // inferred from electronic annotation /// 0006355 // regulation of transcription, DNA-dependent // inferred from electronic annotation
264855_at	AT2G17260 /// AT2G17265	3-hydroxy-3-methylglutaryl-coenzyme A reductase 2 (HMG2 protein catalyzes the conversion of 3-hydroxy-3-methylgluatryl-CoA to mevalonate, the precursor of isoprenoid compounds; genomic copy of cDNA L19262); supported by cDNA: gi_4927411_gb_AF082525.1_AF082525	0006566 // threonine metabolic process // inferred from electronic annotation /// 0006874 // cellular calcium ion homeostasis // non-traceable author statement /// 0009086 // methionine biosynthetic process // traceable author statement /// 0009088 // threonine biosynthetic process // traceable author statement /// 0009416 // response to light stimulus // inferred from mutant phenotype /// 001631…
264856_at	AT2G17370	3-hydroxy-3-methylglutaryl-coenzyme A reductase 2 (HMG2 protein catalyzes the conversion of 3-hydroxy-3-methylgluatryl-CoA to mevalonate, the precursor of isoprenoid compounds; genomic copy of cDNA L19262); supported by cDNA: gi_16323152_gb_AY057680.1_	0008299 // isoprenoid biosynthetic process // traceable author statement /// 0008299 // isoprenoid biosynthetic process // inferred from electronic annotation /// 0015936 // coenzyme A metabolic process // inferred from electronic annotation /// 0055114 // oxidation reduction // inferred from electronic annotation
264911_at	AT1G60690	auxin-induced protein, putative similar to auxin-induced protein(atb2) GI:6562980 from [Arabidopsis thaliana]	---
265012_at	AT1G24470	putative b-keto acyl reductase similar to GB:AAB82765, protein is involved with cuticular wax biosynthesis	0008152 // metabolic process // inferred from electronic annotation /// 0055114 // oxidation reduction // inferred from electronic annotation
265026_at	AT1G24360	putative 3-oxoacyl [acyl-carrier protein] reductase similar to proteins from several bacterial species, similar to ESTs emb|Z37189, gb|H74525, gb|37491, gb|37190, gb|AA394339 and gb|37489; supported by cDNA: gi_13358177_gb_AF324985.2_AF324985	0006633 // fatty acid biosynthetic process // inferred from electronic annotation /// 0008152 // metabolic process // inferred from electronic annotation /// 0008610 // lipid biosynthetic process // inferred from electronic annotation /// 0055114 // oxidation reduction // inferred from electronic annotation
265027_at	AT1G24450	putative ribonuclease III similar to ESTs emb|Z18464 and gb|AA389811; supported by cDNA: gi_15010593_gb_AY045598.1_	0006396 // RNA processing // inferred from reviewed computational analysis /// 0006396 // RNA processing // inferred from electronic annotation
265120_at	AT1G62640	3-ketoacyl-acyl carrier protein synthase III (KAS III) identical to 3-ketoacyl-acyl carrier protein synthase III (KAS III) GB:CAA72385 GI:1888359 (Arabidopsis thaliana); supported by cDNA: gi_598074_gb_L31891.1_ATHKASIII	0006633 // fatty acid biosynthetic process // inferred from electronic annotation /// 0008152 // metabolic process // inferred from electronic annotation /// 0008610 // lipid biosynthetic process // inferred from electronic annotation
265377_at	AT2G05790	putative beta-1,3-glucanase	0005975 // carbohydrate metabolic process // inferred from electronic annotation /// 0008152 // metabolic process // inferred from electronic annotation
265405_at	AT2G16750	putative protein kinase contains a protein kinase domain profile (PDOC00100)	0006468 // protein amino acid phosphorylation // inferred from electronic annotation
265431_at	AT2G20680	(1-4)-beta-mannan endohydrolase	0005975 // carbohydrate metabolic process // inferred from electronic annotation /// 0008152 // metabolic process // inferred from electronic annotation
265464_at	AT2G37080	putative myosin heavy chain	---
265467_at	AT2G37050	putative receptor-like protein kinase	0006468 // protein amino acid phosphorylation // inferred from electronic annotation
265581_at	AT2G20040 /// AT2G20050	putative cAMP-dependent protein kinase	0001932 // regulation of protein amino acid phosphorylation // inferred from electronic annotation /// 0006468 // protein amino acid phosphorylation // inferred from electronic annotation /// 0006470 // protein amino acid dephosphorylation // inferred from electronic annotation
265605_at	AT2G25540	putative cellulose synthase catalytic subunit	0007047 // cell wall organization and biogenesis // inferred from electronic annotation /// 0009832 // plant-type cell wall biogenesis // traceable author statement /// 0030244 // cellulose biosynthetic process // inferred from electronic annotation
265725_at	AT2G32030	putative alanine acetyl transferase	0008152 // metabolic process // inferred from reviewed computational analysis /// 0008152 // metabolic process // inferred from electronic annotation
265740_at	AT2G01150	RING-H2 finger protein RHA2b identical to GP|AF078823; supported by cDNA: gi_3790570_gb_AF078823.1_AF078823	---
265789_at	AT2G01210	putative receptor-like protein kinase	0006468 // protein amino acid phosphorylation // inferred from reviewed computational analysis /// 0006468 // protein amino acid phosphorylation // inferred from electronic annotation /// 0007169 // transmembrane receptor protein tyrosine kinase signaling pathway // inferred from reviewed computational analysis
265790_at	AT2G01170	putative amino acid or GABA permease identical to GP|AF019637	0006810 // transport // inferred from electronic annotation /// 0006865 // amino acid transport // inferred from electronic annotation
265843_at	AT2G35690	putative acyl-CoA oxidase possibly a peroxisomal component	0006629 // lipid metabolic process // inferred from electronic annotation /// 0006631 // fatty acid metabolic process // inferred from electronic annotation /// 0006635 // fatty acid beta-oxidation // inferred from electronic annotation /// 0008152 // metabolic process // inferred from electronic annotation /// 0055114 // oxidation reduction // inferred from electronic annotation
265844_at	AT2G35620	putative receptor-like protein kinase	0006468 // protein amino acid phosphorylation // inferred from electronic annotation
265876_at	AT2G42290	putative receptor-like protein kinase	0006468 // protein amino acid phosphorylation // inferred from reviewed computational analysis /// 0006468 // protein amino acid phosphorylation // inferred from electronic annotation /// 0007169 // transmembrane receptor protein tyrosine kinase signaling pathway // inferred from reviewed computational analysis
265963_s_at	AT2G37270 /// AT3G11940	40S ribosomal protein S5 identical to GP:3043428;supported by full-length cDNA: Ceres:8397.	0006412 // translation // inferred from electronic annotation
265986_at	AT2G24230	putative receptor-like protein kinase	0006468 // protein amino acid phosphorylation // inferred from reviewed computational analysis /// 0006468 // protein amino acid phosphorylation // inferred from electronic annotation /// 0007169 // transmembrane receptor protein tyrosine kinase signaling pathway // inferred from reviewed computational analysis
265990_at	AT2G24280	putative prolylcarboxypeptidase	0006508 // proteolysis // inferred from electronic annotation
266035_at	AT2G05990	enoyl-ACP reductase (enr-A)	0006633 // fatty acid biosynthetic process // inferred from mutant phenotype /// 0008152 // metabolic process // inferred from electronic annotation
266099_at	AT2G38040	putative alpha-carboxyltransferase ; supported by cDNA: gi_6851090_gb_AF056969.1_AF056969	0006633 // fatty acid biosynthetic process // inferred from electronic annotation
266166_at	AT2G28080	putative glucosyltransferase ; supported by full-length cDNA: Ceres: 13761.	0008152 // metabolic process // inferred from electronic annotation
266229_at	AT2G28840	putative RING zinc finger ankyrin protein ; supported by cDNA: gi_13926221_gb_AF370581.1_AF370581	---
266257_at	AT2G27820	putative chorismate mutase/prephenate dehydratase ;supported by full-length cDNA: Ceres:37739.	0009094 // L-phenylalanine biosynthetic process // inferred from electronic annotation
266314_at	AT2G27040	Argonaute (AGO1)-like protein ; supported by cDNA: gi_14334815_gb_AY035081.1_	0006306 // DNA methylation // inferred from mutant phenotype /// 0006342 // chromatin silencing // inferred from mutant phenotype /// 0009816 // defense response to bacterium, incompatible interaction // inferred from mutant phenotype /// 0010495 // long-distance posttranscriptional gene silencing // inferred from mutant phenotype /// 0031048 // chromatin silencing by small RNA // traceable autho…
266324_at	AT2G46710	putative rac GTPase activating protein	0007165 // signal transduction // inferred from electronic annotation
266365_at	AT2G41220	ferredoxin-dependent glutamate synthase (GLU2)	0006537 // glutamate biosynthetic process // inferred from electronic annotation /// 0006541 // glutamine metabolic process // inferred from electronic annotation /// 0006807 // nitrogen compound metabolic process // inferred from electronic annotation /// 0008152 // metabolic process // inferred from electronic annotation /// 0008652 // amino acid biosynthetic process // inferred from electronic…
266371_at	AT2G41410	calmodulin-like protein identical to GB:X68054;supported by full-length cDNA: Ceres:11537.	---
266379_at	AT2G14690	1,4-beta-xylan endohydrolase	0005975 // carbohydrate metabolic process // inferred from electronic annotation
266394_at	AT2G43130	Ras-related GTP-binding protein (ARA-4) identical to GB:D01026; supported by cDNA: gi_217838_dbj_D01026.1_ATHARA4	0007264 // small GTPase mediated signal transduction // inferred from electronic annotation /// 0009408 // response to heat // inferred from expression pattern /// 0015031 // protein transport // inferred from electronic annotation /// 0048219 // inter-Golgi cisterna vesicle-mediated transport // traceable author statement
266395_at	AT2G43100	3-isopropylmalate dehydratase, small subunit ; supported by cDNA: gi_16974632_gb_AY060594.1_	0008152 // metabolic process // inferred from reviewed computational analysis /// 0008152 // metabolic process // inferred from electronic annotation /// 0009098 // leucine biosynthetic process // inferred from electronic annotation
266399_at	AT2G38670	putative phospholipid cytidylyltransferase	0006646 // phosphatidylethanolamine biosynthetic process // traceable author statement /// 0009058 // biosynthetic process // inferred from reviewed computational analysis /// 0009058 // biosynthetic process // inferred from electronic annotation
266411_at	AT2G38730	putative peptidyl-prolyl cis-trans isomerase	0006457 // protein folding // inferred from reviewed computational analysis /// 0006457 // protein folding // inferred from electronic annotation
266485_at	AT2G47630	putative phospholipase ;supported by full-length cDNA: Ceres:33373.	---
266592_at	AT2G46210	putative fatty acid desaturase/cytochrome b5 fusion protein	0006629 // lipid metabolic process // inferred from electronic annotation /// 0006633 // fatty acid biosynthetic process // inferred from electronic annotation /// 0055114 // oxidation reduction // inferred from electronic annotation
266598_at	AT2G46110	3-methyl-2-oxobutanoate hydroxy-methyl-transferase	0015940 // pantothenate biosynthetic process // inferred from electronic annotation
266735_at	AT2G46930	putative pectinesterase ; supported by cDNA: gi_15450606_gb_AY052671.1_	---
266736_at	AT2G46960	putative cytochrome P450 ; supported by cDNA: gi_13605860_gb_AF367329.1_AF367329	0055114 // oxidation reduction // inferred from electronic annotation
266803_at	AT2G28930	putative protein kinase contains a protein kinase domain profile (PDOC00100)	0006468 // protein amino acid phosphorylation // inferred from electronic annotation
266812_at	AT2G44830	putative protein kinase contains a protein kinase domain profile (PDOC00100)	0006468 // protein amino acid phosphorylation // inferred from electronic annotation
266881_at	AT2G44680	putative casein kinase II beta subunit ;supported by full-length cDNA: Ceres:40953.	0007623 // circadian rhythm // inferred from mutant phenotype /// 0042753 // positive regulation of circadian rhythm // inferred from mutant phenotype /// 0048573 // photoperiodism, flowering // inferred from mutant phenotype
266904_at	AT2G34590	putative pyruvate dehydrogenase E1 beta subunit ;supported by full-length cDNA: Ceres:38439.	0008152 // metabolic process // inferred from electronic annotation /// 0055114 // oxidation reduction // inferred from electronic annotation
266908_at	AT2G34650	putative protein kinase contains a protein kinase domain profile (PDOC00100); supported by cDNA: gi_7208441_gb_AF232236.1_AF232236	0006468 // protein amino acid phosphorylation // inferred from electronic annotation /// 0009733 // response to auxin stimulus // inferred from expression pattern /// 0009734 // auxin mediated signaling pathway // inferred from mutant phenotype /// 0009926 // auxin polar transport // inferred from mutant phenotype /// 0048766 // root hair initiation // inferred from mutant phenotype /// 0048767 /…
267136_at	AT2G23460	putative GTP-binding protein (extra large) ; supported by cDNA: gi_15451169_gb_AY054665.1_	0007165 // signal transduction // inferred from electronic annotation /// 0007186 // G-protein coupled receptor protein signaling pathway // inferred from reviewed computational analysis /// 0007186 // G-protein coupled receptor protein signaling pathway // inferred from electronic annotation /// 0009737 // response to abscisic acid stimulus // inferred from genetic interaction /// 0009744 // res…
267151_at	AT2G30970	aspartate aminotransferase (AAT1) identical to GB:U15026;supported by full-length cDNA: Ceres:34360.	0006520 // amino acid metabolic process // inferred from electronic annotation /// 0009058 // biosynthetic process // inferred from electronic annotation
267157_at	AT2G37630	putative MYB family transcription factor ; supported by cDNA: gi_5823324_gb_AF175996.1_AF175996	0006350 // transcription // inferred from electronic annotation /// 0006355 // regulation of transcription, DNA-dependent // inferred from electronic annotation /// 0008356 // asymmetric cell division // inferred from mutant phenotype /// 0009651 // response to salt stress // inferred from expression pattern /// 0009733 // response to auxin stimulus // inferred from expression pattern /// 0009739…
267210_at	AT2G30920	dihydroxypolyprenylbenzoate methyltransferase identical to GB:Y15055;supported by full-length cDNA: Ceres:108529. Contains CLAVATA3/ESR-Related 4 (CLE4)	0006744 // ubiquinone biosynthetic process // inferred from genetic interaction /// 0006744 // ubiquinone biosynthetic process // inferred from sequence or structural similarity /// 0006744 // ubiquinone biosynthetic process // inferred from electronic annotation /// 0008152 // metabolic process // inferred from electronic annotation /// 0009793 // embryonic development ending in seed dormancy //…
267308_at	AT2G30200	putative malonyl-CoA:Acyl carrier protein transacylase ;supported by full-length cDNA: Ceres:299.	0006633 // fatty acid biosynthetic process // inferred from electronic annotation /// 0008152 // metabolic process // inferred from electronic annotation
267316_at	AT2G34710	homeodomain transcription factor (ATHB-14) identical to GB:Y11122	0006350 // transcription // inferred from electronic annotation /// 0006355 // regulation of transcription, DNA-dependent // inferred from electronic annotation /// 0009855 // determination of bilateral symmetry // inferred from mutant phenotype /// 0009944 // polarity specification of adaxial/abaxial axis // inferred from mutant phenotype /// 0009955 // adaxial/abaxial pattern formation // infer…
267376_at	AT2G26330	putative receptor-like protein kinase, ERECTA identical to GB:U47029 and GB:D83257; contains a protein kinase domain profile (PDOC00100); contains LRR Leucine Rich Repeat domains; supported by cDNA: gi_14334873_gb_AY035110.1_	0006468 // protein amino acid phosphorylation // inferred from electronic annotation /// 0009965 // leaf morphogenesis // inferred from mutant phenotype /// 0010103 // stomatal complex morphogenesis // inferred from mutant phenotype /// 0030155 // regulation of cell adhesion // inferred from mutant phenotype /// 0050832 // defense response to fungus // inferred from mutant phenotype
267377_at	AT2G26250	beta-ketoacyl-CoA synthase (FIDDLEHEAD) identical to GB:AJ010713; contains a chalcone and stilbene synthase active site (PF00195); supported by cDNA: gi_14517455_gb_AY039563.1_	0000038 // very-long-chain fatty acid metabolic process // inferred from mutant phenotype /// 0008152 // metabolic process // inferred from electronic annotation /// 0008610 // lipid biosynthetic process // inferred from mutant phenotype /// 0009409 // response to cold // inferred from expression pattern /// 0009416 // response to light stimulus // inferred from expression pattern /// 0009913 // …
267422_at	AT2G35050	putative protein kinase contains a protein kinase domain profile (PDOC00100)	0006468 // protein amino acid phosphorylation // inferred from reviewed computational analysis /// 0006468 // protein amino acid phosphorylation // inferred from electronic annotation
267432_at	AT2G35020	putative UDP-N-acetylglucosamine pyrophosphorylase ;supported by full-length cDNA: Ceres:5509.	0008152 // metabolic process // inferred from reviewed computational analysis /// 0008152 // metabolic process // inferred from electronic annotation
267452_at	AT2G33860	auxin response transcription factor 3 (ETTIN/ARF3) identical to GB:AF007788; supported by cDNA: gi_12484198_gb_AF336917.1_AF336917	0006350 // transcription // inferred from electronic annotation /// 0006355 // regulation of transcription, DNA-dependent // inferred from electronic annotation /// 0007275 // multicellular organismal development // inferred from electronic annotation /// 0009725 // response to hormone stimulus // inferred from electronic annotation /// 0009733 // response to auxin stimulus // inferred from seque…
267481_at	AT2G02780	putative receptor-like protein kinase	0006468 // protein amino acid phosphorylation // inferred from reviewed computational analysis /// 0006468 // protein amino acid phosphorylation // inferred from electronic annotation /// 0007169 // transmembrane receptor protein tyrosine kinase signaling pathway // inferred from reviewed computational analysis
267534_at	AT2G41900	putative CCCH-type zinc finger protein also an ankyrin-repeat protein; supported by cDNA: gi_14335105_gb_AY037232.1_	0045449 // regulation of transcription // traceable author statement
267561_at	AT2G45590	putative protein kinase contains a protein kinase domain profile (PDOC00100)	0006468 // protein amino acid phosphorylation // inferred from reviewed computational analysis /// 0006468 // protein amino acid phosphorylation // inferred from electronic annotation
267595_at	AT2G32990	putative glucanse	0000272 // polysaccharide catabolic process // inferred from electronic annotation /// 0005975 // carbohydrate metabolic process // inferred from electronic annotation /// 0007047 // cell wall organization and biogenesis // inferred from electronic annotation /// 0008152 // metabolic process // inferred from electronic annotation /// 0030245 // cellulose catabolic process // inferred from electro…
267606_at	AT2G26640	putative beta-ketoacyl-CoA synthase	0008152 // metabolic process // inferred from electronic annotation /// 0009409 // response to cold // inferred from expression pattern /// 0009416 // response to light stimulus // inferred from expression pattern
