# Supplementary material for: Gene coexpression clusters and putative regulatory elements underlying seed storage reserve accumulation in Arabidopsis
Source: BMC Genomics. 2011 Jun 2;12:286. doi: 10.1186/1471-2164-12-286 (PMC3126783; doi:10.1186/1471-2164-12-286)
Supplement: Additional File 2 — A list of select genes identified in the subnetwork including those encoding oleosins and seed storage proteins. Genes without informative annotation such as hypothetical proteins were excluded. [file 1471-2164-12-286-S2.XLS]

## Sheet: Additional_File2
Probe set ID	AGI	Annotation	GO biological process
245072_s_at	AT2G23190 /// AT2G23220	putative cytochrome P450	0055114 // oxidation reduction // inferred from electronic annotation
245141_at	AT2G45400	putative flavonol reductase	0008152 // metabolic process // inferred from electronic annotation /// 0009813 // flavonoid biosynthetic process // inferred from mutant phenotype /// 0010422 // regulation of brassinosteroid biosynthetic process // inferred from mutant phenotype /// 0016131 // brassinosteroid metabolic process // inferred from mutant phenotype /// 0044237 // cellular metabolic process // inferred from electroni…
245148_at	AT2G45220	putative pectinesterase ; supported by cDNA: gi_13605695_gb_AF361829.1_AF361829	0042545 // cell wall modification // inferred from electronic annotation
245247_at	AT4G17230	scarecrow-like 13 (SCL13) ; supported by cDNA: gi_16930432_gb_AF419570.1_AF419570	0010200 // response to chitin // inferred from expression pattern /// 0045449 // regulation of transcription // traceable author statement
245271_at	AT4G16430	transcription factor like protein ; supported by cDNA: gi_16226918_gb_AF428368.1_AF428368	0045449 // regulation of transcription // traceable author statement /// 0045449 // regulation of transcription // inferred from electronic annotation
245276_at	AT4G16780	DNA-binding homeotic protein Athb-2 ; supported by cDNA: gi_166751_gb_M90394.1_ATHHOMEOA	0006350 // transcription // inferred from electronic annotation /// 0006355 // regulation of transcription, DNA-dependent // inferred from electronic annotation /// 0007275 // multicellular organismal development // inferred from electronic annotation /// 0008283 // cell proliferation // inferred from mutant phenotype /// 0009585 // red, far-red light phototransduction // inferred from electronic…
245446_at	AT4G16800	enoyl-CoA hydratase	0006631 // fatty acid metabolic process // inferred from reviewed computational analysis /// 0008152 // metabolic process // inferred from electronic annotation
245523_at	AT4G15910	drought-induced protein like	0006950 // response to stress // inferred from electronic annotation /// 0009414 // response to water deprivation // inferred from expression pattern /// 0009737 // response to abscisic acid stimulus // inferred from genetic interaction /// 0009790 // embryonic development // inferred from sequence similarity
245577_at	AT4G14780	kinase like protein	0006468 // protein amino acid phosphorylation // inferred from electronic annotation
245633_at	AT1G25280	unknown protein similar to putative Tub family protein GI:3738302 from [Arabidopsis thaliana]	0045449 // regulation of transcription // traceable author statement
245634_at	AT1G25270	MtN21 nodulin protein, putative similar to MtN21 nodulin protein GI:9759561 from [Arabidopsis thaliana]	---
245683_at	AT5G22030	ubiquitin-specific protease 8 (UBP8), putative similar to ubiquitin-specific protease 8 partial sequence GI:11993469 [Arabidopsis thaliana]	0006511 // ubiquitin-dependent protein catabolic process // inferred from electronic annotation
245702_at	AT5G04220	calcium lipid binding protein - like GC donor splice site at exon 3; supported by cDNA: gi_16604592_gb_AY059741.1_	---
245757_at	AT1G35140	phosphate-induced (phi-1) protein, putative similar to phi-1 GB:BAA33810 GI:3759184 from [Nicotiana tabacum];supported by full-length cDNA: Ceres:118937.	---
245888_at	AT5G09450	putative protein DNA-binding protein - Triticum aestivum, EMBL:AF091837;supported by full-length cDNA: Ceres:249741.	---
245910_at	AT5G09410	putative protein ER66 - Lycopersicon esculentum, EMBL:AF096260	0006350 // transcription // inferred from electronic annotation /// 0006355 // regulation of transcription, DNA-dependent // inferred from electronic annotation /// 0006950 // response to stress // inferred from electronic annotation
245938_at	AT5G19680	putative protein protein phosphatase-1 regulatory subunit 7 alpha2 - Homo sapiens, EMBL:AF067136;supported by full-length cDNA: Ceres:110392.	---
245960_at	AT5G19660	subtilisin-like protein subtilisin/kexin isozyme SKI-1 precursor - Rattus norvegicus, EMBL:AF094821	0006508 // proteolysis // inferred from electronic annotation /// 0006972 // hyperosmotic response // inferred from mutant phenotype /// 0042538 // hyperosmotic salinity response // inferred from mutant phenotype
245977_at	AT5G13110	glucose-6-phosphate 1-dehydrogenase	0005975 // carbohydrate metabolic process // inferred from electronic annotation /// 0006006 // glucose metabolic process // inferred from direct assay /// 0006006 // glucose metabolic process // inferred from reviewed computational analysis /// 0006006 // glucose metabolic process // inferred from electronic annotation /// 0008152 // metabolic process // inferred from electronic annotation /// 0…
245982_at	AT5G13170	senescence-associated protein (SAG29) ;supported by full-length cDNA: Ceres:38843.	---
246071_at	AT5G20150	ids4-like protein ids-4 protein - Hordeum vulgare, PIR:T05905;supported by full-length cDNA: Ceres:32843.	---
246134_at	AT5G20930	protein kinase tousled ; supported by cDNA: gi_433051_gb_L23985.1_ATHTGPA	0006468 // protein amino acid phosphorylation // inferred from electronic annotation
246209_at	AT4G36870	BEL1-like homeobox 2 protein (BLH2) ; supported by cDNA: gi_15215856_gb_AY050459.1_	0006350 // transcription // inferred from electronic annotation /// 0006355 // regulation of transcription, DNA-dependent // inferred from electronic annotation /// 0009965 // leaf morphogenesis // inferred from genetic interaction /// 0048366 // leaf development // inferred from genetic interaction
246212_at	AT4G36930	putative protein ; supported by cDNA: gi_11245493_gb_AF319540.1_AF319540	0006350 // transcription // inferred from electronic annotation /// 0006355 // regulation of transcription, DNA-dependent // inferred from electronic annotation /// 0009409 // response to cold // inferred from mutant phenotype /// 0009908 // flower development // non-traceable author statement /// 0010114 // response to red light // inferred from mutant phenotype /// 0010154 // fruit development …
246213_at	AT4G36480	serine C-palmitoyltransferase like protein ; supported by cDNA: gi_14488274_dbj_AB063254.1_AB063254	0009058 // biosynthetic process // inferred from electronic annotation /// 0016049 // cell growth // inferred from mutant phenotype /// 0030148 // sphingolipid biosynthetic process // traceable author statement
246244_at	AT4G37250	receptor kinase-like protein	0006468 // protein amino acid phosphorylation // inferred from reviewed computational analysis /// 0006468 // protein amino acid phosphorylation // inferred from electronic annotation /// 0007169 // transmembrane receptor protein tyrosine kinase signaling pathway // inferred from reviewed computational analysis
246253_at	AT4G37260	myb-related protein	0006355 // regulation of transcription, DNA-dependent // inferred from sequence similarity /// 0009651 // response to salt stress // inferred from expression pattern /// 0009723 // response to ethylene stimulus // inferred from expression pattern /// 0009733 // response to auxin stimulus // inferred from expression pattern /// 0009737 // response to abscisic acid stimulus // inferred from express…
246273_at	AT4G36700	globulin-like protein	---
246312_at	AT1G31930	G-protein, putative contains Pfam profile: PF00503: G-protein alpha subunit	0007165 // signal transduction // inferred from electronic annotation /// 0007186 // G-protein coupled receptor protein signaling pathway // inferred from reviewed computational analysis /// 0007186 // G-protein coupled receptor protein signaling pathway // inferred from electronic annotation /// 0009630 // gravitropism // inferred from genetic interaction /// 0009652 // thigmotropism // inferred…
246314_at	AT3G56850	promoter-binding factor-like protein Dc3 promoter-binding factor-3 - Helianthus annuus, EMBL:AF061870; supported by cDNA: gi_13346154_gb_AF334208.1_AF334208	0006355 // regulation of transcription, DNA-dependent // inferred from electronic annotation /// 0006950 // response to stress // traceable author statement
246460_at	AT5G16910	cellulose synthase catalytic subunit -like protein Ath-B, cellulose synthase catalytic subunit, Arabidopsis thaliana, EMBL:AF027174	0000271 // polysaccharide biosynthetic process // inferred from sequence similarity /// 0007047 // cell wall organization and biogenesis // inferred from electronic annotation /// 0009832 // plant-type cell wall biogenesis // inferred from sequence similarity /// 0030244 // cellulose biosynthetic process // inferred from electronic annotation
246477_at	AT5G16770	putative transcription factor (MYB9)	0006355 // regulation of transcription, DNA-dependent // inferred from sequence or structural similarity /// 0009737 // response to abscisic acid stimulus // inferred from expression pattern /// 0045449 // regulation of transcription // inferred from electronic annotation
246498_at	AT5G16230	stearoyl-acyl carrier protein desaturase stearoyl-acyl carrier protein desaturase sad1 - Linum usitatissimum, EMBL:AJ006957	0006631 // fatty acid metabolic process // inferred from electronic annotation /// 0006633 // fatty acid biosynthetic process // inferred from reviewed computational analysis
246567_at	AT5G14950	alpha-mannosidase -like protein mannosyl-oligosaccharide 1,3-1,6-alpha-mannosidase, mouse, PIR:A41641	0005975 // carbohydrate metabolic process // inferred from electronic annotation /// 0006013 // mannose metabolic process // inferred from electronic annotation /// 0006487 // protein amino acid N-linked glycosylation // inferred from direct assay /// 0008152 // metabolic process // inferred from electronic annotation
246622_at	AT5G36250	protein phosphatase-2C PP2C-like ; supported by cDNA: gi_16974563_gb_AY061752.1_	---
246623_at	AT1G48920	nuM1 protein, putative similar to nuM1 protein GI:1279562 from [Medicago sativa]	0006364 // rRNA processing // inferred from mutant phenotype /// 0042254 // ribosome biogenesis // traceable author statement
246624_at	AT1G48910	flavin-containing monooxygenase, putative similar to flavin-containing monooxygenase 4 GI:31429 from [Homo sapiens]	0006725 // cellular aromatic compound metabolic process // inferred from electronic annotation /// 0055114 // oxidation reduction // inferred from electronic annotation
246634_at	AT1G31730	epsilon-adaptin, putative similar to epsilon-adaptin GI:5689377 from [Homo sapiens]	0006461 // protein complex assembly // inferred from electronic annotation /// 0006886 // intracellular protein transport // inferred from electronic annotation /// 0016192 // vesicle-mediated transport // inferred from electronic annotation
246864_at	AT5G25900	cytochrome P450 GA3 ; supported by cDNA: gi_3342248_gb_AF047719.1_AF047719	0009686 // gibberellin biosynthetic process // inferred from direct assay /// 0009740 // gibberellic acid mediated signaling // traceable author statement /// 0055114 // oxidation reduction // inferred from electronic annotation
247268_at	AT5G64080	putative protein contains similarity to nonspecific lipid-transfer protein;supported by full-length cDNA: Ceres:98459.	0006869 // lipid transport // inferred from reviewed computational analysis /// 0006869 // lipid transport // inferred from electronic annotation
247275_at	AT5G64370	beta-ureidopropionase	0006807 // nitrogen compound metabolic process // inferred from electronic annotation
247345_at	AT5G63760	putative protein contains similarity to ARI-like RING zinc finger protein	---
247366_at	AT5G63260	putative protein contains similarity to zinc finger protein	---
247371_at	AT5G63110	histone deacetylase ;supported by full-length cDNA: Ceres:5511.	0006350 // transcription // inferred from electronic annotation /// 0006355 // regulation of transcription, DNA-dependent // inferred from electronic annotation /// 0016441 // posttranscriptional gene silencing // inferred from mutant phenotype /// 0016458 // gene silencing // inferred from mutant phenotype /// 0016568 // chromatin modification // inferred from electronic annotation /// 0016575 /…
247384_at	AT5G63370	protein kinase ; supported by cDNA: gi_16974578_gb_AY060555.1_	0006468 // protein amino acid phosphorylation // inferred from electronic annotation
247421_at	AT5G62800	SIAH1 - like protein SIAH1, Brassica napus, EMBL:BNA245479	0006511 // ubiquitin-dependent protein catabolic process // inferred from reviewed computational analysis /// 0006511 // ubiquitin-dependent protein catabolic process // inferred from electronic annotation /// 0007275 // multicellular organismal development // inferred from reviewed computational analysis /// 0007275 // multicellular organismal development // inferred from electronic annotation
247433_at	AT5G62540	E2, ubiquitin-conjugating enzyme 3 (UBC3) identical to gi:431261, SP:P42746;supported by full-length cDNA: Ceres:148141.	0006511 // ubiquitin-dependent protein catabolic process // inferred from direct assay /// 0006511 // ubiquitin-dependent protein catabolic process // traceable author statement /// 0043687 // post-translational protein modification // inferred from electronic annotation /// 0051246 // regulation of protein metabolic process // inferred from electronic annotation
247468_at	AT5G62000	ARF1-binding protein ; supported by cDNA: gi_2245393_gb_U89771.1_ATU89771	0006350 // transcription // inferred from electronic annotation /// 0006355 // regulation of transcription, DNA-dependent // inferred from electronic annotation /// 0008285 // negative regulation of cell proliferation // inferred from mutant phenotype /// 0009725 // response to hormone stimulus // inferred from electronic annotation /// 0009734 // auxin mediated signaling pathway // inferred from…
247473_at	AT5G62260	putative protein AT-hook protein 2, Arabidopsis thaliana, EMBL:ATAJ4119	0006355 // regulation of transcription, DNA-dependent // inferred from reviewed computational analysis
247508_at	AT5G62000	auxin response factor - like protein auxin response factor 9, Arabidopsis thaliana, PIR:T08917	0006350 // transcription // inferred from electronic annotation /// 0006355 // regulation of transcription, DNA-dependent // inferred from electronic annotation /// 0008285 // negative regulation of cell proliferation // inferred from mutant phenotype /// 0009725 // response to hormone stimulus // inferred from electronic annotation /// 0009734 // auxin mediated signaling pathway // inferred from…
247517_at	AT5G61780	100 kDa coactivator - like protein 100 kDa coactivator, Homp sapiens, PIR:I38968	0016246 // RNA interference // inferred from electronic annotation
247519_at	AT5G61430	NAM, no apical meristem, - like protein NAM, Petunia hybrida, EMBL:PHDNANAM;supported by full-length cDNA: Ceres:12970.	0007275 // multicellular organismal development // inferred from sequence similarity /// 0045449 // regulation of transcription // inferred from electronic annotation
247543_at	AT5G61600	DNA binding protein - like DNA binding protein EREBP-4, Nicotiana tabacum, PIR:T02434;supported by full-length cDNA: Ceres:92102.	0005975 // carbohydrate metabolic process // inferred from electronic annotation /// 0006073 // glucan metabolic process // inferred from electronic annotation /// 0006350 // transcription // inferred from electronic annotation /// 0006355 // regulation of transcription, DNA-dependent // inferred from reviewed computational analysis /// 0006355 // regulation of transcription, DNA-dependent // inf…
247643_at	AT5G60450	auxin response factor 4 ; supported by cDNA: gi_4102597_gb_AF013466.1_AF013466	0006350 // transcription // inferred from electronic annotation /// 0006355 // regulation of transcription, DNA-dependent // inferred from electronic annotation /// 0009725 // response to hormone stimulus // inferred from electronic annotation /// 0009734 // auxin mediated signaling pathway // inferred from electronic annotation /// 0010050 // vegetative phase change // inferred from genetic inte…
247699_at	AT5G59840	GTP-binding protein ara-3 GTP-binding protein ara-3, Arabidopsis thaliana, PIR:JS0640	0006355 // regulation of transcription, DNA-dependent // inferred from electronic annotation /// 0007264 // small GTPase mediated signal transduction // inferred from electronic annotation /// 0015031 // protein transport // inferred from electronic annotation
247723_at	AT5G59220	protein phosphatase 2C - like ABA induced protein phosphatase 2C, Fagus sylvatica, EMBL:FSY277743; supported by cDNA: gi_15809791_gb_AY054163.1_	0009414 // response to water deprivation // inferred from expression pattern /// 0009737 // response to abscisic acid stimulus // inferred from expression pattern
247762_at	AT5G59170	cell wall protein	---
247795_at	AT5G58620	putative protein zinc finger transcription factor, Arabidopsis thaliana, PIR:T49889; supported by cDNA: gi_15809817_gb_AY054176.1_	0045449 // regulation of transcription // traceable author statement
247811_at	AT5G58430	leucine zipper-containing protein leucine zipper-containing protein, Lycopersicon esculentum, PIR:S21495	0006887 // exocytosis // inferred from electronic annotation /// 0006904 // vesicle docking during exocytosis // inferred from reviewed computational analysis
247831_at	AT5G58540	putative protein serine/threonine-specific protein kinase NPK15, Nicotiana tabacum, PIR:S52578	0006468 // protein amino acid phosphorylation // inferred from electronic annotation
247926_at	AT5G57280	protein carboxyl methylase-like	0008152 // metabolic process // inferred from electronic annotation
248060_at	AT5G55560	putative protein contains similarity to NRK-related kinase	0006468 // protein amino acid phosphorylation // inferred from electronic annotation
248114_at	AT5G55370	wax synthase-like protein	---
248125_at	AT5G54740	2S storage protein-like	0006869 // lipid transport // inferred from reviewed computational analysis
248126_at	AT5G54760	protein translation factor Sui1 homolog (sp P41568)	0006412 // translation // inferred from electronic annotation /// 0006413 // translational initiation // inferred from reviewed computational analysis /// 0006413 // translational initiation // inferred from electronic annotation /// 0006457 // protein folding // inferred from electronic annotation /// 0007165 // signal transduction // inferred from sequence or structural similarity
248132_at	AT5G54840	SGP1 monomeric G-protein (emb|CAB54517.1)	0007264 // small GTPase mediated signal transduction // inferred from electronic annotation
248144_at	AT5G54800	glucose-6-phosphate/phosphate translocator ;supported by full-length cDNA: Ceres:26107.	0006810 // transport // inferred from electronic annotation /// 0009624 // response to nematode // inferred from expression pattern
248168_at	AT5G54570	beta-glucosidase	0005975 // carbohydrate metabolic process // inferred from electronic annotation
248200_at	AT5G54160	O-methyltransferase ;supported by full-length cDNA: Ceres:33790.	0009809 // lignin biosynthetic process // inferred from mutant phenotype /// 0051555 // flavonol biosynthetic process // inferred from direct assay
248212_at	AT5G54020	CHP-rich zinc finger protein-like	0007242 // intracellular signaling cascade // inferred from electronic annotation
248222_at	AT5G53570	GTPase activator protein of Rab-like small GTPases-like protein ; supported by cDNA: gi_14517421_gb_AY039546.1_	0032313 // regulation of Rab GTPase activity // inferred from electronic annotation
248366_at	AT5G52510	SCARECROW transcriptional regulator-like	0045449 // regulation of transcription // traceable author statement
248435_at	AT5G51210	oleosin-like	0019915 // sequestering of lipid // inferred from reviewed computational analysis
248452_at	AT5G51300	putative protein contains similarity to transcription or splicing factor; supported by cDNA: gi_13877738_gb_AF370132.1_AF370132	0008380 // RNA splicing // non-traceable author statement
248468_at	AT5G50750	UDP-glucose:protein transglucosylase; reversibly glycosylated polypeptide ; supported by cDNA: gi_14326033_gb_AF329280.1_AF329280	0030244 // cellulose biosynthetic process // inferred from electronic annotation
248494_at	AT5G50770	putative protein contains similarity to oxidoreductase	0008152 // metabolic process // inferred from electronic annotation /// 0055114 // oxidation reduction // inferred from electronic annotation
248520_at	AT5G50600 /// AT5G50700	11-beta-hydroxysteroid dehydrogenase-like	0008152 // metabolic process // inferred from electronic annotation /// 0009737 // response to abscisic acid stimulus // inferred from mutant phenotype /// 0009741 // response to brassinosteroid stimulus // inferred from mutant phenotype /// 0055114 // oxidation reduction // inferred from electronic annotation
248647_at	AT5G49190	sucrose synthase	0001666 // response to hypoxia // inferred from expression pattern /// 0005985 // sucrose metabolic process // inferred from electronic annotation /// 0005986 // sucrose biosynthetic process // inferred from sequence similarity /// 0006950 // response to stress // inferred from electronic annotation /// 0009058 // biosynthetic process // inferred from electronic annotation
248713_at	AT5G48180	putative protein contains similarity to jasmonate inducible protein;supported by full-length cDNA: Ceres:19110.	---
248719_at	AT5G47910	respiratory burst oxidase protein ; supported by cDNA: gi_3242788_gb_AF055357.1_AF055357	0006800 // oxygen and reactive oxygen species metabolic process // inferred from mutant phenotype /// 0006800 // oxygen and reactive oxygen species metabolic process // traceable author statement /// 0006952 // defense response // inferred from mutant phenotype /// 0009408 // response to heat // inferred from mutant phenotype /// 0043069 // negative regulation of programmed cell death // inferred…
248720_at	AT5G47750	protein kinase (EC 2.7.1.37) 5 (pir||JN0505) ; supported by cDNA: gi_15809918_gb_AY054227.1_	0006468 // protein amino acid phosphorylation // inferred from electronic annotation
248735_at	AT5G48100	laccase (diphenol oxidase)	0009809 // lignin biosynthetic process // inferred from mutant phenotype /// 0046274 // lignin catabolic process // inferred from electronic annotation /// 0055114 // oxidation reduction // inferred from electronic annotation
248744_at	AT5G48250	putative protein contains similarity to CONSTANS homologs	---
248754_at	AT5G47670 /// AT5G47680	putative protein contains similarity to CCAAT-box-binding trancription factor	0006350 // transcription // inferred from electronic annotation /// 0006355 // regulation of transcription, DNA-dependent // inferred from electronic annotation /// 0045449 // regulation of transcription // traceable author statement
248779_at	AT5G47720	acetoacyl-CoA-thiolase ;supported by full-length cDNA: Ceres:93821.	0008152 // metabolic process // inferred from electronic annotation
248812_at	AT5G47330	palmitoyl-protein thioesterase precursor-like	0006464 // protein modification process // inferred from electronic annotation
248815_at	AT5G46920	putative protein contains similarity to maturase-related protein	0006278 // RNA-dependent DNA replication // inferred from reviewed computational analysis /// 0006278 // RNA-dependent DNA replication // inferred from electronic annotation /// 0008380 // RNA splicing // inferred from reviewed computational analysis /// 0008380 // RNA splicing // inferred from electronic annotation
248816_at	AT5G47010	prematurely terminated mRNA decay factor-like protein	0009744 // response to sucrose stimulus // inferred from genetic interaction /// 0010182 // sugar mediated signaling // inferred from mutant phenotype /// 0016246 // RNA interference // inferred from genetic interaction
248819_at	AT5G47050	putative protein contains similarity to S-ribonuclease binding protein	---
248821_at	AT5G47070	protein serine threonine kinase-like	0006468 // protein amino acid phosphorylation // inferred from electronic annotation
248843_at	AT5G46880	homeobox protein	0006350 // transcription // inferred from electronic annotation /// 0006355 // regulation of transcription, DNA-dependent // inferred from reviewed computational analysis /// 0006355 // regulation of transcription, DNA-dependent // inferred from electronic annotation /// 0045449 // regulation of transcription // inferred from electronic annotation
248882_at	AT5G46210	cullin ;supported by full-length cDNA: Ceres:101723.	0000209 // protein polyubiquitination // inferred from direct assay /// 0006281 // DNA repair // inferred from mutant phenotype /// 0006511 // ubiquitin-dependent protein catabolic process // inferred from electronic annotation /// 0007049 // cell cycle // inferred from reviewed computational analysis /// 0009640 // photomorphogenesis // inferred from mutant phenotype /// 0009755 // hormone-media…
248908_at	AT5G45800	receptor kinase-like protein	0006468 // protein amino acid phosphorylation // inferred from reviewed computational analysis /// 0006468 // protein amino acid phosphorylation // inferred from electronic annotation /// 0007169 // transmembrane receptor protein tyrosine kinase signaling pathway // inferred from reviewed computational analysis /// 0009793 // embryonic development ending in seed dormancy // inferred from mutant p…
249013_at	AT5G44700	receptor-like protein kinase	0006468 // protein amino acid phosphorylation // inferred from reviewed computational analysis /// 0007169 // transmembrane receptor protein tyrosine kinase signaling pathway // inferred from reviewed computational analysis /// 0008544 // epidermis development // inferred from genetic interaction /// 0009553 // embryo sac development // inferred from mutant phenotype /// 0009790 // embryonic deve…
249016_at	AT5G44750	putative protein contains similarity to DNA-damage-inducible protein P	0006281 // DNA repair // inferred from electronic annotation /// 0006974 // response to DNA damage stimulus // inferred from mutant phenotype /// 0010224 // response to UV-B // inferred from mutant phenotype
249020_at	AT5G44800	helicase-like protein	0006333 // chromatin assembly or disassembly // inferred from electronic annotation /// 0045449 // regulation of transcription // inferred from electronic annotation
249082_at	AT5G44120	legumin-like protein	---
249091_at	AT5G43860	AtCLH2 (gb|AAF27046.1) ; supported by cDNA: gi_6729676_gb_AF134302.1_AF134302	0015996 // chlorophyll catabolic process // inferred from direct assay /// 0015996 // chlorophyll catabolic process // inferred from electronic annotation
249183_at	AT5G42990	E2, ubiquitin-conjugating enzyme 18 (UBC18) identical to gi:2801448; supported by cDNA: gi_16648721_gb_AY058137.1_	0006511 // ubiquitin-dependent protein catabolic process // traceable author statement /// 0043687 // post-translational protein modification // inferred from electronic annotation /// 0051246 // regulation of protein metabolic process // inferred from electronic annotation
249265_at	AT5G41700	E2, ubiquitin-conjugating enzyme 8 (UBC8) identical to gi:297882, SP:P35131;supported by full-length cDNA: Ceres:16865.	0006071 // glycerol metabolic process // inferred from reviewed computational analysis /// 0006071 // glycerol metabolic process // inferred from electronic annotation /// 0006511 // ubiquitin-dependent protein catabolic process // traceable author statement /// 0043687 // post-translational protein modification // inferred from electronic annotation /// 0051246 // regulation of protein metabolic…
249283_at	AT5G41800	amino acid permease-like protein; proline transporter-like protein ;supported by full-length cDNA: Ceres:20725.	0006865 // amino acid transport // inferred from reviewed computational analysis
249289_at	AT5G41040	N-hydroxycinnamoyl/benzoyltransferase-like protein ; supported by cDNA: gi_14334525_gb_AY034954.1_	---
249353_at	AT5G40420	oleosin ; supported by cDNA: gi_725259_gb_L40954.1_ATHOLEOSIN	0010344 // seed oilbody biogenesis // inferred from mutant phenotype /// 0019915 // sequestering of lipid // inferred from mutant phenotype
249537_at	AT5G38830	cysteine-tRNA ligase -like protein cysteine-tRNA ligase, Arabidopsis thaliana, PIR:T47747	0006423 // cysteinyl-tRNA aminoacylation // inferred from reviewed computational analysis
249547_at	AT5G38160	lipid transfer - like protein P48h-10 protein precursor, Zinnia elegans, PIR:JQ2343	0006869 // lipid transport // inferred from reviewed computational analysis /// 0006869 // lipid transport // inferred from electronic annotation
249548_at	AT5G38170	lipid transfer - like protein lipid transfer like protein, cowpea, PIR:S47084	0006869 // lipid transport // inferred from reviewed computational analysis /// 0006869 // lipid transport // inferred from electronic annotation
249549_at	AT5G38180	lipid transfer - like protein lipid transfer like protein, turnip, PIR:T14378	0006869 // lipid transport // inferred from reviewed computational analysis /// 0006869 // lipid transport // inferred from electronic annotation
249678_at	AT5G35980	protein kinase-like	0006468 // protein amino acid phosphorylation // inferred from electronic annotation
249729_at	AT5G24410	6-phosphogluconolactonase-like protein	0005975 // carbohydrate metabolic process // inferred from electronic annotation /// 0006098 // pentose-phosphate shunt // inferred from electronic annotation
249741_at	AT5G24470	putative protein contains similarity to two-component response regulator protein; supported by cDNA: gi_10281005_dbj_AB046955.1_AB046955	0000160 // two-component signal transduction system (phosphorelay) // inferred from electronic annotation /// 0006350 // transcription // inferred from electronic annotation /// 0006355 // regulation of transcription, DNA-dependent // inferred from electronic annotation /// 0007623 // circadian rhythm // inferred from mutant phenotype /// 0009640 // photomorphogenesis // inferred from mutant phen…
249746_at	AT5G24590	NAC2-like protein	0007275 // multicellular organismal development // inferred from sequence similarity /// 0045449 // regulation of transcription // inferred from electronic annotation /// 0051607 // defense response to virus // inferred from physical interaction
249769_at	AT5G24120	sigma-like factor (emb CAA77213.1)	0006352 // transcription initiation // traceable author statement /// 0006352 // transcription initiation // inferred from electronic annotation /// 0006355 // regulation of transcription, DNA-dependent // inferred from electronic annotation /// 0010114 // response to red light // inferred from expression pattern /// 0010218 // response to far red light // inferred from expression pattern
249834_at	AT5G23440	putative protein contains similarity to ferredoxin-thioredoxin reductase variable chain	0009107 // lipoate biosynthetic process // inferred from electronic annotation /// 0015979 // photosynthesis // inferred from electronic annotation /// 0019684 // photosynthesis, light reaction // inferred from reviewed computational analysis
249866_at	AT5G23010	2-isopropylmalate synthase-like; homocitrate synthase-like ; supported by cDNA: gi_12330688_gb_AF327648.1_AF327648	0008152 // metabolic process // inferred from electronic annotation /// 0009098 // leucine biosynthetic process // traceable author statement /// 0019752 // carboxylic acid metabolic process // inferred from electronic annotation /// 0019761 // glucosinolate biosynthetic process // inferred from direct assay /// 0019761 // glucosinolate biosynthetic process // inferred from genetic interaction //…
249909_s_at	AT5G22770 /// AT5G22780	alpha-adaptin	0006461 // protein complex assembly // inferred from electronic annotation /// 0006886 // intracellular protein transport // inferred from electronic annotation /// 0015031 // protein transport // inferred from electronic annotation /// 0016192 // vesicle-mediated transport // inferred from electronic annotation
249910_at	AT5G22630	chorismate mutase/prephenate dehydratase-like protein ; supported by cDNA: gi_16604397_gb_AY058097.1_	0009094 // L-phenylalanine biosynthetic process // inferred from reviewed computational analysis /// 0009094 // L-phenylalanine biosynthetic process // inferred from electronic annotation
249922_at	AT5G19140	aluminium-induced protein - like aluminium-induced protein, Brassica napus, PIR:T07830; supported by cDNA: gi_14532643_gb_AY039946.1_	0009733 // response to auxin stimulus // inferred from reviewed computational analysis /// 0010044 // response to aluminum ion // inferred from reviewed computational analysis
249953_at	AT5G18960	FAR1 - like protein far-red impaired response protein (FAR1), Arabidopsis thaliana, EMBL:AF159587	0009639 // response to red or far red light // inferred from reviewed computational analysis
249960_at	AT5G18830	squamosa promoter binding protein-like 7 ; supported by cDNA: gi_13605911_gb_AF367355.1_AF367355	0006350 // transcription // inferred from electronic annotation /// 0006355 // regulation of transcription, DNA-dependent // inferred from electronic annotation /// 0045449 // regulation of transcription // traceable author statement
249964_at	AT5G19010	MAP kinase -like protein ATMPK9, Arabidopsis thaliana, EMBL:AB038694	0006468 // protein amino acid phosphorylation // inferred from electronic annotation /// 0007165 // signal transduction // inferred from curator
250009_at	AT5G18440	putative protein nuclear FMRP interacting protein 1 NUFIP1, Homo sapiens, EMBL:AF159548	---
250021_at	AT5G18190	casein kinase-like protein	0006468 // protein amino acid phosphorylation // inferred from electronic annotation
250035_at	AT5G18230	putative protein contains similarity to transcription regulator; supported by cDNA: gi_13877644_gb_AF370523.1_AF370523	0016481 // negative regulation of transcription // inferred from reviewed computational analysis /// 0045449 // regulation of transcription // inferred from electronic annotation
250042_at	AT5G18420	putative protein non-consensus GC donor splice site at exon 1, unknown (C40) protein, Homo sapiens, EMBL:AF103798	---
250045_at	AT5G17700	putative protein mRNA (orf04), Arabidopsis thaliana, EMBL:ATORF04	0006855 // multidrug transport // inferred from electronic annotation
250051_at	AT5G17800	MYB56 R2R3-MYB factor family member	0045449 // regulation of transcription // traceable author statement /// 0045449 // regulation of transcription // inferred from electronic annotation
250070_at	AT5G17980	phosphoribosylanthranilate transferase-like protein	---
250080_at	AT5G16620	translocon Tic40-like protein ; supported by cDNA: gi_16226312_gb_AF428299.1_AF428299	0009658 // chloroplast organization and biogenesis // inferred from mutant phenotype /// 0045037 // protein import into chloroplast stroma // inferred from mutant phenotype
250112_at	AT5G16300	low density lipoprotein B-like protein	---
250139_at	AT5G14620	putative protein de novo DNA methyltransferase 3, Danio rerio, EMBL:AF135438	0006306 // DNA methylation // inferred from mutant phenotype /// 0006306 // DNA methylation // inferred from electronic annotation /// 0051567 // histone H3-K9 methylation // inferred from genetic interaction
250191_at	AT5G14270	kinase - like protein RING3 protein, Homo sapiens, EMBL:X96670; supported by cDNA: gi_16604680_gb_AY059785.1_	---
250193_at	AT5G14540	putative protein proline-rich protein M14 precursor, Mus musculus, PIR:A28996	---
250213_at	AT5G13820	H-protein promoter binding factor-1 (gb|AAC24592.1) ; supported by cDNA: gi_13641339_gb_AY029195.1_	0000723 // telomere maintenance // traceable author statement /// 0006464 // protein modification process // inferred from electronic annotation /// 0045449 // regulation of transcription // inferred from electronic annotation
250258_at	AT5G13790	floral homeotic protein AGL15 (sp|Q38847)	0006350 // transcription // inferred from electronic annotation /// 0006355 // regulation of transcription, DNA-dependent // inferred from electronic annotation
250269_at	AT5G12970	anthranilate phosphoribosyltransferase -like protein anthranilate phosphoribosyltransferase, garden pea, PIR:T06460	---
250272_at	AT5G13000	callose synthase catalytic subunit -like protein putative callose synthase catalytic subunit (CFL1), Gossypium hirsutum, EMBL:AF085717	0006075 // 1,3-beta-glucan biosynthetic process // inferred from electronic annotation /// 0007047 // cell wall organization and biogenesis // inferred from electronic annotation /// 0008360 // regulation of cell shape // inferred from electronic annotation
250285_at	AT5G13300	putative protein GCN4-complementing protein, Arabidopsis thaliana, EMBL:AJ130878	0007275 // multicellular organismal development // inferred from electronic annotation /// 0009733 // response to auxin stimulus // inferred from mutant phenotype /// 0009965 // leaf morphogenesis // inferred from mutant phenotype /// 0010051 // xylem and phloem pattern formation // inferred from mutant phenotype /// 0010087 // phloem or xylem histogenesis // inferred from mutant phenotype /// 00…
250321_at	AT5G12850	zinc finger transcription factor -like protein zinc finger transcription factor (PEI1), Arabidopsis thaliana, EMBL:AF050463	0045449 // regulation of transcription // traceable author statement
250335_at	AT5G11650	lysophospholipase - like protein lysophospholipase homolog LPL1, Oryza sativa, EMBL:AF039531;supported by full-length cDNA: Ceres:15284.	---
250370_at	AT5G11430	putative protein putative transcription elongation factor S-II, Arabidopsis thaliana	0006350 // transcription // inferred from electronic annotation
250389_at	AT5G11320	putative protein probable flavin-containing monooxygenase, Streptomyces coelicolor, PIR:T37052	0009851 // auxin biosynthetic process // inferred from mutant phenotype /// 0009911 // positive regulation of flower development // inferred from genetic interaction /// 0010229 // inflorescence development // inferred from genetic interaction /// 0048825 // cotyledon development // inferred from genetic interaction /// 0048827 // phyllome development // inferred from genetic interaction
250413_at	AT5G11160	adenine phosphoribosyltransferase - like protein adenine phosphoribosyltransferase, Arabidopsis thaliana, EMBL:ATAPT2GEN	0006168 // adenine salvage // inferred from electronic annotation /// 0009116 // nucleoside metabolic process // inferred from electronic annotation
250426_at	AT5G10510	ovule development protein - like ovule development protein aintegumenta, Arabidopsis thaliana, PIR:S71365	0006350 // transcription // inferred from electronic annotation /// 0006355 // regulation of transcription, DNA-dependent // inferred from reviewed computational analysis /// 0006355 // regulation of transcription, DNA-dependent // traceable author statement /// 0006355 // regulation of transcription, DNA-dependent // inferred from electronic annotation /// 0009873 // ethylene mediated signaling …
250451_at	AT5G10270	cdc2-like protein kinase cdc2-like protein kinase cdc2MsC - Medicago sativa, PIR:T09572; supported by cDNA: gi_14030692_gb_AF375437.1_AF375437	0006468 // protein amino acid phosphorylation // inferred from electronic annotation /// 0009615 // response to virus // inferred from expression pattern /// 0048366 // leaf development // inferred from genetic interaction
250476_at	AT5G10140	MADS box protein FLOWERING LOCUS F (FLF) ; supported by cDNA: gi_4469407_gb_AF116527.1_AF116527	0006350 // transcription // inferred from electronic annotation /// 0006355 // regulation of transcription, DNA-dependent // inferred from electronic annotation /// 0007275 // multicellular organismal development // inferred from electronic annotation /// 0009266 // response to temperature stimulus // inferred from mutant phenotype /// 0009908 // flower development // inferred from electronic ann…
250501_at	AT5G09640	carboxypeptidase - like protein GC donor splice site at exon 11 and 13; TA donor splice site at exon 10; wound-inducible carboxypeptidase, Lycopersicon esculentum, EMBL:AF242849; supported by cDNA: gi_15418806_gb_AY033947.1_	0006508 // proteolysis // inferred from electronic annotation
250519_at	AT5G08460	GDSL-motif lipase/acylhydrolase-like protein	0006629 // lipid metabolic process // inferred from electronic annotation
250522_at	AT5G08500	cleft lip and palate associated transmembrane protein-like	---
250541_at	AT5G09520	putative proline-rich protein surface protein C PspC, Streptococcus pneumoniae, EMBL:AF145055	---
250576_at	AT5G08250	cytochrome P450-like protein several cytochrome P450 proteins	0055114 // oxidation reduction // inferred from electronic annotation
250583_at	AT5G07500	zinc finger transcription factor ; supported by cDNA: gi_2961541_gb_AF050463.1_AF050463	0009793 // embryonic development ending in seed dormancy // inferred from mutant phenotype
250610_at	AT5G07550	glycine-rich protein PUTG1 ;supported by full-length cDNA: Ceres:7842.	0019915 // sequestering of lipid // inferred from sequence similarity /// 0019953 // sexual reproduction // inferred from mutant phenotype
250611_at	AT5G07200	gibberellin 20-oxidase	0009686 // gibberellin biosynthetic process // traceable author statement /// 0009686 // gibberellin biosynthetic process // inferred from direct assay /// 0055114 // oxidation reduction // inferred from electronic annotation
250612_s_at	AT2G27070 /// AT5G07210	putative protein ARR2 protein - Arabidopsis thaliana, EMBL:AB016472	0000160 // two-component signal transduction system (phosphorelay) // inferred from electronic annotation /// 0006350 // transcription // inferred from electronic annotation /// 0006355 // regulation of transcription, DNA-dependent // inferred from electronic annotation /// 0009736 // cytokinin mediated signaling // inferred from electronic annotation /// 0009736 // cytokinin mediated signaling /…
250614_at	AT5G07260	putative protein homeodomain protein h3 - Malus domestica, EMBL:AF067961	---
250620_at	AT5G07190	embryo-specific protein 3 (ATS3) ; supported by cDNA: gi_13877520_gb_AF370461.1_AF370461	0009793 // embryonic development ending in seed dormancy // traceable author statement
250633_at	AT5G07460	peptide methionine sulfoxide reductase-like protein peptide methionine sulfoxide reductase (msr) - Arabidopsis thalina, EMBL:AJ133753	0006464 // protein modification process // inferred from sequence similarity /// 0019538 // protein metabolic process // inferred from electronic annotation
250676_at	AT5G06320	harpin-induced protein-like ; supported by cDNA: gi_9502175_gb_AF264699.1_AF264699	0009617 // response to bacterium // inferred from expression pattern /// 0042742 // defense response to bacterium // inferred from mutant phenotype /// 0051607 // defense response to virus // inferred from expression pattern
250693_at	AT5G06600	ubiquitin-specific protease 12 (UBP12) almost identical to ubiquitin-specific protease 12 GI:11993471 [Arabidopsis thaliana], one amino acid difference; supported by cDNA: gi_11993470_gb_AF302663.1_AF302663	0006265 // DNA topological change // inferred from electronic annotation /// 0006511 // ubiquitin-dependent protein catabolic process // inferred from electronic annotation
250817_at	AT5G04940	SET-domain protein-like ; supported by cDNA: gi_13517742_gb_AF344444.1_AF344444	0016568 // chromatin modification // inferred from electronic annotation
250829_at	AT5G04720	disease resistance - like protein rpp8, Arabidopsis thaliana, EMBL:AF089711; supported by cDNA: gi_15292720_gb_AY050794.1_	0006915 // apoptosis // inferred from electronic annotation /// 0006952 // defense response // inferred from reviewed computational analysis /// 0006952 // defense response // inferred from electronic annotation
250843_at	AT5G04430	putative RNA-binding protein astrocytic NOVA-like RNA-binding protein, Homo sapiens, U70477;supported by full-length cDNA: Ceres:25769.	0008380 // RNA splicing // non-traceable author statement
250860_at	AT5G04770	amino acid transport - like protein amino acid transport protein AAT1, Arabidopsis thaliana, PIR:S51171; supported by full-length cDNA: Ceres: 158156.	0006810 // transport // inferred from electronic annotation /// 0006865 // amino acid transport // inferred from electronic annotation /// 0009624 // response to nematode // inferred from expression pattern
250971_at	AT5G02810	putative protein ABI3-interacting protein, Arabidopsis thaliana, EMBL:ATH251086; supported by cDNA: gi_14532637_gb_AY039943.1_	0000160 // two-component signal transduction system (phosphorelay) // inferred from electronic annotation /// 0006350 // transcription // inferred from electronic annotation /// 0006355 // regulation of transcription, DNA-dependent // inferred from electronic annotation /// 0007623 // circadian rhythm // inferred from mutant phenotype /// 0009266 // response to temperature stimulus // inferred fr…
250981_at	AT5G03140	receptor like protein kinase receptor like protein kinase, Arabidopsis thaliana, EMBL:ATLECGENE	0006468 // protein amino acid phosphorylation // inferred from electronic annotation
250984_at	AT5G02800	protein kinase - like protein kinase APK2a, Arabidopsis thaliana, EMBL:D88206	0006468 // protein amino acid phosphorylation // inferred from electronic annotation
251158_at	AT3G63150	rac-GTP binding protein -like RACC small GTP binding protein, Zea mays, EMBL:AF126054; supported by cDNA: gi_16648802_gb_AY058178.1_	0007264 // small GTPase mediated signal transduction // inferred from electronic annotation /// 0015031 // protein transport // inferred from electronic annotation
251184_at	AT3G62830 /// AT3G62840	small nuclear ribonucleoprotein-like protein small nuclear ribonucleoprotein chain D2 - Homo sapiens, PIR:I38861;supported by full-length cDNA: Ceres:32457.	0009225 // nucleotide-sugar metabolic process // inferred from sequence similarity /// 0016071 // mRNA metabolic process // inferred from electronic annotation /// 0019305 // dTDP-rhamnose biosynthetic process // inferred from sequence similarity /// 0042732 // D-xylose metabolic process // inferred from direct assay
251188_at	AT3G62730	putative protein DESSICATION-RELATED PROTEIN PCC13-62 PRECURSOR - Craterostigma plantagineum, PIR:E45509; supported by cDNA: gi_15294283_gb_AF410333.1_AF410333	---
251196_at	AT3G62950	glutaredoxin -like protein glutaredoxin, castor bean, PIR:S54825	0006810 // transport // inferred from electronic annotation /// 0045454 // cell redox homeostasis // inferred from electronic annotation
251235_at	AT3G62860	putative protein lysophospholipase homolog - Oryza sativa, PIR:T02661	---
251257_at	AT3G62290	ADP-ribosylation factor-like protein ADP-ribosylation factor 1 - Arabidopsis thaliana, PIR:S28875;supported by full-length cDNA: Ceres:14909.	0007264 // small GTPase mediated signal transduction // inferred from electronic annotation
251289_at	AT3G61830	auxin response factor-like protein auxin response factor 9 - Arabidopsis thaliana, PIR:T08917; supported by cDNA: gi_16604602_gb_AY059746.1_	0006350 // transcription // inferred from electronic annotation /// 0006355 // regulation of transcription, DNA-dependent // inferred from electronic annotation /// 0009725 // response to hormone stimulus // inferred from electronic annotation /// 0009734 // auxin mediated signaling pathway // inferred from electronic annotation /// 0045449 // regulation of transcription // inferred from electron…
251383_at	AT3G60740	beta-tubulin cofactor - like protein beta-tubulin folding cofactor D, Homo sapiens, EMBL:HSA6417	0000910 // cytokinesis // inferred from genetic interaction /// 0006457 // protein folding // inferred from sequence or structural similarity /// 0007017 // microtubule-based process // inferred from mutant phenotype /// 0007021 // tubulin complex assembly // inferred from sequence or structural similarity /// 0009793 // embryonic development ending in seed dormancy // inferred from mutant phenot…
251411_at	AT3G60250	regulatory subunit of protein kinase CK2 ; supported by cDNA: gi_3493610_gb_AF068318.1_AF068318	---
251413_at	AT3G60320	bZIP protein ; supported by cDNA: gi_600854_gb_U17887.1_ATU17887	---
251508_at	AT3G58970	putative protein mitochondrial RNA splicing protein MRS2 - Saccharomyces cerevisiae, PIR:S62064; supported by cDNA: gi_16209701_gb_AY057613.1_	0030001 // metal ion transport // inferred from reviewed computational analysis /// 0030001 // metal ion transport // inferred from electronic annotation
251524_at	AT3G58990	3-isopropylmalate dehydratase-like protein (small subunit) 3-isopropylmalate dehydratase, small subunit - Thermotoga maritima, PIR:A72363	0008152 // metabolic process // inferred from reviewed computational analysis /// 0008152 // metabolic process // inferred from electronic annotation /// 0009098 // leucine biosynthetic process // inferred from electronic annotation
251540_at	AT3G58740	citrate synthase -like protein citrate synthase, cucurbit, PIR:S53007	0006099 // tricarboxylic acid cycle // inferred from reviewed computational analysis /// 0006099 // tricarboxylic acid cycle // inferred from electronic annotation /// 0044262 // cellular carbohydrate metabolic process // inferred from electronic annotation
251542_at	AT3G58760	putative protein protein-tyrosine kinase, Dictyostelium discoideum, PIR:A35670	0006468 // protein amino acid phosphorylation // inferred from electronic annotation
251586_at	AT3G58070	zinc finger-like protein several zinc finger proteins - Arabidopsis thaliana	0009739 // response to gibberellin stimulus // inferred from mutant phenotype /// 0010026 // trichome differentiation // inferred from mutant phenotype /// 0010091 // trichome branching // inferred from mutant phenotype /// 0045449 // regulation of transcription // traceable author statement
251662_at	AT3G57080	putative protein DNA-DIRECTED RNA POLYMERASE II 23 KD POLYPEPTIDE (RPB25) - Homo sapiens, EMBL:J04965; supported by full-length cDNA: Ceres: 8751.	0006350 // transcription // inferred from reviewed computational analysis /// 0006350 // transcription // inferred from electronic annotation
251723_at	AT3G56230	putative protein speckle-type protein, SPOP - Homo sapiens, EMBL:AJ000644	---
251729_at	AT3G56310	alpha-galactosidase-like protein alpha galactosidase - Phaseolus vulgaris, PIR:T10860	0005975 // carbohydrate metabolic process // inferred from electronic annotation /// 0008152 // metabolic process // inferred from electronic annotation
251738_at	AT3G56150	PROBABLE EUKARYOTIC TRANSLATION INITIATION FACTOR 3 SUBUNIT 8 ; supported by cDNA: gi_2789659_gb_AF040102.1_AF040102	0006412 // translation // inferred from electronic annotation /// 0006413 // translational initiation // inferred from electronic annotation
251742_at	AT3G56050	putative protein kinase serine threonine-specific protein kinase NPK15 - Nicotiana tabacum, PIR:S52578; supported by cDNA: gi_15028142_gb_AY046021.1_	0006468 // protein amino acid phosphorylation // inferred from electronic annotation
251745_at	AT3G55980	putative protein zinc finger transcription factor (PEI1), Arabidopsis thaliana, EMBL:AF050463; supported by cDNA: gi_15810486_gb_AY056282.1_	0010200 // response to chitin // inferred from expression pattern /// 0045449 // regulation of transcription // traceable author statement
251817_at	AT3G54840	small GTP-binding protein - like (fragment) small GTP-binding protein, Mesembryanthemum crystallinum, AJ006225; supported by cDNA: gi_13161380_dbj_AB007766.2_AB007766	0006355 // regulation of transcription, DNA-dependent // inferred from electronic annotation /// 0007264 // small GTPase mediated signal transduction // inferred from electronic annotation /// 0015031 // protein transport // inferred from electronic annotation /// 0045022 // early endosome to late endosome transport // inferred from mutant phenotype
251838_at	AT3G54940	cysteine proteinase non-consensus AG donor site at exon 2; contains similarity to cysteine proteinase GI:479060 from [Glycine max]	0006508 // proteolysis // inferred from reviewed computational analysis /// 0006508 // proteolysis // inferred from electronic annotation
251856_at	AT3G54720	Peptidase - like protein ileal peptidase, Rattus norvegicus, EMBL:AF009921;supported by full-length cDNA: Ceres:103193.	0006508 // proteolysis // inferred from electronic annotation /// 0006508 // proteolysis // inferred from mutant phenotype /// 0009640 // photomorphogenesis // inferred from mutant phenotype /// 0009790 // embryonic development // inferred from genetic interaction /// 0009790 // embryonic development // inferred from mutant phenotype /// 0009908 // flower development // inferred from genetic inte…
251876_at	AT3G54280	TATA box binding protein (TBP) associated factor (TAF) -like protein TAF-172, Homo sapiens, EMBL:AF038362	---
251882_at	AT3G54140	peptide transport - like protein peptide transport protein, Hordeum vulgare, PIR:T04378;supported by full-length cDNA: Ceres:117581.	0006857 // oligopeptide transport // inferred from reviewed computational analysis /// 0006857 // oligopeptide transport // inferred from electronic annotation
251888_at	AT3G54190	putative protein GTP-binding regulatory protein beta chain, Dictyostelium discoideum, PIR:A47370; supported by cDNA: gi_13430701_gb_AF360263.1_AF360263	---
251890_at	AT3G54220	SCARECROW1 ; supported by cDNA: gi_15810552_gb_AY056315.1_	0006350 // transcription // inferred from electronic annotation /// 0006355 // regulation of transcription, DNA-dependent // inferred from electronic annotation /// 0007275 // multicellular organismal development // inferred from electronic annotation /// 0008356 // asymmetric cell division // inferred from mutant phenotype /// 0009630 // gravitropism // inferred from mutant phenotype /// 0009956…
251944_at	AT3G53510	ABC transporter -like protein breast cancer resistance protein (BCRP), Homo sapiens, EMBL:AF098951	0006810 // transport // inferred from electronic annotation
251987_at	AT3G53280	CYTOCHROME P450 71B5 ; supported by cDNA: gi_3164131_dbj_D78601.1_D78601	0055114 // oxidation reduction // inferred from electronic annotation
252009_at	AT3G52800	zinc finger - like protein zinc finger protein 216, Homo sapiens, EMBL:AF062072; supported by cDNA: gi_14596166_gb_AY042871.1_	0010200 // response to chitin // inferred from expression pattern
252015_at	AT3G52910	putative protein growth-regulating factor 1, Oryza sativa, EMBL:AF201895	0006139 // nucleobase, nucleoside, nucleotide and nucleic acid metabolic process // inferred from electronic annotation /// 0006281 // DNA repair // inferred from electronic annotation /// 0006310 // DNA recombination // inferred from electronic annotation /// 0006974 // response to DNA damage stimulus // inferred from electronic annotation /// 0048366 // leaf development // traceable author stat…
252027_at	AT3G52850	Spot 3 protein and vacuolar sorting receptor homolog/AtELP1 ; supported by cDNA: gi_15081792_gb_AY048289.1_	0006623 // protein targeting to vacuole // inferred from sequence similarity /// 0006623 // protein targeting to vacuole // traceable author statement /// 0006623 // protein targeting to vacuole // inferred from mutant phenotype /// 0006810 // transport // inferred from electronic annotation /// 0006896 // Golgi to vacuole transport // inferred from direct assay /// 0006896 // Golgi to vacuole tr…
252166_at	AT3G50500	protein kinase SPK-2 ;supported by full-length cDNA: Ceres:3988.	0006468 // protein amino acid phosphorylation // inferred from electronic annotation /// 0006970 // response to osmotic stress // inferred from direct assay /// 0009651 // response to salt stress // inferred from direct assay /// 0009737 // response to abscisic acid stimulus // inferred from direct assay /// 0009789 // positive regulation of abscisic acid mediated signaling // inferred from genet…
252168_at	AT3G50440	putative protein pir7a protein - Oryza sativa, PIR:s47086;supported by full-length cDNA: Ceres:30104.	---
252175_at	AT3G50700	zinc finger protein zinc finger protein ID1, Zea mays, EMBL:AF058757	0045449 // regulation of transcription // traceable author statement
252310_at	AT3G49350	GTPase activating -like protein GTPase activating protein gyp7, Yarrowia lipolytica, EMBL:YLGYP7	0032313 // regulation of Rab GTPase activity // inferred from electronic annotation
252327_at	AT3G48740	MTN3-like protein MtN3 gene product - Medicago truncatula,PID:e1169583; supported by cDNA: gi_13605687_gb_AF361825.1_AF361825	---
252336_at	AT3G48880	putative protein N7 protein - Medicago truncatula, EMBL:CAA76808;supported by full-length cDNA: Ceres:99337.	---
252372_at	AT3G48000	aldehyde dehydrogenase (NAD+)-like protein aldehyde dehydrogenase (NAD+) 2A precursor (mitochondrial), Nicotiana tabacum; supported by cDNA: gi_13926324_gb_AF372911.1_AF372911	0008152 // metabolic process // inferred from electronic annotation /// 0055114 // oxidation reduction // inferred from electronic annotation
252395_at	AT3G47950	H+-transporting ATPase - like protein H+-transporting ATPase, Nicotiana plumbaginifolia, PIR2:A41779	0006810 // transport // inferred from electronic annotation /// 0006811 // ion transport // inferred from electronic annotation /// 0006812 // cation transport // inferred from electronic annotation /// 0008152 // metabolic process // inferred from electronic annotation /// 0009651 // response to salt stress // inferred from mutant phenotype /// 0015992 // proton transport // inferred from electr…
252414_at	AT3G47420	putative protein sn-glycerol-3-phosphate permease - Haemophilus influenzae,PID:g3603157; supported by cDNA: gi_13430515_gb_AF360170.1_AF360170	0006810 // transport // inferred from electronic annotation /// 0008643 // carbohydrate transport // inferred from reviewed computational analysis
252469_at	AT3G46920	protein kinase - like protein Raf protein kinase homolog CTR1 - Arabidopsis thaliana,PIR2:A45178	0006468 // protein amino acid phosphorylation // inferred from reviewed computational analysis /// 0006468 // protein amino acid phosphorylation // inferred from electronic annotation
252512_at	AT3G46290	receptor protein kinase -like receptor-like protein kinase precursor, Madagascar periwinkle, PIR:T10060	0006468 // protein amino acid phosphorylation // inferred from electronic annotation
252546_at	AT3G45830	DNA-binding protein - like DNA-binding protein R kappa B, Homo sapiens, PIR:S52863	---
252570_at	AT3G45300	isovaleryl-CoA-dehydrogenase precursor (IVD) ;supported by full-length cDNA: Ceres:33674.	0008152 // metabolic process // inferred from electronic annotation /// 0055114 // oxidation reduction // inferred from electronic annotation
252606_at	AT3G45010	carboxypeptidase precursor-like protein carboxypeptidase Y-like protein, Arabidopsis thaliana, EMBL:M81130; supported by cDNA: gi_15215795_gb_AY050427.1_	0006508 // proteolysis // inferred from reviewed computational analysis /// 0006508 // proteolysis // inferred from electronic annotation
252611_at	AT3G45130	oxidosqualene cyclase - like protein oxidosqualene cyclase LcOSC2 - Luffa cylindrica, EMBL:AB033335	0008152 // metabolic process // inferred from electronic annotation /// 0019745 // pentacyclic triterpenoid biosynthetic process // inferred from sequence similarity
252645_at	AT3G44460	bZIP transcription factor -like protein Dc3 promoter-binding factor-1, common sunflower, PIR:T12621; supported by cDNA: gi_13346152_gb_AF334207.1_AF334207	0006355 // regulation of transcription, DNA-dependent // inferred from electronic annotation
252824_at	AT4G40030	histone H3.3 ; supported by cDNA: gi_14326561_gb_AF385735.1_AF385735	0006334 // nucleosome assembly // inferred from electronic annotation
252927_at	AT4G39090	cysteine proteinase RD19A identical to thiol protease SP:P43296, GI:435618 from [Arabidopsis thaliana];supported by full-length cDNA: Ceres:37132.	0006508 // proteolysis // inferred from electronic annotation /// 0006970 // response to osmotic stress // inferred from genetic interaction /// 0009269 // response to desiccation // inferred from expression pattern /// 0009414 // response to water deprivation // traceable author statement /// 0009651 // response to salt stress // inferred from expression pattern
252953_at	AT4G38560 /// AT4G38570	putative phosphatidylinositol synthase phosphatidylinositol synthase (PIS1) - Arabidopsis thaliana, PID:e1313354;supported by full-length cDNA: Ceres:27810.	0006661 // phosphatidylinositol biosynthetic process // traceable author statement /// 0008654 // phospholipid biosynthetic process // inferred from electronic annotation
252957_at	AT4G38680	glycine-rich protein 2 (GRP2) ; supported by cDNA: gi_14326486_gb_AF385696.1_AF385696	0006355 // regulation of transcription, DNA-dependent // inferred from electronic annotation /// 0009409 // response to cold // inferred from expression pattern /// 0010228 // vegetative to reproductive phase transition // inferred from mutant phenotype /// 0032508 // DNA duplex unwinding // inferred from direct assay /// 0048316 // seed development // inferred from mutant phenotype /// 0048443 /…
253006_at	AT4G38250	putative amino acid transport protein amino acid transport protein - Arabidopsis thaliana, PID:g2576363;supported by full-length cDNA: Ceres:38432.	0006865 // amino acid transport // inferred from reviewed computational analysis
253018_at	AT4G38000	putative protein Zn finger protein BBF2aO -Nicotiana tabacum,PID:e246547	0006350 // transcription // inferred from electronic annotation /// 0006355 // regulation of transcription, DNA-dependent // inferred from electronic annotation /// 0045449 // regulation of transcription // traceable author statement /// 0045449 // regulation of transcription // inferred from electronic annotation
253032_at	AT4G38200	guanine nucleotide-exchange protein -like guanine nucleotide-exchange protein -Bos taurus,PID:g2674107	0032012 // regulation of ARF protein signal transduction // inferred from electronic annotation
253088_at	AT4G36220	ferulate-5-hydroxylase (FAH1) ; supported by cDNA: gi_1488254_gb_U38416.1_ATU38416	0000038 // very-long-chain fatty acid metabolic process // inferred from direct assay /// 0009699 // phenylpropanoid biosynthetic process // traceable author statement /// 0009809 // lignin biosynthetic process // inferred from mutant phenotype /// 0010224 // response to UV-B // inferred from mutant phenotype /// 0055114 // oxidation reduction // inferred from electronic annotation
253091_at	AT4G37360	cytochrome p450 - like protein cytochrome P450 monooxygenase, Arabidopsis thaliana, PID:d1029478	0055114 // oxidation reduction // inferred from electronic annotation
253099_s_at	AT4G37520 /// AT4G37530	peroxidase - like protein peroxidase, Arabidopsis thaliana, gb:X98314	0006979 // response to oxidative stress // inferred from electronic annotation /// 0042744 // hydrogen peroxide catabolic process // inferred from electronic annotation /// 0048511 // rhythmic process // inferred from electronic annotation /// 0055114 // oxidation reduction // inferred from electronic annotation
253135_at	AT4G35830	cytoplasmatic aconitate hydratase (citrate hydro-lyase)(aconitase)(EC 4.2.1.3)	0006099 // tricarboxylic acid cycle // inferred from electronic annotation /// 0008152 // metabolic process // inferred from electronic annotation
253188_at	AT4G35300	putative sugar transporter protein sugar transporter, Arabidopsis thaliana, db_xref=PID:g1495273	0006810 // transport // inferred from electronic annotation /// 0008643 // carbohydrate transport // inferred from electronic annotation /// 0055085 // transmembrane transport // inferred from electronic annotation
253215_at	AT4G34950	putative protein AT.I.24-7, Arabidopsis thaliana, gb:U63815	---
253224_at	AT4G34860	invertase - like protein mRNA, Lilium longiflorum, gb:D21823; supported by cDNA: gi_15215775_gb_AY050417.1_	---
253239_at	AT4G34500	putative serine/threonine protein kinase Daucus carota somatic embryogenesis receptor-like kinase, gb:U93048	0006468 // protein amino acid phosphorylation // inferred from electronic annotation
253240_at	AT4G34510	putative ketoacyl-CoA synthase fatty acid elongase 1, Arabidopsis thaliana,gb:U29142	0000038 // very-long-chain fatty acid metabolic process // inferred from mutant phenotype /// 0008152 // metabolic process // inferred from electronic annotation /// 0030497 // fatty acid elongation // inferred from mutant phenotype
253241_at	AT4G34520	fatty acid elongase 1	0000038 // very-long-chain fatty acid metabolic process // inferred from mutant phenotype /// 0008152 // metabolic process // inferred from electronic annotation /// 0030497 // fatty acid elongation // inferred from mutant phenotype
253242_at	AT4G34530 /// AT4G34540	isoflavone reductase - like protein isoflavone reductase homolog P3, Arabidopsis thaliana, PIR2:S57613	0006808 // regulation of nitrogen utilization // inferred from electronic annotation /// 0008152 // metabolic process // inferred from electronic annotation /// 0045449 // regulation of transcription // inferred from electronic annotation
253249_at	AT4G34680	GATA transcription factor 3	0006350 // transcription // inferred from electronic annotation /// 0006355 // regulation of transcription, DNA-dependent // inferred from electronic annotation
253265_at	AT4G34040	putative protein RING-finger protein, Lotus japonicus, PIR2:S49446	---
253300_at	AT4G33580	carbonate dehydratase - like protein carbonate dehydratase precursor, Spinacia oleracea,Pir2:S28797;supported by full-length cDNA: Ceres:6589.	0015976 // carbon utilization // inferred from reviewed computational analysis /// 0015976 // carbon utilization // inferred from electronic annotation
253323_at	AT4G33920	putative protein protein phosphatase Wip1, Homo sapiens, PID:g2218063;supported by full-length cDNA: Ceres:40123.	---
253358_at	AT4G32940	gamma-VPE (vacuolar processing enzyme) ; supported by cDNA: gi_13877794_gb_AF370160.1_AF370160	0006508 // proteolysis // inferred from electronic annotation /// 0006624 // vacuolar protein processing // inferred from sequence or structural similarity
253360_at	AT4G33090	aminopeptidase- like protein aminopeptidase, Mus musculus, U35646	0006508 // proteolysis // inferred from electronic annotation /// 0009926 // auxin polar transport // traceable author statement
253369_at	AT4G33210	F-box protein family, AtFBL15 contains similarity to F-box protein FBL2 GI:6063090 from [Homo sapiens]	0006511 // ubiquitin-dependent protein catabolic process // traceable author statement
253396_at	AT4G32720	putative protein RNA-binding protein LAH1, Saccharomyces cerevisiae,PIR2:B48600; supported by cDNA: gi_15810396_gb_AY056237.1_	0006396 // RNA processing // inferred from electronic annotation
253399_at	AT4G32850	putative poly(A) polymerase polynucleotide adenylyltransferase (EC 2.7.7.19) class I - bovine, PIR2:S17875	0006350 // transcription // inferred from electronic annotation /// 0031123 // RNA 3'-end processing // inferred from electronic annotation /// 0043631 // RNA polyadenylation // inferred from electronic annotation /// 0043631 // RNA polyadenylation // inferred from direct assay
253443_at	AT4G32551	putative protein beta transducin-like protein, Podospora anserina, gb:L28125; supported by cDNA: gi_11141604_gb_AF277458.1_AF277458	0006350 // transcription // inferred from electronic annotation /// 0006355 // regulation of transcription, DNA-dependent // inferred from electronic annotation /// 0007275 // multicellular organismal development // inferred from electronic annotation /// 0009908 // flower development // inferred from mutant phenotype /// 0009908 // flower development // inferred from electronic annotation /// 00…
253497_at	AT4G31880	putative protein microtubule-associated protein 1B (MAP1B), Homo sapiens, L06237	---
253561_at	AT4G31180	aspartate--tRNA ligase - like protein aspartyl tRNA synthetase, Drosophila melanogaster, EMBL:AF113612	0006412 // translation // inferred from electronic annotation /// 0006418 // tRNA aminoacylation for protein translation // inferred from electronic annotation /// 0006422 // aspartyl-tRNA aminoacylation // inferred from reviewed computational analysis /// 0006422 // aspartyl-tRNA aminoacylation // inferred from electronic annotation
253581_at	AT4G30660	stress responsive protein homolog low temperature and salt responsive protein LTI6A - Arabidopsis thaliana,PID:g4039153	0009409 // response to cold // inferred from reviewed computational analysis /// 0042538 // hyperosmotic salinity response // inferred from reviewed computational analysis
253606_at	AT4G30530	putative protein component of aniline dioxygenase (GMP synthase like protein - Acinetobacter sp.,PID:d1013698; supported by full-length cDNA: Ceres: 37987.	---
253625_at	AT4G30600	signal recognition particle receptor-like protein signal recognition particle receptor - Homo sapiens,PIR2:A29440	0006605 // protein targeting // inferred from reviewed computational analysis /// 0006614 // SRP-dependent cotranslational protein targeting to membrane // inferred from electronic annotation /// 0006886 // intracellular protein transport // inferred from electronic annotation
253638_at	AT4G30470	cinnamoyl-CoA reductase - like protein cinnamoyl-CoA reductase, Saccharum officinarum, gb:AJ231134; supported by full-length cDNA: Ceres: 150515.	0008152 // metabolic process // inferred from electronic annotation /// 0009809 // lignin biosynthetic process // inferred from reviewed computational analysis /// 0044237 // cellular metabolic process // inferred from electronic annotation
253695_at	AT4G29510	arginine methyltransferase (pam1) ; supported by full-length cDNA: Ceres: 38601.	---
253767_at	AT4G28520	12S cruciferin seed storage protein	0009793 // embryonic development ending in seed dormancy // traceable author statement
253776_at	AT4G28390	ADP,ATP carrier-like protein ADP,ATP carrier protein-rice, PIR2:S33630;supported by full-length cDNA: Ceres:42036.	0006810 // transport // inferred from electronic annotation /// 0006839 // mitochondrial transport // inferred from sequence similarity /// 0015865 // purine nucleotide transport // inferred from direct assay
253797_at	AT4G28470	putative protein 55.11 protein homolog, Homo sapiens, Pir2:S66264	0030163 // protein catabolic process // traceable author statement /// 0042176 // regulation of protein catabolic process // inferred from electronic annotation
253799_at	AT4G28140	putative DNA-binding protein AP2 domain containing protein RAP2.4 - Arabidopsis thaliana, PID:g2281633	0006350 // transcription // inferred from electronic annotation /// 0006355 // regulation of transcription, DNA-dependent // inferred from reviewed computational analysis /// 0006355 // regulation of transcription, DNA-dependent // inferred from electronic annotation /// 0009873 // ethylene mediated signaling pathway // inferred from electronic annotation /// 0010200 // response to chitin // infe…
253894_at	AT4G27150	NWMU2 - 2S albumin 2 precursor	0006869 // lipid transport // inferred from reviewed computational analysis
253895_at	AT4G27160	NWMU3 - 2S albumin 3 precursor	0006869 // lipid transport // inferred from reviewed computational analysis
253902_at	AT4G27170	NWMU4 - 2S albumin 4 precursor ; supported by cDNA: gi_15450628_gb_AY052682.1_	0006869 // lipid transport // inferred from reviewed computational analysis
253904_at	AT4G27140	NWMU1 - 2S albumin 1 precursor ; supported by cDNA: gi_13899092_gb_AF370541.1_AF370541	0006869 // lipid transport // inferred from reviewed computational analysis
253928_at	AT4G26720	phosphoprotein phosphatase (PPX-1)	---
253930_at	AT4G26740	embryo-specific protein 1 (ATS1)	0009737 // response to abscisic acid stimulus // non-traceable author statement /// 0009793 // embryonic development ending in seed dormancy // traceable author statement
253985_at	AT4G26220	caffeoyl-CoA O-methyltransferase - like protein caffeoyl-CoA O-methyltransferase, Pinus taeda, AF036095;supported by full-length cDNA: Ceres:33227.	0009809 // lignin biosynthetic process // inferred from electronic annotation
253990_at	AT4G26160	putative thioredoxin thioredoxin - Lilium longiflorum, PID:g308906;supported by full-length cDNA: Ceres:148597.	0006810 // transport // inferred from electronic annotation /// 0045454 // cell redox homeostasis // inferred from electronic annotation
253999_at	AT4G26200	1-aminocyclopropane-1-carboxylate synthase -like protein ACC synthase , Malus domestica, U73816	0009058 // biosynthetic process // inferred from electronic annotation /// 0009693 // ethylene biosynthetic process // traceable author statement /// 0009693 // ethylene biosynthetic process // inferred from electronic annotation /// 0009835 // ripening // inferred from electronic annotation
254036_at	AT4G25980	putative peroxidase peroxidase (EC 1.11.1.7) precursor, cationic (clonePNC2) - peanut, PIR2:B38265	0006979 // response to oxidative stress // inferred from electronic annotation /// 0042744 // hydrogen peroxide catabolic process // inferred from electronic annotation /// 0055114 // oxidation reduction // inferred from electronic annotation
254042_at	AT4G25810	xyloglucan endo-1,4-beta-D-glucanase (XTR-6) ; supported by cDNA: gi_1244757_gb_U43488.1_ATU43488	0005975 // carbohydrate metabolic process // inferred from electronic annotation /// 0006073 // glucan metabolic process // inferred from electronic annotation /// 0007047 // cell wall organization and biogenesis // inferred from electronic annotation /// 0008152 // metabolic process // inferred from electronic annotation
254088_at	AT4G24880	putative protein snurportin1 m3G-cap-specific nuclear import receptor, Homo sapiens, gb:AF039029; supported by cDNA: gi_16209704_gb_AY057614.1_	---
254095_at	AT4G25140	oleosin, 18.5K	0010344 // seed oilbody biogenesis // inferred from mutant phenotype /// 0019915 // sequestering of lipid // inferred from mutant phenotype /// 0019915 // sequestering of lipid // inferred from reviewed computational analysis
254098_at	AT4G25100	superoxide dismutase (EC 1.15.1.1) (Fe)(fragment) ;supported by full-length cDNA: Ceres:32935.	0006801 // superoxide metabolic process // inferred from electronic annotation /// 0006979 // response to oxidative stress // inferred from direct assay /// 0007623 // circadian rhythm // inferred from expression pattern /// 0046688 // response to copper ion // inferred from expression pattern /// 0055114 // oxidation reduction // inferred from electronic annotation
254162_at	AT4G24440	transcription factor IIA small subunit ;supported by full-length cDNA: Ceres:17563.	0006350 // transcription // inferred from electronic annotation /// 0006355 // regulation of transcription, DNA-dependent // inferred from electronic annotation /// 0006367 // transcription initiation from RNA polymerase II promoter // inferred from reviewed computational analysis /// 0006367 // transcription initiation from RNA polymerase II promoter // inferred from electronic annotation
254232_at	AT4G23600	tyrosine transaminase like protein tyrosine transaminase (EC 2.6.1.5) - rat, EMBL:X02741; supported by cDNA: gi_15076852_gb_AF268090.1_AF268090	0006519 // cellular amino acid and derivative metabolic process // inferred from electronic annotation /// 0006520 // amino acid metabolic process // inferred from expression pattern /// 0009058 // biosynthetic process // inferred from electronic annotation /// 0009611 // response to wounding // inferred from expression pattern /// 0009737 // response to abscisic acid stimulus // inferred from ex…
254235_at	AT4G23750	putative Ap2 domain protein DNA-binding protein Pti6 - Lycopersicon esculentum,PID:g2213785; supported by cDNA: gi_15982736_gb_AY057475.1_	0006350 // transcription // inferred from electronic annotation /// 0006355 // regulation of transcription, DNA-dependent // inferred from reviewed computational analysis /// 0006355 // regulation of transcription, DNA-dependent // inferred from electronic annotation /// 0009736 // cytokinin mediated signaling // inferred from electronic annotation /// 0009873 // ethylene mediated signaling pathw…
254259_s_at	AT4G23420 /// AT4G23430	putative protein rape mRNA, Brassica napus, PIR2:S42651	0008152 // metabolic process // inferred from reviewed computational analysis /// 0008152 // metabolic process // inferred from electronic annotation /// 0055114 // oxidation reduction // inferred from electronic annotation
254291_at	AT4G23010	putative protein UDP-galactose transporter related isozyme 3, Homo sapiens, PIR2:JC5026	---
254360_at	AT4G22340	CDP-diacylglycerol synthetase-like protein CDP-diacylglycerol synthetase, Arabidopsis thaliana, PATCHX:E218681;supported by full-length cDNA: Ceres:112115.	0008654 // phospholipid biosynthetic process // inferred from electronic annotation
254447_at	AT4G20860	berberine bridge enzyme - like protein ; supported by cDNA: gi_14194126_gb_AF367269.1_AF367269	---
254468_at	AT4G20460	UDP-glucose 4-epimerase - like protein UDP-galactose 4-epimerase, Cyamopsis tetragonoloba, EMBL:AJ005082	0005975 // carbohydrate metabolic process // inferred from electronic annotation /// 0006012 // galactose metabolic process // inferred from electronic annotation /// 0008152 // metabolic process // inferred from electronic annotation /// 0009225 // nucleotide-sugar metabolic process // inferred from reviewed computational analysis /// 0044237 // cellular metabolic process // inferred from electr…
254506_at	AT4G20140	leucine rich repeat-like protein Cf-2.2, Lycopersicon pimpinellifolium, PIR:T10515	0006468 // protein amino acid phosphorylation // inferred from sequence similarity /// 0007169 // transmembrane receptor protein tyrosine kinase signaling pathway // inferred from sequence similarity /// 0008544 // epidermis development // inferred from genetic interaction /// 0009790 // embryonic development // inferred from genetic interaction
254535_at	AT4G19710	aspartate kinase-homoserine dehydrogenase - like protein ak-hsdh bifunctional enzyme precursor, Arabidopsis thaliana, PIR2:S46497	0008152 // metabolic process // inferred from electronic annotation /// 0008652 // amino acid biosynthetic process // inferred from electronic annotation /// 0009067 // aspartate family amino acid biosynthetic process // inferred from electronic annotation /// 0009086 // methionine biosynthetic process // inferred from electronic annotation /// 0055114 // oxidation reduction // inferred from elec…
254560_at	AT4G19110	kinase-like protein protein kinase rck, Mus musculus, PIR2:I48733; supported by cDNA: gi_14532759_gb_AY040004.1_	0006468 // protein amino acid phosphorylation // inferred from electronic annotation
254630_at	AT4G18360	glycolate oxidase - like protein (S)-2-hydroxy-acid oxidase (EC 1.1.3.15), peroxisomal, Spinacia oleracea (spinach), PIR1:OXSPH; supported by cDNA: gi_15292936_gb_AY050902.1_	0008152 // metabolic process // inferred from electronic annotation
254643_at	AT4G18820	putative protein DNA polymerase III holoenzyme tau subunit, Thermus thermophilus, gb:AF025391	0006260 // DNA replication // inferred from electronic annotation
254664_at	AT4G18300	initiation factor-2Bepsilon-like protein initiation factor-2Be, Rattus norvegicus, PATCHX:G924597	0006446 // regulation of translational initiation // inferred from reviewed computational analysis /// 0009058 // biosynthetic process // inferred from electronic annotation
254675_at	AT4G18465	RNA helicase - like protein Cdc28p, Schizosaccharomyces pombe, PID:G1439562	---
254687_at	AT4G13770	cytochrome P450 monooxygenase (CYP83A1) ; supported by cDNA: gi_3164127_dbj_D78599.1_D78599	0009411 // response to UV // non-traceable author statement /// 0019761 // glucosinolate biosynthetic process // inferred from direct assay /// 0055114 // oxidation reduction // inferred from electronic annotation
254706_at	AT4G17950	putative protein DNA-binding protein PD1, Pisum sativum, PATCHX:E275188; supported by cDNA: gi_15451059_gb_AY054610.1_	0006355 // regulation of transcription, DNA-dependent // inferred from reviewed computational analysis
254770_at	AT4G13340	extensin-like protein extensin-like protein, Zea mays, PIR2:S49915	---
254776_at	AT4G13360	3-hydroxyisobutyryl-coenzyme A hydrolase - like protein 3-hydroxyisobutyryl-coenzyme A hydrolase, Homo sapiens, U66669;supported by full-length cDNA: Ceres:101316.	0008152 // metabolic process // inferred from reviewed computational analysis /// 0008152 // metabolic process // inferred from electronic annotation
254811_at	AT4G12230	putative protein 2-hydroxy-6-oxohepta-2,4-dienoate hydrolase (EC 3.7.-.-) precursor -Pseudomonas putida,PIR2:JH0245;supported by full-length cDNA: Ceres:123951.	---
254833_s_at	AT4G12280 /// AT4G12290	copper amine oxidase like protein (fragment2) copper amine oxidase - Cicer arietinum,PID:e1335964	0009308 // cellular amine metabolic process // inferred from electronic annotation /// 0055114 // oxidation reduction // inferred from electronic annotation
254853_at	AT4G12080	putative DNA-binding protein AT-hook protein 2 - Arabidopsis thaliana, PID:e1253680	---
254873_at	AT4G11420	putative protein a 162 kDa component of a multi-protein complex phosphorylated by Src - Mus musculus,PID:g1205976; supported by cDNA: gi_12407748_gb_AF291711.1_AF291711	0006412 // translation // inferred from electronic annotation /// 0006413 // translational initiation // traceable author statement
254974_at	AT4G10490	putative flavanone 3-beta-hydroxylase naringenin 3-dioxygenase (EC 1.14.11.9) - China aster, PIR2:S32147	0019748 // secondary metabolic process // inferred from reviewed computational analysis /// 0055114 // oxidation reduction // inferred from electronic annotation
254998_at	AT4G09760	choline kinase GmCK2p -like protein choline kinase GmCK2p -Glycine max,PID:g1438881;supported by full-length cDNA: Ceres:126037., Ceres:7395.	---
255094_at	AT4G08590	putative zinc finger protein	---
255095_at	AT4G08500	MEKK1/MAP kinase kinase kinase ; supported by cDNA: gi_1255447_dbj_D50468.1_ATHATMEKK1	0000165 // MAPKKK cascade // inferred from mutant phenotype /// 0000165 // MAPKKK cascade // inferred from physical interaction /// 0006468 // protein amino acid phosphorylation // inferred from electronic annotation /// 0006950 // response to stress // inferred from electronic annotation /// 0006970 // response to osmotic stress // inferred from expression pattern /// 0006970 // response to osmo…
255231_at	AT4G05460	F-box protein family, AtFBL20 contains similarity to N7 protein GI:3273101 from [Medicago truncatula];supported by full-length cDNA: Ceres:38347.	0006511 // ubiquitin-dependent protein catabolic process // traceable author statement
255263_at	AT4G05160	4-coumarate--CoA ligase - like protein 4-coumarate--CoA ligase 4CL, Arabidopsis thaliana, PIR:S57784	0006633 // fatty acid biosynthetic process // inferred from electronic annotation /// 0008152 // metabolic process // inferred from electronic annotation /// 0008610 // lipid biosynthetic process // inferred from electronic annotation /// 0009695 // jasmonic acid biosynthetic process // inferred from direct assay /// 0009850 // auxin metabolic process // inferred from direct assay /// 0009851 // …
255277_at	AT4G04890	putative homeotic protein ; supported by cDNA: gi_15983371_gb_AF424560.1_AF424560	0006350 // transcription // inferred from electronic annotation /// 0006355 // regulation of transcription, DNA-dependent // inferred from electronic annotation /// 0006952 // defense response // inferred from reviewed computational analysis /// 0009913 // epidermal cell differentiation // inferred from mutant phenotype /// 0030154 // cell differentiation // inferred from electronic annotation //…
255281_at	AT4G04970	contains similarity to glucan synthases	0006075 // 1,3-beta-glucan biosynthetic process // inferred from electronic annotation /// 0007047 // cell wall organization and biogenesis // inferred from electronic annotation /// 0008360 // regulation of cell shape // inferred from electronic annotation
255302_at	AT4G04830	putative protein similar to transcriptional regulator;supported by full-length cDNA: Ceres:9218.	---
255378_at	AT4G03550	putative glucan synthase component similar to 1,3-beta glucan synthase	0006075 // 1,3-beta-glucan biosynthetic process // inferred from electronic annotation /// 0007047 // cell wall organization and biogenesis // inferred from electronic annotation /// 0008360 // regulation of cell shape // inferred from electronic annotation /// 0009620 // response to fungus // inferred from mutant phenotype /// 0009863 // salicylic acid mediated signaling pathway // inferred from…
255439_at	AT4G03080	putative phospho-ser/thr phosphatase similar to phosphoserine/phosphothreonine phosphatases	---
255483_at	AT4G02500	putative glycosyltransferase similar to A. thaliana protein T20K9.11, GenBank accession number 3445207; supported by cDNA: gi_16209668_gb_AY057598.1_	0000271 // polysaccharide biosynthetic process // inferred from direct assay /// 0009969 // xyloglucan biosynthetic process // inferred from genetic interaction /// 0048767 // root hair elongation // inferred from genetic interaction
255504_at	AT4G02200	drought-induced-19-like 1 similar to drought-induced-19, GenBank accession number X78584 similar to F2P16.10, GenBank accession number 2191179 identical to T10M13.20	0009414 // response to water deprivation // inferred from reviewed computational analysis
255522_at	AT4G02260	putative GTP pyrophosphokinase similar to bacterial GTP pyrophosphokinases (RelA) similar to B. subtilis RelA (EC 2.7.6.5), GenBank accession number 2635224 carboxyl region of protein not defined; supported by cDNA: gi_7141303_gb_AF225702.1_AF225702	0015969 // guanosine tetraphosphate metabolic process // inferred from electronic annotation
255561_at	AT4G02050	putative hexose transporter similar to plant and fission yeast hexose (glucose) transporter proteins	0006810 // transport // inferred from electronic annotation /// 0008643 // carbohydrate transport // inferred from electronic annotation /// 0055085 // transmembrane transport // inferred from electronic annotation
255575_at	AT4G01430	predicted protein of unknown function similar to F3D13.3 similar to M. truncatula MtN21, GenBank accession number Y15293	---
255624_at	AT4G01370	MAP kinase 4 (MPK4) ;supported by full-length cDNA: Ceres:7653.	0006468 // protein amino acid phosphorylation // inferred from electronic annotation /// 0006950 // response to stress // traceable author statement /// 0006952 // defense response // inferred from electronic annotation /// 0006972 // hyperosmotic response // inferred from mutant phenotype /// 0007165 // signal transduction // inferred from curator /// 0009409 // response to cold // inferred from…
255636_at	AT4G00730	homeodomain protein AHDP ; supported by cDNA: gi_17063159_gb_AY062100.1_	0006350 // transcription // inferred from electronic annotation /// 0006355 // regulation of transcription, DNA-dependent // inferred from electronic annotation /// 0043481 // anthocyanin accumulation in tissues in response to UV light // inferred from mutant phenotype /// 0045449 // regulation of transcription // inferred from electronic annotation /// 0048364 // root development // inferred fro…
255698_at	AT4G00150	scarecrow-like 6 (SCL6)	0045449 // regulation of transcription // traceable author statement
255725_at	AT1G25540	hypothetical protein similar to putative phloem transcription factor GI:7630279 from [Apium graveolens]	0010114 // response to red light // inferred from mutant phenotype /// 0010218 // response to far red light // inferred from mutant phenotype /// 0045941 // positive regulation of transcription // inferred from expression pattern
255726_at	AT1G25530	lysine and histidine specific transporter, putative similar to lysine and histidine specific transporter GI:2576361 from [Arabidopsis thaliana]	0006865 // amino acid transport // inferred from reviewed computational analysis
255741_at	AT1G25410	tRNA isopentenyl transferase, putative similar to tRNA isopentenyl transferase GI:6006718 from [Arabidopsis thaliana]; supported by cDNA: gi_14278987_dbj_AB061404.1_AB061404	0008033 // tRNA processing // inferred from electronic annotation /// 0009691 // cytokinin biosynthetic process // inferred from genetic interaction
255802_s_at	AT4G10150 /// AT4G10160	putative protein RING-H2 finger protein RHA1a, Arabidopsis thaliana,AF078683	---
255834_at	AT2G33410	putative RNA-binding protein	---
255936_at	AT1G12680	calcium dependent protein kinase, putative similar to calcium dependent protein kinase GI:587499 from [Oryza sativa]	0006468 // protein amino acid phosphorylation // inferred from electronic annotation
255941_at	AT1G20350	mitochondrial inner membrane translocase component, putative similar to mitochondrial inner membrane translocase component Tim17a GI:4378524 from [Mus musculus]	0015031 // protein transport // inferred from electronic annotation
255953_at	AT1G22070	transcription factor identical to transcription factor GI:304113 from [Arabidopsis thaliana];supported by full-length cDNA: Ceres:33016.	0006350 // transcription // inferred from electronic annotation /// 0006355 // regulation of transcription, DNA-dependent // inferred from electronic annotation /// 0006952 // defense response // inferred from electronic annotation /// 0009626 // plant-type hypersensitive response // inferred from electronic annotation /// 0009862 // systemic acquired resistance, salicylic acid mediated signaling…
256002_at	AT1G29900	carbamoylphosphate synthetase, putative similar to carbamoylphosphate synthetase GI:6552726 from [Medicago sativa]; supported by cDNA: gi_14194124_gb_AF367268.1_AF367268	0006807 // nitrogen compound metabolic process // inferred from electronic annotation /// 0008152 // metabolic process // inferred from electronic annotation
256030_at	AT1G34110	hypothetical protein contains similarity to receptor protein kinase-like protein GI:10177178 from [Arabidopsis thaliana]	0006468 // protein amino acid phosphorylation // inferred from reviewed computational analysis /// 0007169 // transmembrane receptor protein tyrosine kinase signaling pathway // inferred from reviewed computational analysis
256073_at	AT1G18100	terminal Flower 1 (TFL1), putative similar to terminal Flower 1 (TFL1) GI:2208929 from [Arabidopsis thaliana]; supported by cDNA: gi_12083219_gb_AF332406.1_AF332406	---
256277_at	AT3G12120	omega-6 fatty acid desaturase, endoplasmic reticulum (FAD2) identical to omega-6 fatty acid desaturase, endoplasmic reticulum (FAD2) SP:P46313 [Arabidopsis thaliana (Mouse-ear cress)] (Plant Cell 6:147-158(1994)); supported by full-length cDNA: Ceres: 111219.	0006629 // lipid metabolic process // inferred from electronic annotation /// 0006633 // fatty acid biosynthetic process // inferred from electronic annotation /// 0008610 // lipid biosynthetic process // inferred from electronic annotation /// 0055114 // oxidation reduction // inferred from electronic annotation
256290_at	AT3G12203	serine carboxypeptidase, putative contains Pfam profile: PF00450 serine carboxypeptidase	0006508 // proteolysis // inferred from reviewed computational analysis /// 0006508 // proteolysis // inferred from electronic annotation
256291_at	AT3G12200	protein kinase, putative contains Pfam profile: PF00069 Eukaryotic protein kinase domain	0006468 // protein amino acid phosphorylation // inferred from electronic annotation
256359_at	AT1G66460	protein kinase, putative contains Pfam profile: PF00069: Eukaryotic protein kinase domain	0006468 // protein amino acid phosphorylation // inferred from electronic annotation
256401_at	AT3G06200	putative guanylate kinase similar to guanylate kinase (GmK) GB:AAD31506 [Salmonella typhimurium]; contains Pfam profile: PF00625 guanylate kinase; supported by cDNA: gi_14190398_gb_AF378877.1_AF378877	---
256435_at	AT3G11180	putative leucoanthocyanidin dioxygenase similar to leucoanthocyanidin dioxygenase GB:BAA20143 [Perilla frutescens]	0055114 // oxidation reduction // inferred from electronic annotation
256833_at	AT3G22910	calmodulin-stimulated calcium-ATPase, putative similar to calmodulin-stimulated calcium-ATPase GB:CAA68234 [Brassica oleracea]	0006810 // transport // inferred from electronic annotation /// 0006811 // ion transport // inferred from electronic annotation /// 0006812 // cation transport // inferred from electronic annotation /// 0006816 // calcium ion transport // inferred from electronic annotation /// 0008152 // metabolic process // inferred from electronic annotation /// 0015992 // proton transport // inferred from ele…
256862_at	AT3G23940	dihydroxyacid dehydratase, putative similar to dihydroxyacid dehydratase GB:CAA60939 [Saccharomyces cerevisiae]; supported by cDNA: gi_14532593_gb_AY039921.1_	0008152 // metabolic process // inferred from electronic annotation /// 0009082 // branched chain family amino acid biosynthetic process // inferred from electronic annotation
256885_at	AT3G15120	chaperone-like ATPase contains Pfam profile: PF00004 ATPases associated with various cellular activities (AAA)	---
256898_at	AT3G24650	abscisic acid-insensitive protein 3 identical to abscisic acid-insensitive protein 3 GB:Q01593 from [Arabidopsis thaliana], (Plant Cell 4 (10), 1251-1261 (1992))	0006350 // transcription // inferred from electronic annotation /// 0006355 // regulation of transcription, DNA-dependent // inferred from electronic annotation /// 0007275 // multicellular organismal development // inferred from electronic annotation /// 0009657 // plastid organization and biogenesis // inferred from mutant phenotype /// 0009733 // response to auxin stimulus // inferred from mut…
256961_at	AT3G13445	transcription initiation factor TFIID-1 (TATA sequence-binding protein 1) almost identical to GB:P28147 from [Arabidopsis thaliana]supported by full-length cDNA: Ceres:120126.	0006350 // transcription // inferred from electronic annotation /// 0006355 // regulation of transcription, DNA-dependent // inferred from electronic annotation /// 0006367 // transcription initiation from RNA polymerase II promoter // inferred from electronic annotation
256985_at	AT3G13540	myb-related protein 5 identical to GB:S68688 from [Arabidopsis thaliana] (FEBS Lett. 379 (2), 117-121 (1996))	0006355 // regulation of transcription, DNA-dependent // inferred from sequence similarity /// 0009845 // seed germination // non-traceable author statement /// 0010026 // trichome differentiation // non-traceable author statement /// 0045449 // regulation of transcription // inferred from electronic annotation
257021_at	AT3G19710	branched-chain amino acid aminotransferase, putative similar to branched-chain amino acid aminotransferase GB:AAF07192 from [Solanum tuberosum];supported by full-length cDNA: Ceres:38004.	0008152 // metabolic process // inferred from electronic annotation /// 0009081 // branched chain family amino acid metabolic process // inferred from electronic annotation /// 0019761 // glucosinolate biosynthetic process // inferred from mutant phenotype
257037_at	AT3G19130	nuclear acid binding protein, putative similar to DNA binding protein ACBF GB:AAC49850 from [Nicotiana tabacum];supported by full-length cDNA: Ceres:118696.	---
257145_at	AT3G27320	esterase, putative similar to esterase HDE GB:BAA82510 from [petroleum-degrading bacterium HD-1]	0008152 // metabolic process // inferred from electronic annotation
257242_at	AT3G24220	9-cis-epoxycarotenoid dioxygenase, putative similar to GB:CAB10168 from [Lycopersicon esculentum] (J. Exp. Bot. 47, 2111-2112 (1997))	0009639 // response to red or far red light // inferred from expression pattern /// 0009688 // abscisic acid biosynthetic process // traceable author statement /// 0009688 // abscisic acid biosynthetic process // inferred from electronic annotation /// 0010114 // response to red light // inferred from expression pattern /// 0055114 // oxidation reduction // inferred from electronic annotation
257295_at	AT3G17420	serine/threonine protein kinase, putative contains Pfam profile: PF00069 Eukaryotic protein kinase domain	0006468 // protein amino acid phosphorylation // inferred from electronic annotation
257310_at	AT3G26560	ATP-dependent RNA helicase, putative similar to ATP-dependent RNA helicase GB:BAA02516 [Schizosaccharomyces pombe]; contains Pfam profiles: PF00575 S1 RNA binding domain, PF00271 helicases conserved C-terminal domain	0006397 // mRNA processing // inferred from electronic annotation /// 0008380 // RNA splicing // inferred from electronic annotation
257315_at	AT3G30775	proline oxidase, mitochondrial precursor (osmotic stress-induced proline dehydrogenase) identical to GB:P92983 from [Arabidopsis thaliana] (Plant Cell 8 (8), 1323-1335 (1996))	0006537 // glutamate biosynthetic process // inferred from electronic annotation /// 0006560 // proline metabolic process // inferred from electronic annotation /// 0006562 // proline catabolic process // inferred from genetic interaction /// 0006562 // proline catabolic process // inferred from electronic annotation /// 0006950 // response to stress // inferred from electronic annotation /// 000…
257702_at	AT3G12670	CTP-synthetase, putative similar to CTP synthetase GB:U49350 GI:1515356 (Mus musculus)	0006221 // pyrimidine nucleotide biosynthetic process // inferred from electronic annotation /// 0009793 // embryonic development ending in seed dormancy // non-traceable author statement
257731_at	AT3G18430	similar to CALCINEURIN B SUBUNIT (PROTEIN PHOSPHATASE 2B REGULATORY SUBUNIT) GB:P42322 from [Naegleria gruberi] (Gene 154 (1), 39-45 (1995));supported by full-length cDNA: Ceres:32274.	---
257746_at	AT3G29200	chorismate mutase identical to chorismate mutase GB:Z26519 [Arabidopsis thaliana];supported by full-length cDNA: Ceres:39613.	0008652 // amino acid biosynthetic process // inferred from electronic annotation /// 0009073 // aromatic amino acid family biosynthetic process // inferred from electronic annotation
257833_at	AT3G26640	transcriptional regulator protein, putative similar to ATAN11 GB:AAC18912 [Arabidopsis thaliana] (Genes Dev. 11 (11), 1422-1434 (1997)); contains Pfam profile: PF00400 WD domain, G-beta repeat (3 copies);supported by full-length cDNA: Ceres:21743.	---
257841_at	AT3G25260	nitrate transporter, putative similar to nitrate transporter (NTL1) GB:AAC28086 [Arabidopsis thaliana]	0006857 // oligopeptide transport // inferred from reviewed computational analysis /// 0006857 // oligopeptide transport // inferred from electronic annotation
258037_at	AT3G21230	putative 4-coumarate:CoA ligase 2 similar to GB:AAD47192 from [Arabidopsis thaliana]	0008152 // metabolic process // inferred from electronic annotation /// 0009698 // phenylpropanoid metabolic process // inferred from electronic annotation /// 0009699 // phenylpropanoid biosynthetic process // inferred from direct assay
258047_at	AT3G21240	putative 4-coumarate:CoA ligase 2 almost identical (1 amino acid difference) to GB:AAD47192 from [Arabidopsis thaliana]; supported by cDNA: gi_5702187_gb_AF106086.1_AF106086	0008152 // metabolic process // inferred from electronic annotation /// 0009411 // response to UV // inferred from expression pattern /// 0009611 // response to wounding // inferred from expression pattern /// 0009620 // response to fungus // inferred from expression pattern /// 0009698 // phenylpropanoid metabolic process // traceable author statement /// 0009698 // phenylpropanoid metabolic pro…
258111_at	AT3G14630	putative cytochrome P450 similar to GB:Q05047 from [Catharanthus roseus]	---
258119_at	AT3G14720	putative MAP kinase similar to GB:AAD52659 from [Oryza sativa]	0006468 // protein amino acid phosphorylation // inferred from electronic annotation /// 0007165 // signal transduction // inferred from curator
258133_at	AT3G24500	ethylene-responsive transcriptional coactivator, putative similar to GB:AAD46402 from [Lycopersicon esculentum] (Plant J. 18 (6), 589-600 (1999));supported by full-length cDNA: Ceres:158734.	0006350 // transcription // inferred from electronic annotation /// 0006355 // regulation of transcription, DNA-dependent // inferred from electronic annotation /// 0009408 // response to heat // inferred from expression pattern /// 0009414 // response to water deprivation // inferred from expression pattern /// 0009723 // response to ethylene stimulus // inferred from sequence similarity /// 000…
258167_at	AT3G21560	UDP-glucose:indole-3-acetate beta-D-glucosyltransferase, putative similar to UDP-glucose:indole-3-acetate beta-D-glucosyltransferase GB:AAB58497	0008152 // metabolic process // inferred from electronic annotation
258186_s_at	AT1G48490 /// AT3G17850	protein kinase, putative similar to serine/threonine protein kinase GB:NP_032667 from [Mus musculus]	0006468 // protein amino acid phosphorylation // inferred from electronic annotation
258198_at	AT3G14020	putative transcription factor similar to transcription factor GB:CAA74050 from [Arabidopsis thaliana]	0006350 // transcription // inferred from electronic annotation /// 0006355 // regulation of transcription, DNA-dependent // inferred from reviewed computational analysis /// 0006355 // regulation of transcription, DNA-dependent // inferred from electronic annotation
258221_at	AT3G29160	Snf1-related protein kinase KIN11 (AKIN11) identical to protein kinase AKin11 GI:1729444 [Arabidopsis thaliana]	0005975 // carbohydrate metabolic process // inferred from electronic annotation /// 0006468 // protein amino acid phosphorylation // inferred from direct assay /// 0006468 // protein amino acid phosphorylation // inferred from electronic annotation /// 0006633 // fatty acid biosynthetic process // inferred from electronic annotation /// 0008610 // lipid biosynthetic process // inferred from elec…
258240_at	AT3G27660	oleosin isoform identical to oleosin isoform GB:S71286 from [Arabidopsis thaliana]; supported by full-length cDNA: Ceres: 19319.	0019915 // sequestering of lipid // inferred from reviewed computational analysis
258258_at	AT3G26790	transcriptional regulator (FUSCA3) identical to FUSCA3 GB:AAC35247 [Arabidopsis thaliana] (Plant J. 6, 379-387 (1994)); supported by cDNA: gi_3582519_gb_AF016265.1_AF016265	0006355 // regulation of transcription, DNA-dependent // inferred from electronic annotation /// 0009733 // response to auxin stimulus // inferred from expression pattern /// 0009793 // embryonic development ending in seed dormancy // inferred from genetic interaction /// 0009793 // embryonic development ending in seed dormancy // inferred from mutant phenotype /// 0010116 // positive regulation …
258268_at	AT3G15880	putative WD-repeat protein contains Pfam profile: PF00400 WD domain, G-beta repeat (7 copies)	0010072 // primary shoot apical meristem specification // inferred from genetic interaction
258328_at	AT3G16090	putative zinc finger protein similar to autocrine motility factor receptor GB:AAD56722 from [Homo sapiens]	---
258357_at	AT3G14350	putative leucine-rich repeat transmembrane protein kinase similar to leucine-rich repeat transmembrane protein kinase 1 GB:AAC27894 from [Zea mays]	0006468 // protein amino acid phosphorylation // inferred from reviewed computational analysis /// 0006468 // protein amino acid phosphorylation // inferred from electronic annotation /// 0007169 // transmembrane receptor protein tyrosine kinase signaling pathway // inferred from reviewed computational analysis
258366_at	AT3G14230	DNA-binding protein contains AP2 domain, identical to AP2 domain containing protein RAP2.2 from GB:AAC49768 from [Arabidopsis thaliana];supported by full-length cDNA: Ceres:158240.	0006350 // transcription // inferred from electronic annotation /// 0006355 // regulation of transcription, DNA-dependent // inferred from electronic annotation /// 0009873 // ethylene mediated signaling pathway // inferred from electronic annotation
258385_at	AT3G15510	putative jasmonic acid regulatory protein similar to jasmonic acid 2 GB:AAF04915 from [Lycopersicon esculentum]; supported by cDNA: gi_12060425_dbj_AB049071.1_AB049071	0007275 // multicellular organismal development // inferred from sequence similarity /// 0045449 // regulation of transcription // inferred from electronic annotation
258429_at	AT3G16620	putative GTP-binding protein similar to GTP-binding protein GB:AAA53276 from [Pisum sativum]	0006886 // intracellular protein transport // inferred from electronic annotation /// 0045036 // protein targeting to chloroplast // inferred from direct assay
258434_at	AT3G16770	AP2 domain containing protein RAP2.3 identical to GB:AAC49769 from [Arabidopsis thaliana];supported by full-length cDNA: Ceres:35981.	0006350 // transcription // inferred from electronic annotation /// 0006355 // regulation of transcription, DNA-dependent // inferred from electronic annotation /// 0006950 // response to stress // inferred from mutant phenotype /// 0008219 // cell death // inferred from mutant phenotype /// 0009723 // response to ethylene stimulus // inferred from expression pattern /// 0009735 // response to cy…
258440_at	AT3G17250	putative protein phosphatase similar to protein phosphatase-2C GB:AAC36698 from [Mesembryanthemum crystallinum]	0006470 // protein amino acid dephosphorylation // inferred from electronic annotation
258463_at	AT3G17410	putative protein kinase similar to Pto kinase interactor 1 GB:AAC61805 from [Lycopersicon esculentum]	0006468 // protein amino acid phosphorylation // inferred from electronic annotation
258473_s_at	AT3G02610 /// AT3G02620	putative stearoyl-acyl carrier protein desaturase similar to stearoyl-acyl carrier protein desaturase GB:CAA07349 from [Linum usitatissimum]	0006631 // fatty acid metabolic process // inferred from electronic annotation /// 0006633 // fatty acid biosynthetic process // inferred from reviewed computational analysis
258500_at	AT3G02470	S-adenosylmethionine decarboxylase identical to GB:Q96286 from [Arabidopsis thaliana]; supported by cDNA: gi_14596072_gb_AY042824.1_	0006596 // polyamine biosynthetic process // traceable author statement /// 0006597 // spermine biosynthetic process // inferred from electronic annotation /// 0008295 // spermidine biosynthetic process // inferred from electronic annotation
258556_at	AT3G07020	UDP-glucose:sterol glucosyltransferase UDP-glucose:sterol glucosyltransferase GB:Z83833 [Arabidopsis thaliana]; supported by cDNA: gi_15982778_gb_AY057496.1_	0005975 // carbohydrate metabolic process // inferred from electronic annotation /// 0008152 // metabolic process // inferred from electronic annotation /// 0030259 // lipid glycosylation // inferred from electronic annotation
258557_at	AT3G05990	similar to receptor protein kinases: GB:CAB43834, GB:S71277 [Arabidopsis thaliana]	0007165 // signal transduction // inferred by curator
258575_at	AT3G04240	putative O-linked GlcNAc transferase similar to O-linked GlcNAc transferase GB:AAB63465 [Caenorhabditis elegans]	0006493 // protein amino acid O-linked glycosylation // inferred from direct assay /// 0007275 // multicellular organismal development // inferred from electronic annotation
258578_at	AT3G04200	germin-like protein contains Pfam profile: PF01072 germin family; similar to germin type2 GB:CAA63023 [Arabidopsis thaliana]	---
258610_at	AT3G02875	IAA-amino acid hydrolase (ILR1) identical to IAA-amino acid hydrolase (ILR1) GB:U23794 [Arabidopsis thaliana];supported by full-length cDNA: Ceres:259555.	0006508 // proteolysis // inferred from electronic annotation /// 0009850 // auxin metabolic process // inferred from mutant phenotype
258759_at	AT3G10800	putative bZIP transcription factor contains Pfam profile: PF00170 bZIP transcription factor; contains similarity to TGACG-sequence specific DNA-binding protein TGA-1B (HSBF) GB:P14233 [Nicotiana tabacum]	0006355 // regulation of transcription, DNA-dependent // inferred from reviewed computational analysis /// 0006355 // regulation of transcription, DNA-dependent // inferred from electronic annotation /// 0006986 // response to unfolded protein // inferred from mutant phenotype /// 0006990 // positive regulation of gene-specific transcription involved in unfolded protein response // inferred from …
258829_at	AT3G07100	putative Sec24-like COPII protein similar to Sec24A protein GB:CAA10334 [Homo sapiens] (generate secretory vesicles at the endoplasmic reticulum: J Biol Chem 1999 Mar 19;274(12):7833-40)	0006810 // transport // inferred from reviewed computational analysis /// 0006810 // transport // inferred from electronic annotation /// 0006886 // intracellular protein transport // inferred from electronic annotation /// 0006888 // ER to Golgi vesicle-mediated transport // inferred from electronic annotation /// 0015031 // protein transport // inferred from electronic annotation /// 0016192 //…
258884_at	AT3G10050	threonine dehydratase/deaminase (OMR1) identical to threonine dehydratase/deaminase (OMR1) GB:AAC97936, GB:AF096281 [Arabidopsis thaliana]; supported by cDNA: gi_3800877_gb_AF096281.1_AF096281	0006520 // amino acid metabolic process // inferred from electronic annotation /// 0006566 // threonine metabolic process // inferred from sequence similarity /// 0008152 // metabolic process // inferred from electronic annotation /// 0008652 // amino acid biosynthetic process // inferred from electronic annotation /// 0009082 // branched chain family amino acid biosynthetic process // inferred f…
259058_at	AT3G03470	putative cytochrome P450 similar to cytochrome P450 89A2 GB:Q42602 [Arabidopsis thaliana]; supported by cDNA: gi_15983413_gb_AF424581.1_AF424581	0055114 // oxidation reduction // inferred from electronic annotation
259083_at	AT3G04810	putative kinase similar to NIMA-related kinase NEK3 GB:AAD20986 [Mus musculus]	0006468 // protein amino acid phosphorylation // inferred from electronic annotation
259149_at	AT3G10340	putative phenylalanine ammonia-lyase similar to phenylalanine ammonia-lyase GB:S48726 [Petroselinum crispum]	0006559 // L-phenylalanine catabolic process // inferred from electronic annotation /// 0009058 // biosynthetic process // inferred from electronic annotation /// 0009698 // phenylpropanoid metabolic process // inferred from electronic annotation
259167_at	AT3G01570	putative oleosin similar to oleosin GB:AAB58402 [Sesamum indicum]; supported by cDNA: gi_16649132_gb_AY059936.1_	0019915 // sequestering of lipid // inferred from reviewed computational analysis
259202_at	AT3G09100	putative mRNA capping enzyme, RNA guanylyltransferase contains similarty to mRNA capping enzyme GB:BAA25198 from [Homo sapiens]	0006370 // mRNA capping // inferred from reviewed computational analysis /// 0006370 // mRNA capping // inferred from electronic annotation /// 0006397 // mRNA processing // inferred from reviewed computational analysis /// 0006397 // mRNA processing // inferred from electronic annotation /// 0006470 // protein amino acid dephosphorylation // inferred from electronic annotation /// 0016311 // dep…
259231_at	AT3G11410	protein phosphatase 2C (PP2C) identical to protein phosphatase 2C (PP2C) GB:P49598 [Arabidopsis thaliana]	0006470 // protein amino acid dephosphorylation // inferred from electronic annotation /// 0009409 // response to cold // inferred from expression pattern /// 0009414 // response to water deprivation // inferred from expression pattern /// 0009737 // response to abscisic acid stimulus // inferred from expression pattern /// 0009738 // abscisic acid mediated signaling // inferred from mutant pheno…
259238_at	AT3G11400	putative eukaryotic translation initiation factor 3 subunit similar to eukaryotic translation initiation factor 3 subunit GB:AAB71866 [Homo sapiens]; supported by full-length cDNA: Ceres: 39231.	0006413 // translational initiation // traceable author statement
259248_at	AT3G07770	putative heat-shock protein similar to heat-shock protein precursor GB:S49340 [Secale cereale]; contains Pfam profile: Heat shock hsp90 proteins	0006457 // protein folding // inferred from reviewed computational analysis /// 0006457 // protein folding // inferred from electronic annotation /// 0006950 // response to stress // inferred from electronic annotation
259268_at	AT3G01070	putative lamin similar to blue copper-binding lamin GB:S71273 from [Arabidopsis thaliana];supported by full-length cDNA: Ceres:6695.	---
259273_s_at	AT3G01300 /// AT5G15080	serine/threonine specific protein kinase -like serine/threonine/tyrosine-specific protein kinase APK1, Arabidopsis thaliana, PIR:S28615	0006468 // protein amino acid phosphorylation // inferred from electronic annotation
259279_at	AT3G01120	putative cystathionine gamma-synthase similar to cystathionine gamma-synthase GB:AAB41235 from [Arabidopsis thaliana]; supported by cDNA: gi_1389725_gb_U43709.1_ATU43709	0006520 // amino acid metabolic process // inferred from electronic annotation /// 0008652 // amino acid biosynthetic process // inferred from electronic annotation /// 0009086 // methionine biosynthetic process // inferred from mutant phenotype /// 0009086 // methionine biosynthetic process // inferred from electronic annotation
259347_at	AT3G03920	putative GAR1 protein similar to GB:P28007 from [Saccharomyces cerevisiae]; supported by full-length cDNA: Ceres: 10984.	0006364 // rRNA processing // inferred from electronic annotation /// 0042254 // ribosome biogenesis // inferred from electronic annotation
259353_at	AT3G05190	putative branched-chain amino acid aminotransferase	0008152 // metabolic process // inferred from electronic annotation
259404_at	AT1G17720	type 2A protein serine/threonine phosphatase 55 kDa B regulatory subunit almost identical to type 2A protein serine/threonine phosphatase 55 kDa B regulatory subunit GI:1408460 from [Arabidopsis thaliana]; supported by cDNA: gi_15010727_gb_AY045665.1_	0006470 // protein amino acid dephosphorylation // inferred from sequence or structural similarity /// 0007165 // signal transduction // inferred from electronic annotation
259408_at	AT3G25800	protein phosphatase 2A 65 kDa regulatory subunit identical to protein phosphatase 2A 65 kDa regulatory subunit GB:X82002 [Arabidopsis thaliana] (Plant Mol. Biol. 26 (4), 1125-1138 (1994))	0006952 // defense response // inferred from reviewed computational analysis /// 0006952 // defense response // traceable author statement /// 0009625 // response to insect // inferred from expression pattern /// 0009723 // response to ethylene stimulus // inferred from expression pattern /// 0009751 // response to salicylic acid stimulus // inferred from expression pattern /// 0009753 // respons…
259484_at	AT1G12580	calcium-dependent protein kinase, putative similar to calcium-dependent protein kinase GI:5162877 from (Marchantia polymorpha); supported by cDNA: gi_16323175_gb_AY057692.1_	0006468 // protein amino acid phosphorylation // inferred from electronic annotation
259485_at	AT1G15690 /// AT1G15700	ATP synthase gamma-subunit, putative similar to ATP synthase gamma-subunit GI:21241 from [Spinacia oleracea]	0006754 // ATP biosynthetic process // inferred from electronic annotation /// 0006810 // transport // inferred from electronic annotation /// 0006811 // ion transport // inferred from electronic annotation /// 0009414 // response to water deprivation // inferred from mutant phenotype /// 0009651 // response to salt stress // inferred from mutant phenotype /// 0009926 // auxin polar transport // …
259486_at	AT1G15710	embryo abundance protein (EMB20), putative similar to embryo abundance protein (EMB20) GI:1350503 from [Picea glauca]	0006571 // tyrosine biosynthetic process // inferred from reviewed computational analysis /// 0006571 // tyrosine biosynthetic process // inferred from electronic annotation /// 0008152 // metabolic process // inferred from electronic annotation /// 0008652 // amino acid biosynthetic process // inferred from electronic annotation /// 0009073 // aromatic amino acid family biosynthetic process // i…
259598_at	AT1G27980	sphingosine-1-phosphate lyase, putative similar to sphingosine-1-phosphate lyase [Homo sapiens] GI:4160532; supported by cDNA: gi_13430507_gb_AF360166.1_AF360166	0006520 // amino acid metabolic process // inferred from reviewed computational analysis /// 0006629 // lipid metabolic process // inferred from electronic annotation /// 0006915 // apoptosis // inferred from electronic annotation /// 0019752 // carboxylic acid metabolic process // inferred from electronic annotation /// 0030149 // sphingolipid catabolic process // inferred from mutant phenotype
259626_at	AT1G42990	bZIP transcription factor, putative contains Pfam profile: PF00170: bZIP transcription factor; supported by cDNA: gi_15028322_gb_AY045964.1_	0006355 // regulation of transcription, DNA-dependent // inferred from reviewed computational analysis /// 0006355 // regulation of transcription, DNA-dependent // inferred from electronic annotation /// 0010200 // response to chitin // inferred from expression pattern /// 0030968 // endoplasmic reticulum unfolded protein response // inferred from expression pattern
259681_at	AT1G77760	nitrate reductase 1 (NR1) identical to nitrate reductase 1 (NR1) GB:P11832 [Arabidopsis thaliana]; supported by cDNA: gi_15983498_gb_AF424624.1_AF424624	0006809 // nitric oxide biosynthetic process // inferred from mutant phenotype /// 0009416 // response to light stimulus // inferred from mutant phenotype /// 0009635 // response to herbicide // inferred from electronic annotation /// 0042128 // nitrate assimilation // inferred from mutant phenotype /// 0042128 // nitrate assimilation // inferred from electronic annotation /// 0055114 // oxidatio…
259712_at	AT1G77440	putative 20S proteasome beta subunit PBC2 identical to residues 14-204 of 20S proteasome beta subunit PBC2 GB:AAC32069 [Arabidopsis thaliana]; supported by cDNA: gi_14326551_gb_AF385730.1_AF385730	0006511 // ubiquitin-dependent protein catabolic process // inferred from electronic annotation
259728_at	AT1G60970	putative coatomer zeta subunit similar to COATOMER ZETA SUBUNIT GB:Q9Y3C3 from [Homo sapiens]; supported by cDNA: gi_15450726_gb_AY053405.1_	0006810 // transport // inferred from electronic annotation /// 0006886 // intracellular protein transport // inferred from reviewed computational analysis /// 0006886 // intracellular protein transport // inferred from electronic annotation /// 0015031 // protein transport // inferred from electronic annotation /// 0016192 // vesicle-mediated transport // inferred from electronic annotation
259732_at	AT1G77470	putative replication factor C similar to replication factor C GB:P40937 [Homo sapiens]	0006260 // DNA replication // inferred from electronic annotation
259747_at	AT1G71170	putative dehydrogenase similar to D-threonine dehydrogenase GB:BAA34184;supported by full-length cDNA: Ceres:30000.	0006098 // pentose-phosphate shunt // inferred from reviewed computational analysis /// 0006098 // pentose-phosphate shunt // inferred from electronic annotation /// 0008152 // metabolic process // inferred from electronic annotation
259828_at	AT1G72220	RING-H2 zinc finger protein ATL3, putative similar to GI:4928397 from [Arabidopsis thaliana] (Plant Mol. Biol. 40 (4), 579-590 (1999));supported by full-length cDNA: Ceres:112003.	---
259854_at	AT1G72200	RING-H2 zinc finger protein ATL3, putative similar to GI:4928397 from [Arabidopsis thaliana] (Plant Mol. Biol. 40 (4), 579-590 (1999))	---
259982_at	AT1G76410	putative RING zinc finger protein contains Pfam profile: PF00097 Zinc finger, C3HC4 type (RING finger); supported by full-length cDNA: Ceres: 27464.	---
259984_at	AT1G76460	putative RNA-binding protein contains Pfam profile: PF00076 RNA recognition motif. (a.k.a. RRM, RBD, or RNP domain); supported by cDNA: gi_14030648_gb_AF375415.1_AF375415	---
259990_s_at	AT1G68050 /// AT5G23410 /// AT5G42730	F-box protein FKF1/ADO3, AtFBX2a identical to FKF1 GI:6960305 and Adagio 3 GI:13487072 from [Arabidopsis thaliana]	0006355 // regulation of transcription, DNA-dependent // inferred from electronic annotation /// 0006511 // ubiquitin-dependent protein catabolic process // traceable author statement /// 0007165 // signal transduction // inferred from electronic annotation /// 0007623 // circadian rhythm // inferred from direct assay /// 0009637 // response to blue light // inferred from direct assay /// 0009911…
259992_at	AT1G67970	putative heat shock transcription factor contains Pfam profile: PF00447 HSF-type DNA-binding domain; N-terminal portion similar to heat shock transcription factor proteins: GB:CAA74397 [Arabidopsis thaliana], GB:S25478 [Lycopersicon esculentum]	0006350 // transcription // inferred from electronic annotation /// 0006355 // regulation of transcription, DNA-dependent // inferred from electronic annotation /// 0006950 // response to stress // inferred from electronic annotation
260060_at	AT1G73680	feebly-like protein similar to feebly protein GB:S70648 [Lycopersicon esculentum] (tomato knockout developed into small fragile plants)	0006979 // response to oxidative stress // inferred from electronic annotation /// 0051707 // response to other organism // inferred from reviewed computational analysis /// 0055114 // oxidation reduction // inferred from electronic annotation
260073_at	AT1G73660	putative protein kinase contains Pfam profile: PF00069 eukaryotic protein kinase domain	0006468 // protein amino acid phosphorylation // inferred from electronic annotation /// 0009651 // response to salt stress // inferred from mutant phenotype
260091_at	AT1G73290	putative serine carboxypeptidase similar to serine carboxypeptidase I precursor GB:P07519 [Hordeum vulgare], glucose acyltransferase GB:AAD01263 [Solanum berthaultii]; contains Pfam profile: PF00450 Serine carboxypeptidase;	0006508 // proteolysis // inferred from reviewed computational analysis /// 0006508 // proteolysis // inferred from electronic annotation
260097_at	AT1G73220	putative transporter similar to organic cation transporter 3 GB:AAD20978 [Mus musculus]; contains Pfam profile: PF00083 Sugar (and other) transporter;supported by full-length cDNA: Ceres:39729.	0006810 // transport // inferred from electronic annotation
260133_at	AT1G66340	ethylene-response protein, ETR1 identical to GB:P49333 from [Arabidopsis thaliana] (Science 262 (5133), 539-544 (1993))	0000160 // two-component signal transduction system (phosphorelay) // inferred from electronic annotation /// 0006355 // regulation of transcription, DNA-dependent // inferred from electronic annotation /// 0006869 // lipid transport // inferred from electronic annotation /// 0006952 // defense response // traceable author statement /// 0007165 // signal transduction // inferred from electronic a…
260156_at	AT1G52880	NAM-like protein similar to NAM (no apical meristem) GB:CAA63101 from [Petunia x hybrida];supported by full-length cDNA: Ceres:21243.	0006350 // transcription // inferred from electronic annotation /// 0006355 // regulation of transcription, DNA-dependent // inferred from electronic annotation /// 0007275 // multicellular organismal development // inferred from sequence similarity /// 0045449 // regulation of transcription // inferred from electronic annotation
260209_at	AT1G68550	putative AP2 domain transcription factor contains Pfam profile: PF00847 AP2 domain; supported by cDNA: gi_16604674_gb_AY059782.1_	0006350 // transcription // inferred from electronic annotation /// 0006355 // regulation of transcription, DNA-dependent // inferred from reviewed computational analysis /// 0006355 // regulation of transcription, DNA-dependent // inferred from electronic annotation /// 0009873 // ethylene mediated signaling pathway // inferred from electronic annotation
260234_at	AT1G74460	putative lipase/acylhydrolase contains Pfam profile: PF00657 lipase/acylhydrolase with GDSL-like motif; similar to anther-specific pro-rich protein APG GB:P40603 [Brassica napus] (Plant J 1993 Jan;3(1):111-20);supported by full-length cDNA: Ceres:30001.	0006629 // lipid metabolic process // inferred from electronic annotation
260245_at	AT1G74230	putative RNA-binding protein similar to RNA-binding protein GB:S46286 from [Nicotiana sylvestris]	---
260250_at	AT1G74260	putative phosphoribosylformylglycinamidine synthase similar to GB:KIAA0361 from [Homo sapiens]	0006164 // purine nucleotide biosynthetic process // inferred from electronic annotation /// 0006189 // 'de novo' IMP biosynthetic process // inferred from electronic annotation /// 0006541 // glutamine metabolic process // inferred from electronic annotation /// 0055046 // microgametogenesis // inferred from mutant phenotype
260282_at	AT1G80410	putative N-terminal acetyltransferase similar to N-TERMINAL ACETYLTRANSFERASE GB:P12945 from (Saccharomyces cerevisiae)	0009793 // embryonic development ending in seed dormancy // non-traceable author statement
260291_at	AT1G63700	putative protein kinase similar to MAP3K alpha 1 protein kinase GB:CAA08995 [Brassica napus]; contains Pfam profile: PF00069 Eukaryotic protein kinase domain	0006468 // protein amino acid phosphorylation // inferred from electronic annotation /// 0010103 // stomatal complex morphogenesis // inferred from mutant phenotype
260330_at	AT1G80400	putative RING zinc finger protein contains Pfam profile: PF00097 zinc finger, C3HC4 type (RING finger)	---
260345_at	AT1G69270	receptor protein kinase, putative similar to receptor protein kinase GI:1389566 from (Arabidopsis thaliana); supported by cDNA: gi_4204848_gb_U55875.1_ATU55875	0006468 // protein amino acid phosphorylation // inferred from electronic annotation /// 0009738 // abscisic acid mediated signaling // inferred from mutant phenotype
260454_at	AT1G72310	RING-H2 zinc finger protein (ATL3) identical to RING-H2 zinc finger protein (ATL3) GB:AF132013 (Arabidopsis thaliana); supported by cDNA: gi_4928396_gb_AF132013.1_AF132013	---
260466_at	AT1G10900	phosphatidylinositol-4-phosphate 5-kinase isolog	0046488 // phosphatidylinositol metabolic process // inferred from electronic annotation
260567_at	AT2G43820	putative glucosyltransferase ;supported by full-length cDNA: Ceres:34407.	0008152 // metabolic process // inferred from electronic annotation /// 0046482 // para-aminobenzoic acid metabolic process // inferred from direct assay
260570_at	AT2G43710	stearoyl-ACP desaturase ; supported by cDNA: gi_15081681_gb_AY048233.1_	0006631 // fatty acid metabolic process // inferred from electronic annotation /// 0006633 // fatty acid biosynthetic process // inferred from electronic annotation /// 0006636 // unsaturated fatty acid biosynthetic process // traceable author statement /// 0006952 // defense response // inferred from mutant phenotype /// 0008610 // lipid biosynthetic process // inferred from mutant phenotype ///…
260604_at	AT1G55840	polyphosphoinositide binding protein, putative similar to GB:AAB94598 from [Glycine max]; supported by cDNA: gi_16930446_gb_AF419577.1_AF419577	0006810 // transport // inferred from reviewed computational analysis
260625_at	AT1G08060	storage protein, putative similar to GB:CAA53781 from [Dioscorea cayenensis] (Plant Mol. Biol. 28 (3), 369-380 (1995)); supported by cDNA: gi_8132767_gb_AF213627.1_AF213627	0006342 // chromatin silencing // inferred from mutant phenotype
260637_at	AT1G62380	ACC oxidase, putative similar to ACC oxidase GI:587086 from [Brassica oleracea]; supported by cDNA: gi_15028038_gb_AY045876.1_	0009693 // ethylene biosynthetic process // traceable author statement /// 0009727 // detection of ethylene stimulus // inferred from direct assay /// 0055114 // oxidation reduction // inferred from electronic annotation
260667_at	AT1G19440	very-long-chain fatty acid condensing enzyme CUT1, putative similar to GB:AAD37122 from [Arabidopsis thaliana];supported by full-length cDNA: Ceres:158882.	0000038 // very-long-chain fatty acid metabolic process // inferred from direct assay /// 0008152 // metabolic process // inferred from electronic annotation /// 0042335 // cuticle development // inferred from direct assay
260776_at	AT1G14580	zinc finger protein, putative similar to zinc finger protein ID1 GB:AAC18941 GI:3170601 from [Zea mays]	---
260797_at	AT1G78390	neoxanthin cleavage enzyme, putative similar to neoxanthin cleavage enzyme GI:9857290 from [Vigna unguiculata]	0009688 // abscisic acid biosynthetic process // traceable author statement /// 0009688 // abscisic acid biosynthetic process // inferred from electronic annotation /// 0055114 // oxidation reduction // inferred from electronic annotation
260855_at	AT1G21920	phosphatidylinositol-4-phosphate 5-kinase, putative similar to phosphatidylinositol-4-phosphate 5-kinase GB:CAB53377 GI:5777366 from [Arabidopsis thaliana];supported by full-length cDNA: Ceres:37462.	---
260869_at	AT1G43800	stearoyl acyl carrier protein desaturase, putative similar to stearoyl acyl carrier protein desaturase Lldd3A20 GB: AAD28287 GI:4704824 from [Lupinus luteus];supported by full-length cDNA: Ceres:12758.	0006631 // fatty acid metabolic process // inferred from electronic annotation /// 0006633 // fatty acid biosynthetic process // inferred from reviewed computational analysis
260878_at	AT1G21450	scarecrow-like 1 identical to scarecrow-like 1 GB:AAF21043 GI:6644390 from [Arabidopsis thaliana];supported by full-length cDNA: Ceres:109490.	0045449 // regulation of transcription // traceable author statement
260979_at	AT1G53510	MAP kinase ATMPK9, putative similar to GI:7106544 from (Arabidopsis thaliana)	0006468 // protein amino acid phosphorylation // inferred from electronic annotation /// 0007165 // signal transduction // inferred from curator
260988_at	AT1G53570	MAP3K alpha protein kinase, putative similar to MAP3K alpha protein kinase GB:CAA08994 GI:3688191 from [Arabidopsis thaliana]; supported by cDNA: gi_4204911_gb_U58918.1_ATU58918	0006468 // protein amino acid phosphorylation // inferred from electronic annotation
261036_at	AT1G17470	developmentally regulated GTP-binding protein identical to GB:AAB67830 from (Arabidopsis thaliana) (Plant Mol. Biol. 39 (1), 75-82 (1999)); supported by cDNA: gi_2058455_gb_U66408.1_ATU66408	---
261040_at	AT1G17370	oligouridylate binding protein, putative similar to GB:CAB75429 from (Nicotiana plumbaginifolia) (EMBO J. 19, 1638-1649 (2000));supported by full-length cDNA: Ceres:17210.	---
261106_at	AT1G62990	homeodomain-containing protein HD1, putative similar to GB:Z29073 from [Brassica napus] (Biochim. Biophys. Acta 1219 (1), 201-204 (1994)); supported by full-length cDNA: Ceres: 106887.	0006355 // regulation of transcription, DNA-dependent // inferred from electronic annotation /// 0010089 // xylem histogenesis // inferred from mutant phenotype /// 0045449 // regulation of transcription // inferred from electronic annotation
261126_at	AT1G04950	TATA binding protein-associated factor, putative similar to GB:CAA74021 from [Arabidopsis thaliana]; supported by cDNA: gi_15293056_gb_AY050962.1_	0006352 // transcription initiation // inferred from electronic annotation /// 0051090 // regulation of transcription factor activity // inferred from electronic annotation
261211_at	AT1G12780	uridine diphosphate glucose epimerase identical to GB:CAA90941 from [Arabidopsis thaliana] (Arch. Biochem. Biophys. 327 (1), 27-34 (1996)); supported by cDNA: gi_15809879_gb_AY054207.1_	0005975 // carbohydrate metabolic process // inferred from electronic annotation /// 0006012 // galactose metabolic process // inferred from electronic annotation /// 0006950 // response to stress // inferred from mutant phenotype /// 0008152 // metabolic process // inferred from electronic annotation /// 0044237 // cellular metabolic process // inferred from electronic annotation /// 0046369 // …
261315_at	AT1G53170	AP2 domain containing protein, putative similar to AP2 domain containing protein RAP2.5 GI:2281635 from (Arabidopsis thaliana); supported by cDNA: gi_10567107_dbj_AB036884.1_AB036884	0006350 // transcription // inferred from electronic annotation /// 0006355 // regulation of transcription, DNA-dependent // inferred from electronic annotation /// 0009873 // ethylene mediated signaling pathway // inferred from electronic annotation /// 0009873 // ethylene mediated signaling pathway // traceable author statement
261316_at	AT1G53165	MAP kinase BnMAP4K alpha1, putative similar to BnMAP4K alpha1 GI:3819697 from (Brassica napus)	0006468 // protein amino acid phosphorylation // inferred from electronic annotation
261355_at	AT1G79750	putative malate oxidoreductase similar to malate oxidoreductase (NADP-dependent malic enzyme) GB:P34105 (Populus balsamifera subsp. trichocarpa); supported by cDNA: gi_16974612_gb_AY060584.1_	0006108 // malate metabolic process // inferred from reviewed computational analysis /// 0006108 // malate metabolic process // traceable author statement /// 0006108 // malate metabolic process // inferred from electronic annotation /// 0006412 // translation // inferred from electronic annotation /// 0006633 // fatty acid biosynthetic process // traceable author statement /// 0008152 // metabol…
261400_at	AT1G79630	protein phosphatase-2C, putative similar to protein phosphatase-2C GI:3643088 from [Mesembryanthemum crystallinum]	---
261436_at	AT1G07870	protein kinase, putative (fragment) similar to GB:BAA94509 from [Populus nigra]	0006468 // protein amino acid phosphorylation // inferred from electronic annotation
261448_at	AT1G21140	tonoplast intrinsic protein, alpha (alpha-TIP) simlar to GB:X16488 from [Glycine max] (Plant Mol. Biol. 14 (3), 449-451 (1990))	---
261601_at	AT1G49670	ARP protein, putative similar to ARP protein GB:CAA89858 GI:886434 from [Arabidopsis thaliana]	0008152 // metabolic process // inferred from reviewed computational analysis /// 0008152 // metabolic process // inferred from electronic annotation /// 0055114 // oxidation reduction // inferred from electronic annotation
261627_at	AT1G01910	arsA homolog (hASNA-I), putative similar to arsA homolog (hASNA-I) GB:U60276 GI:1616740 from [Homo sapiens]; supported by cDNA: gi_15293140_gb_AY051004.1_	0006820 // anion transport // inferred from reviewed computational analysis /// 0006820 // anion transport // inferred from electronic annotation
261781_at	AT1G76320	far-red impaired response protein, putative similar to far-red impaired response protein GI:5764395 from [Arabidopsis thaliana]	0009639 // response to red or far red light // inferred from reviewed computational analysis
261792_at	AT1G15950	cinnamoyl CoA reductase, puitative similar to cinnamoyl CoA reductase GI:2058310 from [Eucalyptus gunnii]; supported by full-length cDNA: Ceres: 34141.	0008152 // metabolic process // inferred from electronic annotation /// 0009409 // response to cold // inferred from expression pattern /// 0009809 // lignin biosynthetic process // inferred from direct assay /// 0044237 // cellular metabolic process // inferred from electronic annotation /// 0055114 // oxidation reduction // inferred from electronic annotation
261809_at	AT1G08340	rac GTPase activating protein, putative similar to rac GTPase activating protein 1 GI:3695059 from [Lotus japonicus]	0007165 // signal transduction // inferred from electronic annotation
261925_at	AT1G22540	oligopeptide transporter, putative similar to oligopeptide transporter 1-1 GI:510238 from [Arabidopsis thaliana]	0006857 // oligopeptide transport // inferred from reviewed computational analysis /// 0006857 // oligopeptide transport // inferred from electronic annotation
261955_at	AT1G64520	proteasome regulatory subunit, putative similar to 26S proteasome regulatory complex subunit p30 GB:AAF08395 GI:6434966 from [Drosophila melanogaster]; supported by cDNA: gi_14532465_gb_AY039857.1_	0006508 // proteolysis // inferred from electronic annotation /// 0006511 // ubiquitin-dependent protein catabolic process // traceable author statement /// 0009408 // response to heat // inferred from mutant phenotype /// 0009647 // skotomorphogenesis // inferred from mutant phenotype /// 0009733 // response to auxin stimulus // inferred from mutant phenotype /// 0009735 // response to cytokinin…
261957_at	AT1G64660	methionine/cystathionine gamma lyase, putative similar to methionine gamma-lyase GB:CAA04124.1 GI:2330885 from [Trichomonas vaginalis]; supported by cDNA: gi_15450931_gb_AY054546.1_	0006520 // amino acid metabolic process // inferred from reviewed computational analysis /// 0006520 // amino acid metabolic process // inferred from electronic annotation /// 0019458 // methionine catabolic process via 2-oxobutanoate // traceable author statement
262040_at	AT1G80080	receptor protein kinase, putative similar to receptor protein kinase GI:1389566 from [Arabidopsis thaliana]	0007165 // signal transduction // inferred from curator /// 0008356 // asymmetric cell division // inferred from mutant phenotype /// 0009737 // response to abscisic acid stimulus // inferred from mutant phenotype /// 0010103 // stomatal complex morphogenesis // inferred from mutant phenotype
262054_s_at	AT1G79920 /// AT1G79930	putative heat-shock protein contains Pfam profile: PF00012 Heat shock hsp70 proteins; similar to heat-shock proteins GB:CAA94389, GB:AAD55461 [Arabidopsis thaliana]	0006457 // protein folding // inferred from sequence similarity /// 0006950 // response to stress // inferred from electronic annotation /// 0009408 // response to heat // inferred from expression pattern
262135_at	AT1G78080	AP2 domain containing protein, putative similar to AP2 domain containing protein GI:2281633 from [Arabidopsis thaliana]; supported by cDNA: gi_13877778_gb_AF370152.1_AF370152	0006350 // transcription // inferred from electronic annotation /// 0006355 // regulation of transcription, DNA-dependent // inferred from electronic annotation /// 0009873 // ethylene mediated signaling pathway // inferred from electronic annotation
262180_at	AT1G78050	phosphoglycerate mutase, putative similar to phosphoglycerate mutase GI:8979237 from [Chlamydia muridarum]	0006096 // glycolysis // inferred from electronic annotation /// 0008152 // metabolic process // inferred from reviewed computational analysis
262193_at	AT1G77840	eukaryotic initiation factor 5 (eIF-5), putative similar to eukaryotic initiation factor 5 (eIF-5) GI:1008880 from [Phaseolus vulgaris]	0006412 // translation // inferred from electronic annotation /// 0006413 // translational initiation // inferred from electronic annotation /// 0006446 // regulation of translational initiation // inferred from reviewed computational analysis
262344_at	AT1G64060	cytochrome b245 beta chain homolog RbohAp108, putative similar to cytochrome b245 beta chain homolog RbohAp108 GB:T03826 GI:7484893 from [Arabidopsis thaliana]; supported by cDNA: gi_2654867_gb_AF015301.1_AF015301	0006800 // oxygen and reactive oxygen species metabolic process // inferred from mutant phenotype /// 0006952 // defense response // inferred from mutant phenotype /// 0009723 // response to ethylene stimulus // inferred from mutant phenotype /// 0009738 // abscisic acid mediated signaling // traceable author statement /// 0009873 // ethylene mediated signaling pathway // traceable author stateme…
262378_at	AT1G72830	CCAAT-binding factor B subunit homolog, putative similar to CCAAT-binding factor B subunit homolog GI:1173615 from (Brassica napus); supported by cDNA: gi_15982863_gb_AY057539.1_	0006350 // transcription // inferred from electronic annotation /// 0006355 // regulation of transcription, DNA-dependent // inferred from sequence or structural similarity /// 0006355 // regulation of transcription, DNA-dependent // inferred from electronic annotation
262536_at	AT1G17100	SOUL-like protein Similar to SOUL Protein [Mus musculus] (gi|4886906) and [Homo sapiens] (gi|4886910). Location of ests PAP043 5' (gb|Z27017), PAP043 3' (gb|Z29848), 153N19T7 (gb|AA720145), and 212B8T7 (gb|N37862);supported by full-length cDNA: Ceres:29992.	---
262715_at	AT1G16490	putative myb-related transcription factor similar to gb|Y11352 myb factor from Oryza sativa;supported by full-length cDNA: Ceres:152630.	0006355 // regulation of transcription, DNA-dependent // inferred from reviewed computational analysis /// 0045449 // regulation of transcription // inferred from electronic annotation
262739_at	AT1G28650	lipase, putative contains Pfam profile: PF00657 Lipase/Acylhydrolase with GDSL-like motif	0006629 // lipid metabolic process // inferred from electronic annotation
262740_at	AT1G28590	lipase, putative contains Pfam profile: PF00657 Lipase/Acylhydrolase with GDSL-like motif	0006629 // lipid metabolic process // inferred from electronic annotation
262745_at	AT1G28600	lipase, putative contains Pfam profile: PF00657 Lipase/Acylhydrolase with GDSL-like motif;supported by full-length cDNA: Ceres:37307.	0006629 // lipid metabolic process // inferred from electronic annotation
262762_at	AT1G10700	phosphoribosyl diphosphate synthase identical to phosphoribosyl diphosphate synthase GI:4902470 from (Arabidopsis thaliana); supported by cDNA: gi_16604385_gb_AY058091.1_	0009116 // nucleoside metabolic process // inferred from electronic annotation /// 0009165 // nucleotide biosynthetic process // inferred from reviewed computational analysis /// 0009165 // nucleotide biosynthetic process // inferred from electronic annotation
262809_at	AT1G11720	putative glycogen synthase strong similarity to gb|X95759 soluble-starch-synthase precursor (SSIII) from Solanum tuberosum	0009250 // glucan biosynthetic process // inferred from electronic annotation /// 0019252 // starch biosynthetic process // inferred from mutant phenotype
262851_at	AT1G20920	putative RNA helicase Contains DEAD-box subfamily ATP-dependent helicases protein motif	---
263076_at	AT2G17520	putative protein kinase/endoribonuclease ; supported by cDNA: gi_13194577_gb_AF308596.1_AF308596	0006397 // mRNA processing // inferred from electronic annotation /// 0006468 // protein amino acid phosphorylation // inferred from electronic annotation /// 0006987 // activation of signaling protein activity involved in unfolded protein response // inferred from mutant phenotype
263082_at	AT2G27200	putative nucleotide-binding protein	---
263123_at	AT1G78500	beta-Amyrin Synthase, putative similar to beta-Amyrin Synthase GI:3688600 from [Panax ginseng]	0008152 // metabolic process // inferred from electronic annotation /// 0019745 // pentacyclic triterpenoid biosynthetic process // inferred from reviewed computational analysis
263165_at	AT1G03060	putataive transport protein Similar to gb|U70015 lysosomal trafficking regulator from Mus musculus and contains 2 PF|00400 WD40, G-beta repeats. ESTs gb|T43386 and gb|AA395236 come from this gene	0007165 // signal transduction // inferred from reviewed computational analysis
263219_at	AT1G30600	putative serine proteinase Strong similarity to gb|U80583 proteinase TMP from Lycopersicon esculentum and is a member of the PF|00082 subtilase family	0006508 // proteolysis // inferred from reviewed computational analysis /// 0006508 // proteolysis // inferred from electronic annotation /// 0043086 // negative regulation of catalytic activity // inferred from electronic annotation
263221_at	AT1G30620	UDP-galactose 4-epimerase-like protein similar to proteins from many bacterial species including [Bacillus subtilis] and [Methanobacterium thermoautotrophicum]	0005975 // carbohydrate metabolic process // inferred from electronic annotation /// 0006012 // galactose metabolic process // inferred from electronic annotation /// 0008152 // metabolic process // inferred from electronic annotation /// 0009225 // nucleotide-sugar metabolic process // inferred from sequence similarity /// 0009832 // plant-type cell wall biogenesis // inferred from mutant phenot…
263238_at	AT2G16580	putative auxin-induced protein	0009733 // response to auxin stimulus // inferred from reviewed computational analysis
263626_at	AT2G04880	transcription factor ZAP1 identical to GP:1064883:X92976	0006350 // transcription // inferred from electronic annotation /// 0006355 // regulation of transcription, DNA-dependent // inferred from electronic annotation /// 0009863 // salicylic acid mediated signaling pathway // inferred from expression pattern /// 0045449 // regulation of transcription // inferred from electronic annotation /// 0045941 // positive regulation of transcription // inferred…
263649_at	AT1G04380	putative 1-aminocyclopropane-1-carboxylate oxidase Strong similarity to Arabidopsis 2A6 (gb|X83096)	0055114 // oxidation reduction // inferred from electronic annotation
263786_at	AT2G46370	putative auxin-responsive protein ; supported by cDNA: gi_15292854_gb_AY050861.1_	0009585 // red, far-red light phototransduction // inferred from mutant phenotype /// 0009627 // systemic acquired resistance // inferred from expression pattern /// 0009640 // photomorphogenesis // inferred from mutant phenotype /// 0009733 // response to auxin stimulus // inferred from sequence similarity /// 0009753 // response to jasmonic acid stimulus // inferred from mutant phenotype /// 00…
263797_at	AT2G24570	putative WRKY-type DNA binding protein ; supported by cDNA: gi_15991743_gb_AF425836.1_AF425836	0006350 // transcription // inferred from electronic annotation /// 0006355 // regulation of transcription, DNA-dependent // inferred from electronic annotation /// 0010200 // response to chitin // inferred from expression pattern /// 0042742 // defense response to bacterium // inferred from expression pattern /// 0045449 // regulation of transcription // inferred from electronic annotation
263872_at	AT2G21770	putative cellulose synthase catalytic subunit	0007047 // cell wall organization and biogenesis // inferred from electronic annotation /// 0009832 // plant-type cell wall biogenesis // traceable author statement /// 0030244 // cellulose biosynthetic process // inferred from electronic annotation
264079_at	AT2G28490	putative seed storage protein (vicilin-like)	---
264176_at	AT1G02110	bZIP-like protein similar to bZIP (leucine zipper) protein, GenBank Accession Number 600855	---
264336_at	AT1G70360	hypothetical protein contains similarity to F-box protein Fbx7 GI:6164624 from [Homo sapiens]	---
264477_at	AT1G77240	amp-binding protein, putative similar to amp-binding protein GI:1903033 from [Brassica napus]	0008152 // metabolic process // inferred from electronic annotation
264621_at	AT2G17700	putative protein kinase contains a protein kinase domain profile (PDOC00100)	0006468 // protein amino acid phosphorylation // inferred from electronic annotation /// 0008152 // metabolic process // inferred from electronic annotation
264622_at	AT2G17790	putative vacuolar sorting protein 35	0006886 // intracellular protein transport // inferred from reviewed computational analysis /// 0042147 // retrograde transport, endosome to Golgi // inferred from reviewed computational analysis
264662_at	AT1G09960	putative sucrose/H+ symporter similar to GB:CAA76367 and Vicia sucrose transport protein (gb|Z93774); supported by cDNA: gi_9957052_gb_AF175321.1_AF175321	0006810 // transport // inferred from electronic annotation /// 0008643 // carbohydrate transport // inferred from electronic annotation /// 0015770 // sucrose transport // inferred from electronic annotation
264741_at	AT1G62290	aspartic protease, putative similar to aspartic protease GI:1326164 from [Brassica napus]	0006508 // proteolysis // inferred from reviewed computational analysis /// 0006508 // proteolysis // inferred from electronic annotation /// 0006629 // lipid metabolic process // inferred from electronic annotation /// 0006665 // sphingolipid metabolic process // inferred from electronic annotation
264771_at	AT1G22940	phosphomethylpyrimidine kinase probable thiamin biosynthetic enzyme, location of EST gb|AA395737, gb|T21651	0008152 // metabolic process // inferred from electronic annotation /// 0009228 // thiamin biosynthetic process // inferred from electronic annotation
264783_at	AT1G08650	putative calcium-dependent protein kinase (U90439) similar to ESTs gb|T46119, gb|H76837, and gb|H36948; supported by cDNA: gi_6318612_gb_AF162660.1_AF162660	0006468 // protein amino acid phosphorylation // inferred from electronic annotation
264873_at	AT1G24100	putative indole-3-acetate beta-glucosyltransferase similar to GB:AAB64022; supported by cDNA: gi_14423541_gb_AF387008.1_AF387008	0008152 // metabolic process // inferred from electronic annotation /// 0019761 // glucosinolate biosynthetic process // inferred from mutant phenotype
265095_at	AT1G03880	putative cruciferin 12S seed storage protein identical to 12S seed storage protein, gi|808937	0009845 // seed germination // traceable author statement
265117_at	AT1G62500	putative proline-rich cell wall protein (pir|IS52985); similar to ESTs gb|AI239404, gb|R89984, and emb|Z17709 similar to auxin down regulated GB:X69640 GI:296442 from [Glycine max];supported by full-length cDNA: Ceres:36784.	0006869 // lipid transport // inferred from reviewed computational analysis /// 0006869 // lipid transport // inferred from electronic annotation
265121_at	AT1G62560	similar to flavin-containing monooxygenase (sp|P36366); similar to ESTs gb|R30018, gb|H36886, gb|N37822, and gb|T88100 similar to flavin-containing monooxygenase GB:AAA21178 GI:349534 from [Oryctolagus cuniculus]; supported by cDNA: gi_13877746_gb_AF370136.1_AF370136	---
265225_at	AT2G36720	putative PHD-type zinc finger protein	0006355 // regulation of transcription, DNA-dependent // inferred from reviewed computational analysis
265274_at	AT2G28450	putative RNA methyltransferase	0006396 // RNA processing // inferred from electronic annotation
265356_at	AT2G16595	putative TRAP protein	---
265359_at	AT2G16720	putative MYB family transcription factor ; supported by cDNA: gi_1020156_gb_U26937.1_ATU26937	0006355 // regulation of transcription, DNA-dependent // inferred from sequence similarity /// 0009651 // response to salt stress // inferred from expression pattern /// 0009723 // response to ethylene stimulus // inferred from expression pattern /// 0009737 // response to abscisic acid stimulus // inferred from expression pattern /// 0009739 // response to gibberellin stimulus // inferred from e…
265382_at	AT2G16790	putative gluconokinase ;supported by full-length cDNA: Ceres:19417.	0005975 // carbohydrate metabolic process // inferred from electronic annotation
265418_at	AT2G20880	AP2 domain transcription factor	0006350 // transcription // inferred from electronic annotation /// 0006355 // regulation of transcription, DNA-dependent // inferred from reviewed computational analysis /// 0006355 // regulation of transcription, DNA-dependent // inferred from electronic annotation /// 0009873 // ethylene mediated signaling pathway // inferred from electronic annotation
265454_at	AT2G46530	putative ARF1 family auxin responsive transcription factor	0006350 // transcription // inferred from electronic annotation /// 0006355 // regulation of transcription, DNA-dependent // inferred from electronic annotation /// 0009725 // response to hormone stimulus // inferred from electronic annotation /// 0009734 // auxin mediated signaling pathway // inferred from electronic annotation /// 0045449 // regulation of transcription // inferred from electron…
265505_at	AT2G15530	putative RING zinc finger protein	---
265511_at	AT2G05540	putative glycine-rich protein ; supported by cDNA: gi_15215617_gb_AY050337.1_	---
265542_at	AT2G28290	putative SNF2 subfamily transcription regulator	0009908 // flower development // inferred from mutant phenotype /// 0010199 // organ boundary specification between lateral organs and the meristem // inferred from genetic interaction /// 0040029 // regulation of gene expression, epigenetic // inferred from mutant phenotype /// 0043044 // ATP-dependent chromatin remodeling // non-traceable author statement
265800_at	AT2G35630	similar to ch-TOG protein from Homo sapiens ; supported by cDNA: gi_14317952_gb_AF367246.1_AF367246	0000226 // microtubule cytoskeleton organization and biogenesis // inferred from mutant phenotype /// 0000910 // cytokinesis // inferred from mutant phenotype /// 0009920 // cell plate formation involved in plant-type cell wall biogenesis // inferred from mutant phenotype
265857_s_at	AT2G42500 /// AT3G58500	serine threonine protein phosphatase PP2A-3 catalytic subunit ; supported by cDNA: gi_466442_gb_M96841.1_ATHPRPHC	0006470 // protein amino acid dephosphorylation // traceable author statement
265918_at	AT2G15090	putative fatty acid elongase	0000038 // very-long-chain fatty acid metabolic process // inferred from mutant phenotype /// 0008152 // metabolic process // inferred from electronic annotation /// 0030497 // fatty acid elongation // inferred from mutant phenotype
265943_at	AT2G19570	putative cytidine deaminase ;supported by full-length cDNA: Ceres:152285.	0009972 // cytidine deamination // inferred from direct assay /// 0046087 // cytidine metabolic process // inferred from electronic annotation
265946_s_at	AT2G19520 /// AT4G29730	putative WD-40 repeat protein, MSI4 almost identical to GB:2599091; contains a Trp-Asp (WD-40) repeat signature; supported by cDNA: gi_2599091_gb_AF028711.1_AF028711	0006350 // transcription // inferred from electronic annotation /// 0006355 // regulation of transcription, DNA-dependent // inferred from electronic annotation /// 0007275 // multicellular organismal development // inferred from electronic annotation /// 0009826 // unidimensional cell growth // inferred from mutant phenotype /// 0009908 // flower development // inferred from mutant phenotype ///…
265947_at	AT2G19540	putative WD-40 repeat protein ; supported by cDNA: gi_13877610_gb_AF370506.1_AF370506	---
265948_at	AT2G19590	1-aminocyclopropane-1-carboxylate oxidase ; supported by cDNA: gi_13877864_gb_AF370195.1_AF370195	0009693 // ethylene biosynthetic process // non-traceable author statement /// 0055114 // oxidation reduction // inferred from electronic annotation
265962_at	AT2G37460	nodulin-like protein ;supported by full-length cDNA: Ceres:16393.	---
266110_at	AT2G02080	putative C2H2-type zinc finger protein	---
266122_at	AT2G02090	putative helicase ; supported by cDNA: gi_16648974_gb_AY059857.1_	---
266131_at	AT2G45160	putative SCARECROW gene regulator	0045449 // regulation of transcription // traceable author statement
266135_at	AT2G45100	putative transcription factor IIIB 70 KD subunit (TFIIIB)	0006352 // transcription initiation // inferred from electronic annotation /// 0006355 // regulation of transcription, DNA-dependent // inferred from electronic annotation /// 0006413 // translational initiation // inferred from electronic annotation /// 0045941 // positive regulation of transcription // inferred from electronic annotation
266140_at	AT2G28120	nodulin-like protein ; supported by cDNA: gi_16209713_gb_AY057618.1_	---
266196_at	AT2G39110	putative protein kinase contains a protein kinase domain profile (PDOC00100)	0006468 // protein amino acid phosphorylation // inferred from electronic annotation
266246_at	AT2G27690	putative cytochrome P450	0055114 // oxidation reduction // inferred from electronic annotation
266303_at	AT2G27060	putative receptor-like protein kinase	0006468 // protein amino acid phosphorylation // inferred from reviewed computational analysis /// 0006468 // protein amino acid phosphorylation // inferred from electronic annotation /// 0007169 // transmembrane receptor protein tyrosine kinase signaling pathway // inferred from reviewed computational analysis
266322_at	AT2G46690	putative auxin-regulated protein	0009733 // response to auxin stimulus // inferred from reviewed computational analysis
266323_at	AT2G46700	putative calcium-dependent protein kinase	0006468 // protein amino acid phosphorylation // inferred from electronic annotation
266368_at	AT2G41380	putative embryo-abundant protein	0008152 // metabolic process // inferred from electronic annotation
266391_at	AT2G41290	putative strictosidine synthase identical to GB:AF076979; involved in alkaloid biosynthesis	0009058 // biosynthetic process // inferred from electronic annotation /// 0009821 // alkaloid biosynthetic process // inferred from reviewed computational analysis
266423_at	AT2G41340	putative DNA-directed RNA polymerase 23kD subunit	0006350 // transcription // inferred from reviewed computational analysis /// 0006350 // transcription // inferred from electronic annotation
266465_at	AT2G47750	putative auxin-responsive protein ; supported by cDNA: gi_15810039_gb_AY054288.1_	0009733 // response to auxin stimulus // inferred from sequence similarity
266484_at	AT2G47980	putative putative sister-chromatide cohesion protein member of stromalin protein family;supported by full-length cDNA: Ceres:11935.	---
266488_at	AT2G47670	putative pectinesterase ; supported by full-length cDNA: Ceres: 25729.	---
266515_at	AT2G47900	putative tubby protein	0045449 // regulation of transcription // traceable author statement
266523_at	AT2G16950	putative transportin	0000059 // protein import into nucleus, docking // inferred from reviewed computational analysis /// 0000059 // protein import into nucleus, docking // inferred from electronic annotation /// 0006886 // intracellular protein transport // inferred from electronic annotation
266663_at	AT2G25790	putative receptor-like protein kinase ; supported by cDNA: gi_17063166_gb_AY062104.1_	0006468 // protein amino acid phosphorylation // inferred from reviewed computational analysis /// 0006468 // protein amino acid phosphorylation // inferred from electronic annotation /// 0007169 // transmembrane receptor protein tyrosine kinase signaling pathway // inferred from reviewed computational analysis
266695_at	AT2G19810	putative CCCH-type zinc finger protein ;supported by full-length cDNA: Ceres:101255.	0045449 // regulation of transcription // traceable author statement
266728_at	AT2G03140	similar to late embryogenesis abundant proteins	0006508 // proteolysis // inferred from reviewed computational analysis
266746_s_at	AT2G02930 /// AT4G02520	putative glutathione S-transferase ;supported by full-length cDNA: Ceres:27915.; supported by cDNA: gi_11095995_gb_AF288181.1_AF288181	0009407 // toxin catabolic process // traceable author statement /// 0009409 // response to cold // inferred from expression pattern /// 0009734 // auxin mediated signaling pathway // inferred from electronic annotation
266756_at	AT2G46950	putative cytochrome P450	0055114 // oxidation reduction // inferred from electronic annotation
266849_at	AT2G25940	putative vacuolar processing enzyme identical to GB:D61393; supported by cDNA: gi_16604313_gb_AY058055.1_	0006508 // proteolysis // inferred from electronic annotation /// 0006624 // vacuolar protein processing // inferred from sequence or structural similarity
266883_at	AT2G44810	putative triacylglycerol lipase	0006629 // lipid metabolic process // inferred from electronic annotation /// 0009695 // jasmonic acid biosynthetic process // traceable author statement /// 0009901 // anther dehiscence // inferred from mutant phenotype /// 0010152 // pollen maturation // inferred from mutant phenotype
266911_at	AT2G45910	putative protein kinase contains a protein kinase domain profile (PDOC00100)	0006468 // protein amino acid phosphorylation // inferred from electronic annotation /// 0016567 // protein ubiquitination // inferred from electronic annotation
266939_at	AT2G18960	plasma membrane proton ATPase (PMA) identical to GB:M24107; supported by cDNA: gi_166745_gb_M24107.1_ATHHATPA	0006810 // transport // inferred from electronic annotation /// 0006811 // ion transport // inferred from electronic annotation /// 0006812 // cation transport // inferred from electronic annotation /// 0008152 // metabolic process // inferred from electronic annotation /// 0009414 // response to water deprivation // inferred from mutant phenotype /// 0009737 // response to abscisic acid stimulus…
266983_at	AT2G39400	putative phospholipase ; supported by cDNA: gi_14532651_gb_AY039950.1_	---
266996_at	AT2G34490	putative cytochrome P450 ;supported by full-length cDNA: Ceres:158108.	0055114 // oxidation reduction // inferred from electronic annotation
267012_at	AT2G39220	similar to latex allergen from Hevea brasiliensis	0006629 // lipid metabolic process // inferred from electronic annotation /// 0008152 // metabolic process // inferred from electronic annotation /// 0016042 // lipid catabolic process // inferred from electronic annotation
267023_at	AT2G34250	putative protein transport protein SEC61 alpha subunit ;supported by full-length cDNA: Ceres:4598.	0009306 // protein secretion // inferred from reviewed computational analysis /// 0015031 // protein transport // inferred from electronic annotation
267053_s_at	AT2G38380 /// AT2G38390	peroxidase	0006979 // response to oxidative stress // inferred from electronic annotation /// 0042744 // hydrogen peroxide catabolic process // inferred from electronic annotation /// 0055114 // oxidation reduction // inferred from electronic annotation
267075_at	AT2G41070	putative bZIP transcription factor contains a bZIP transcription factor basic domain signature (PDOC00036);supported by full-length cDNA: Ceres:114632.	0006355 // regulation of transcription, DNA-dependent // inferred from electronic annotation /// 0009738 // abscisic acid mediated signaling // traceable author statement
267082_at	AT2G41140	CPDK-related protein kinase CDPK:calcium dependent protein kinase; supported by cDNA: gi_5020365_gb_AF153351.1_AF153351	0006468 // protein amino acid phosphorylation // inferred from electronic annotation
267106_s_at	AT2G14720 /// AT2G14740	putative vacuolar sorting receptor identical to GB:U79960; contains a calcium-binding EGF-like domain signature	0006623 // protein targeting to vacuole // inferred from sequence or structural similarity /// 0006623 // protein targeting to vacuole // traceable author statement /// 0006810 // transport // inferred from electronic annotation /// 0006886 // intracellular protein transport // inferred from sequence or structural similarity /// 0015031 // protein transport // inferred from electronic annotation
267150_at	AT2G23510	putative anthranilate N-hydroxycinnamoyl/benzoyltransferase	---
267266_at	AT2G23150	putative metal ion transporter (NRAMP) similar to natural resistance-associated macrophage protein; supported by cDNA: gi_6468011_gb_AF202539.1_AF202539	0006810 // transport // inferred from electronic annotation /// 0006811 // ion transport // inferred from electronic annotation /// 0006826 // iron ion transport // inferred from electronic annotation /// 0006828 // manganese ion transport // traceable author statement /// 0006875 // cellular metal ion homeostasis // non-traceable author statement /// 0015691 // cadmium ion transport // traceable…
267280_at	AT2G19450	diacylglycerol O-acyltransferase ; supported by cDNA: gi_15450799_gb_AY054480.1_	0005975 // carbohydrate metabolic process // inferred from mutant phenotype /// 0006313 // transposition, DNA-mediated // traceable author statement /// 0007568 // aging // inferred from expression pattern /// 0009409 // response to cold // inferred from mutant phenotype /// 0009651 // response to salt stress // inferred from mutant phenotype /// 0009737 // response to abscisic acid stimulus // i…
267290_at	AT2G23740 /// AT2G23750	putative SET-domain transcriptional regulator	0016568 // chromatin modification // inferred from electronic annotation
267298_at	AT2G23760	putative homeodomain transcription factor ; supported by cDNA: gi_13877512_gb_AF353092.1_AF353092	0006350 // transcription // inferred from electronic annotation /// 0006355 // regulation of transcription, DNA-dependent // inferred from electronic annotation /// 0009965 // leaf morphogenesis // inferred from genetic interaction /// 0045449 // regulation of transcription // inferred from electronic annotation /// 0048366 // leaf development // inferred from genetic interaction
267301_at	AT2G30110	ubiquitin activating enzyme 1 (UBA1) identical to GB:U80808	0006464 // protein modification process // inferred from electronic annotation /// 0006511 // ubiquitin-dependent protein catabolic process // traceable author statement /// 0008152 // metabolic process // inferred from electronic annotation /// 0016567 // protein ubiquitination // inferred from direct assay /// 0051707 // response to other organism // inferred from mutant phenotype
267333_at	AT2G19430	putative WD-40 repeat protein contains a Trp-Asp (WD-40) repeat signature	---
267337_at	AT2G39980	putative anthocyanin 5-aromatic acyltransferase ; supported by cDNA: gi_13937225_gb_AF372968.1_AF372968	---
267350_at	AT2G40030	putative DNA-directed RNA polymerase II subunit	0006306 // DNA methylation // inferred from mutant phenotype /// 0006350 // transcription // inferred from electronic annotation /// 0030422 // RNA interference, production of siRNA // inferred from mutant phenotype /// 0035194 // posttranscriptional gene silencing by RNA // inferred from mutant phenotype
267388_at	AT2G44450	putative beta-glucosidase	0005975 // carbohydrate metabolic process // inferred from electronic annotation
267390_at	AT2G44470	putative beta-glucosidase	0005975 // carbohydrate metabolic process // inferred from electronic annotation
267467_at	AT2G30580	putative C3HC4 zinc finger protein ; supported by cDNA: gi_15010633_gb_AY045618.1_	0009414 // response to water deprivation // inferred from genetic interaction
267519_at	AT2G30470	putative VP1/ABI3 family regulatory protein	0006355 // regulation of transcription, DNA-dependent // inferred from electronic annotation /// 0009737 // response to abscisic acid stimulus // traceable author statement /// 0009744 // response to sucrose stimulus // traceable author statement /// 0010030 // positive regulation of seed germination // inferred from genetic interaction
267536_at	AT2G42010	phospholipase D ; supported by cDNA: gi_15284210_gb_U84568.2_ATU84568	0008152 // metabolic process // inferred from electronic annotation /// 0009816 // defense response to bacterium, incompatible interaction // inferred from expression pattern /// 0016042 // lipid catabolic process // inferred from electronic annotation /// 0046470 // phosphatidylcholine metabolic process // inferred from electronic annotation
