# Supplementary material for: Gene coexpression clusters and putative regulatory elements underlying seed storage reserve accumulation in Arabidopsis
Source: BMC Genomics. 2011 Jun 2;12:286. doi: 10.1186/1471-2164-12-286 (PMC3126783; doi:10.1186/1471-2164-12-286)
Supplement: Additional File 3 — The log2 expression values of genes involved in storage reserve accumulation across the eight seed development stages. Genes involved in seed storage reserve accumulation were adopted from early surveys [17,59], and additional genes implicated in this process were identified through sequence analysis using BLAST [87]. [file 1471-2164-12-286-S3.XLS]

## Sheet: Sheet1
See Table 1 for descriptions of seed developmental stages S3 to S10.
		S3	S4	S5	S6	S7	S8	S9	S10
FA biosynthesis pathway
AT5G15530	ACCase, biotin carboxyl carrier protein isoform 2 (BCCP2)	9.2	11.2	11.9	12.4	11.8	9.2	7.6	6.2
AT1G52670	ACCase, biotin carboxyl carrier protein	8.9	10.4	11	11.4	11.1	8.1	6.8	6.1
AT5G35360	ACCase, biotin carboxylase (BC)	10.9	12	12.3	12.7	12.5	10.3	9.3	8.4
AT2G38040	ACCase alpha subunit, α−carboxyltransferase (αCT)	7.8	10	10.4	10.5	10.1	8	6.8	6.2
AT3G25110	Acyl-ACP Thioesterase FatA	4.9	7.7	8.5	9.2	9.2	6.6	5.6	5.6
AT4G13050	Acyl-ACP Thioesterase putative	6.5	8	8.4	8.9	8.2	5.5	3.3	4.4
AT5G46290	Ketoacyl-ACP synthase I (KAS I)	10.7	12.6	12.9	13.3	12.8	10.1	9.2	8.3
AT1G74960	Ketoacyl-ACP synthase II (KAS II)	8.5	10.7	11.1	11.3	11.1	8.2	7.7	6.9
AT1G62640	Ketoacyl-acyl carrier protein synthase III (KAS III)	8.7	10	10.3	10.7	10.3	8.3	7.4	7.4
AT5G08415	Lipoic acid synthase family protein	8	9	9.2	9.7	9.6	7.4	6.7	6
AT2G30200	Malonyl-CoA:ACP Malonyltransferase (MAT)	8.8	9.9	10.3	10.7	10.1	7.6	6.1	4.8
AT3G05020	ACP1 Plastidial Acyl Carrier Protein	9.5	11.9	12.5	13	12.9	11	9.9	8.8
AT5G27200	ACP5 Plastidial Acyl Carrier Protein	2.3	9.9	11	11.3	10.8	7	3.9	3.1
AT3G16950	Plastidial pyruvate dehydrogenase E3 subunit (Plastidial Dihydrolipoamide Dehydrogenase – LPD1)	7.5	9.8	10	10.7	10.5	7.9	6.6	6.1
AT2G05990	Plastidial enoyl-ACP reductase (ENR)	10.8	11.9	12.1	12.5	12.2	9.6	8.3	7
AT1G62610 /// AT1G63380	Plastidial Ketoacyl-ACP Reductase	5.7	5.7	6.2	7	8.4	8.5	8.5	8.3
AT1G01090	Plastidial pyruvate dehydrogenase E1 α subunit	10.9	12.5	13	13.3	12.9	11.1	10.3	9.8
AT2G34590	Plastidial pyruvate dehydrogenase E1 β subunit	10.2	11.2	11.5	12	11.7	9.8	8.8	8
AT1G30120	Plastidial pyruvate dehydrogenase E1 β2 subunit	11.3	12.4	12.6	12.7	12.2	10	8.9	8.1
AT1G34430	Plastidial pyruvate dehydrogenase E2 subunit	10.1	11.5	11.8	11.9	11.4	8.3	6.1	5.4
AT5G16240	Stearoyl-ACP Desaturase	7.3	9.1	9.6	10.5	10.4	7.2	6.5	5.7
AT2G43710	Stearoyl-ACP Desaturase	9.7	10.7	11.4	12.1	12	12	11.3	11.3
AT3G02630	Stearoyl-ACP Desaturase (SAD)	7.9	10.1	10.8	11.3	11.2	8.9	7.5	6.7
AT1G24360	KAR (beta-ketoacyl-ACP reductase)	11.3	11.4	12.7	12.9	12.5	10.4	9.4	8.8
AT1G74030	ENOp (enolase)	7.9	11	11.3	11.6	11.2	7.1	5.4	4.1
AT2G22230	BHACP - beta-hydroxyacyl-ACP dehydratase (HD-L)	9.1	10.1	10.6	10.9	10.4	7.8	5.8	4.7
AT5G10160	HD (beta-hydroxyacyl-ACP dehydratase)	9.3	10.8	11.1	11.1	10.7	8.2	7.2	6.3
AT5G52920	PKP-b1 (pyruvate kinase beta 1)	9.5	11.1	11.7	12.1	11.7	9.9	8.8	8.1
AT1G77590	Long chain Acyl-CoA synthetase 9 (LACS9)	8.2	9.2	9.5	10.2	10	7.7	6.9	6
AT3G15690	ACCase subunit BCCP biotin carboxyl carrier protein of acetyl-CoA carboxylase-related	7.7	9.3	9.6	9.8	9.4	7	6.3	6
AT5G16390	ACCase subunit BCCP1 biotin carboxyl carrier protein of acetyl-CoA carboxylase precursor (BCCP)	11.1	11.4	11.6	12	11.3	8.5	7	6.1
AT1G36160	acetyl-CoA carboxylase 1 (ACC1)	8	7.9	7.6	7.8	7.9	7.8	7.6	7.7
AT1G08510	acyl-ACP thioesterase FATB	9.8	10.6	10.2	10.1	10.5	9.9	10.2	9.8
AT2G20860	lipoic acid synthase (LIP1)	10.2	10.3	10.3	9.8	9.6	10.3	10.3	10.3
AT1G54580	ACP2 acyl-carrier protein (ACP)	11.2	12	12.2	12.5	12.2	10.8	9.8	9.4
AT4G25050	ACP4 acyl-carrier protein (ACP)	12.2	10.2	10.3	9.8	9	9.1	9	8.5
AT1G65290	ACP (mtACP2)	10.9	10.4	10.6	10.8	10.8	10.1	9.7	9.8
AT2G44620	ACP (mtACP1)	10.7	10.3	10.5	10.8	10.2	9.6	9.4	9
AT5G47630	ACP (mtACP3)	6.5	5.8	5.7	5.6	5.2	3.6	3.6	3.5
AT1G59900	Plastidial pyruvate dehydrogenase E1 α subunit	10.9	10.7	10.8	10.4	10.3	10	10.2	10.1
AT3G02610 /// AT3G02620	Stearoyl-ACP Desaturase putative	2.9	5.5	7	7.8	8.2	8.1	7.6	7.9
AT5G16230	Stearoyl-ACP Desaturase	2.2	5.9	7.4	8.8	9.1	8.4	7.5	8.1
AT1G43800	Stearoyl-ACP Desaturase	2.3	6	8.6	10.2	10.7	8.3	7.2	6.7
AT2G36530	Enolase (2-phospho-D-glycerate hydroylase)	13	13.2	13.1	13.3	12.9	11.2	11.3	11
AT2G29560	enolase (2-phospho-D-glycerate hydroylase), putative	8.3	8.4	8.4	8.3	8.2	7.1	7.2	6.9
AT1G32440	PKP3 PLASTIDIAL PYRUVATE KINASE 3	6.6	8.1	7.5	7.7	7.9	6.8	6.7	6.4
AT3G22960	PKP-alpha, PKP1, PLASTIDIAL PYRUVATE KINASE 1	10.7	11.5	12.1	12.7	12.4	10.6	9.9	9
AT5G63680	PKP, putative	7.7	8.3	8	7.5	7.2	6	5.4	5
AT5G08570	PKP, putative	8.8	10.2	10.3	11	11	10.1	10.1	10.1
AT5G56350	PKP, putative	7.9	8.6	8.2	7.6	7.7	6.4	7.3	6.7
AT2G36580 /// AT3G52990	PKP, putative	7.9	8.2	8.3	8.1	8.3	7.2	7.5	7.2
AT3G49160	PKP, putative	7.3	7.3	6.6	7.5	7	6.7	5.6	6
AT2G04350	Long-chain-fatty-acid--CoA ligase family protein / long-chain acyl-CoA synthetase family protein (LACS8)	8.7	9.6	9.4	8.8	8.7	8.1	8.6	8.4
AT3G05970	Long-chain-fatty-acid--CoA ligase putative (LACS6)	9.2	8.8	8.8	8.7	9	9.7	9.6	9.6
AT5G27600	Long-chain-fatty-acid--CoA ligase putative (LACS7)	6.1	6.6	7	6.8	7.4	9.3	9.2	9.4
AT4G23850	Long-chain-fatty-acid--CoA ligase putative	10.6	11.3	11.4	11.6	11.4	9.7	8.6	8.3
AT1G49430	Long-chain-fatty-acid--CoA ligase putative	9.7	7.5	7.2	9.5	10.7	9	8.9	8
AT2G47240	Long-chain-fatty-acid--CoA ligase (LACS1)	9	7.8	7.8	8.4	8.5	8.1	7.6	7
TAG assembly pathway
GPAT
AT1G06520	GPAT1	8.1	7.8	6.6	6.2	6	8.4	7.9	7.8
AT1G02390	GPAT2	7.7	7.3	8	8.8	7.4	6.9	4.6	7
AT1G01610	GPAT4	10.5	8.5	8.2	10.5	11.1	9.1	8.5	7.7
AT3G11430	GPAT5	6.5	2.3	3.1	8.6	10	9.3	9.3	8.6
AT2G38110	GPAT6	7.8	3.9	4	3.2	6.7	6.5	7.4	7.1
AT4G00400	GPAT8	6.6	2.3	2.3	2.3	2.3	2.3	2.3	2.3
AT1G32200	pGPAT	9.6	8.4	8.3	8.7	8.8	8.6	8.6	8.6
AT4G01950	GPAT3	NOT EXPRESSED
AT5G06090	GPAT7	NOT ON ATH1
AT3G11325	GPAT9	NOT ON ATH1	ITS BEST MATCH IS GPAT5, IT IS NOT NUMBERED in TAIR SO WE NAMED IT GPAT9
LPAAT
AT4G30580	LPAAT/ATS2	8.6	7.7	7.8	7.2	7.4	8.9	8.8	8.9
AT3G57650	LPAAT2	10.7	11.1	11.1	11.7	11.6	10.5	10.1	10.2
AT1G51260	LPAAT3	NOT EXPRESSED
AT1G75020	LPAT4	6.5	6.6	6.7	7.3	7.8	8.4	8.5	8.1
AT3G18850	LPAT5	10.2	6.2	5.4	4.5	3.7	2.6	2.8	2.6
PAP
AT3G09560	LIPIN1	4.7	7.5	7.9	8.7	9.3	9.2	9.3	9
AT5G42870	LIPIN2	5.4	5.4	5.5	5.5	6.2	8.3	8.3	8.8
AT2G01180	ATLPP1	6.3	7.2	7.8	6.3	5.8	5.7	5.4	6.5
AT3G02600	ATLPP3	10.3	9.7	9.5	9.9	9.7	10.3	10.6	10.9
AT3G18220	ATLPP4	7.5	2.2	2.2	2.2	2.2	2.2	2.2	2.2
AT1G15080	ATLPP2	NOT EXPRESSED
PDAT
AT5G13640	PDAT	7.3	7.1	6.6	5.5	5.2	4.7	5.6	5.7
AT3G44830	LCAT1	2.5	3.2	4.2	5.9	6.7	8.2	8	8.3
AT4G19860	LCAT2	9.3	9.6	9.7	10.9	11.2	11.7	11.6	11.5
AT3G03310	LCAT3	6	6.7	6.9	7.8	8.5	9.9	10	10.2
AT1G04010	Phosphatidate-sterol O-acyltransferase	NOT EXPRESSED
AT1G27480	LCAT family protein	NOT EXPRESSED
CPT/AAPT
AT1G13560	AAPT1	10.5	10.6	10.4	9.7	9.4	9.4	9.7	9.6
AT3G25585	AAPT2	8.2	8.7	9.1	9.9	10.2	10	10	9.7
LPCAT
AT1G63050	LPCAT1	8.1	9	9.5	10	9.5	7.6	6.9	7.1
AT1G12640	LPCAT2	10	9.7	9.8	10	10.4	11	11.3	11.3
PLA2
AT2G06925	PLA2-ALPHA	9.1	6.7	8.1	9.9	9.8	7.8	6	4
AT2G26560	PLA2A	NOT EXPRESSED
AT2G19690	PLA2-BETA	NOT ON ATH1
AT4G29460	PLA2-GAMMA	NOT ON ATH1
AT4G29470	PLA2,PUTATIVE	NOT ON ATH1
DGAT
AT2G19450	DGAT1	7.12	9.1	9.78	10.45	10.67	10.77	10.54	10.84
AT3G51520	DGAT2	8.67	9.35	9.63	9.88	9.59	8.13	7.5	7.47
AT1G48300	DGAT3	8.58	9.32	10.26	9.7	10.62	11.22	10.97	11.14
Storage sequestering – Oleosins and SSPs
AT3G01570	OLEOSIN1	2.3	12.7	14.3	15.1	15.2	15	15	15
AT3G27660	OLEOSIN2	6.1	11.7	13.7	14.6	14.7	14.9	14.9	14.9
AT4G25140	OLEOSIN3	2.2	11.4	13.8	14.7	14.8	14.9	15	15
AT5G40420	OLEOSIN4	2.5	12.2	13.9	14.6	14.7	14.7	14.8	14.7
AT5G51210	OLEOSIN5	4.3	13.3	14.3	14.7	14.6	13.2	12.1	12
AT3G18570	OLEOSIN6	2.2	7.3	9.7	12.1	12.6	13.6	13.4	13.5
AT5G50600	STEROLEOSIN/HSD1	2.5	8.8	12.4	14	14.2	14.7	14.8	14.7
AT5G55240	CALEOSIN	2.7	4	8.3	11.3	11.9	13.6	13.3	13.7
AT4G27140	NWMU1	2.2	9.4	13.2	14.1	14.3	14.5	14.5	14.5
AT4G27150	NWMU2	2.2	9.1	11.8	12.6	12.6	13.1	13.2	13.3
AT4G27160	NWMU3	2.2	10.7	12.7	13.4	13.5	13.9	13.9	14
AT4G27170	NWMU4	2.2	9.7	12.9	14	14.1	14.3	14.4	14.3
AT4G28520	Cruciferin	2.4	13.1	15.2	15.6	15.7	15.7	15.7	15.7
AT5G44120	Legumin	2.4	12.9	14.6	15.1	15	15.1	15.2	15.2
AT2G28490	Vicilin	2.2	10	12.9	14.2	14.3	14.6	14.6	14.6
AT4G36700	Cupin	2.2	12.1	13	13.9	13.9	13.7	13.6	13.4
AT3G22640	PAP85 similar to major storage protein	2.5	9.1	12.6	14.2	14.4	14.8	14.8	14.8
AT5G54740	2S storage protein-like	2.2	8.1	11.9	13.2	13.6	14.4	14.5	14.5
AT1G03880	putative cruciferin 12S seed storage protein	2.7	11.3	14.7	15.3	15.4	15.4	15.3	15.3
AT1G03890	putative cruciferin 12S seed storage protein / cupin family protein	2.2	3.9	11.3	14.1	14.5	14.6	14.6	14.6
