# Supplementary material for: Gene coexpression clusters and putative regulatory elements underlying seed storage reserve accumulation in Arabidopsis
Source: BMC Genomics. 2011 Jun 2;12:286. doi: 10.1186/1471-2164-12-286 (PMC3126783; doi:10.1186/1471-2164-12-286)
Supplement: Additional File 4 — The 118 high-quality position weight matrices (PWMs) compiled for the analysis. In each matrix the definition line starts with a '>' sign and an identifier (ID), followed by the description including the transcription factor (TF) name. A row represents a position in the motif sequence, and the four columns represent nucleotides A, C, G, T respectively. Each matrix was standardized such that its frequency sum for the four nucleotides at each position (row) is 1.0000. A blank line was added between every two matrices. One matrix (MA17) was excluded from the file via a manual examination due to ambiguous TF description for the matrix existing in JASPAR [78]. [file 1471-2164-12-286-S4.TXT]

>MA1 WRI1 binding site AW-box 
0.3846 0.1154 0.1923 0.3077
0.2308 0.1923 0.1538 0.4231
0.0000 1.0000 0.0000 0.0000
0.1154 0.2692 0.0769 0.5385
0.0000 0.0000 0.0000 1.0000
0.0769 0.6923 0.0769 0.1538
0.0000 0.0000 1.0000 0.0000
0.3462 0.0769 0.1154 0.4615
0.4231 0.0385 0.1538 0.3846
0.5000 0.2308 0.0769 0.1923
0.4231 0.0385 0.1923 0.3462
0.1923 0.3846 0.1154 0.3077
0.4615 0.0385 0.1154 0.3846
0.0385 0.3077 0.0000 0.6538
0.0000 1.0000 0.0000 0.0000
0.0000 0.0000 1.0000 0.0000
0.3846 0.3462 0.0000 0.2692
0.2692 0.3846 0.1538 0.1923

>MA2 AGL3 binding site 
0.0000 0.9691 0.0103 0.0206
0.0309 0.7732 0.0000 0.1959
0.8144 0.0412 0.0309 0.1134
0.4124 0.0309 0.0412 0.5155
0.6804 0.0103 0.0103 0.2990
0.4948 0.0206 0.0000 0.4845
0.6701 0.0515 0.0515 0.2268
0.1134 0.0206 0.0309 0.8351
0.6701 0.0309 0.2887 0.0103
0.0000 0.0309 0.9072 0.0619

>MA3 AG binding site 
0.0000 0.9667 0.0222 0.0111
0.0222 0.9556 0.0000 0.0222
0.4222 0.1000 0.0778 0.4000
0.6778 0.0556 0.0222 0.2444
0.8111 0.0111 0.0111 0.1667
0.3444 0.0333 0.0444 0.5778
0.2556 0.1778 0.1889 0.3778
0.2222 0.1444 0.2889 0.3444
0.2444 0.0000 0.7111 0.0444
0.0111 0.0000 0.9111 0.0778
0.3000 0.2778 0.1000 0.3222

>MA4 HAT5 binding site 
0.1200 0.5200 0.1600 0.2000
0.8400 0.0400 0.0000 0.1200
1.0000 0.0000 0.0000 0.0000
0.0000 0.0000 0.0000 1.0000
0.0000 0.2000 0.0000 0.8000
0.9600 0.0000 0.0400 0.0000
0.0400 0.0000 0.0000 0.9600
0.0000 0.0000 0.0800 0.9200

>MA5 Dof2 binding site 
1.0000 0.0000 0.0000 0.0000
1.0000 0.0000 0.0000 0.0000
1.0000 0.0000 0.0000 0.0000
0.0000 0.0000 1.0000 0.0000
0.1429 0.6667 0.0952 0.0952
0.3333 0.2857 0.1429 0.2381

>MA6 Dof3 binding site 
1.0000 0.0000 0.0000 0.0000
1.0000 0.0000 0.0000 0.0000
1.0000 0.0000 0.0000 0.0000
0.0000 0.0000 1.0000 0.0000
0.0000 0.4762 0.1429 0.3810
0.2857 0.2857 0.4286 0.0000

>MA7 Gamyb binding site 
0.1600 0.2400 0.4400 0.1600
0.4000 0.2000 0.2800 0.1200
0.1200 0.5200 0.0000 0.3600
0.9200 0.0400 0.0400 0.0000
1.0000 0.0000 0.0000 0.0000
0.0400 0.9600 0.0000 0.0000
0.1200 0.5600 0.2400 0.0800
0.2400 0.0000 0.7600 0.0000
0.4000 0.4400 0.0000 0.1600
0.2000 0.7600 0.0400 0.0000

>MA8 HMG-1 binding site 
0.0000 0.3846 0.6154 0.0000
0.0000 0.0000 0.2308 0.7692
0.0000 0.3077 0.0000 0.6923
0.0000 0.1538 0.7692 0.0769
0.0000 0.0769 0.0000 0.9231
0.4615 0.0769 0.2308 0.2308
0.2308 0.3846 0.0000 0.3846
0.0000 0.0769 0.1538 0.7692
0.0000 0.6154 0.0769 0.3077

>MA9 HMG-I/Y binding site 
0.2143 0.3571 0.2857 0.1429
0.5000 0.0000 0.2143 0.2857
0.6429 0.0714 0.0714 0.2143
0.2143 0.4286 0.2857 0.0714
0.7857 0.0000 0.2143 0.0000
0.7857 0.0000 0.1429 0.0714
0.7857 0.0000 0.1429 0.0714
0.2143 0.2143 0.1429 0.4286
0.2857 0.0714 0.5714 0.0714
0.2143 0.2857 0.4286 0.0714
0.5714 0.3571 0.0714 0.0000
0.5714 0.0714 0.2857 0.0714
0.6429 0.0000 0.1429 0.2143
0.6429 0.3571 0.0000 0.0000
0.7857 0.0000 0.2143 0.0000
0.1429 0.5000 0.0000 0.3571

>MA10 MNB1A binding site 
1.0000 0.0000 0.0000 0.0000
1.0000 0.0000 0.0000 0.0000
1.0000 0.0000 0.0000 0.0000
0.0000 0.0000 1.0000 0.0000
0.2000 0.6000 0.0000 0.2000

>MA11 myb.Ph3 binding site 
0.2714 0.0429 0.0286 0.6571
0.9143 0.0143 0.0286 0.0429
0.9000 0.0000 0.0286 0.0714
0.0571 0.8857 0.0429 0.0143
0.1429 0.3857 0.2286 0.2429
0.1429 0.0286 0.7571 0.0714
0.1857 0.1143 0.0000 0.7000
0.0429 0.2429 0.0143 0.7000
0.4000 0.0143 0.0000 0.5857

>MA12 PBF binding site 
1.0000 0.0000 0.0000 0.0000
1.0000 0.0000 0.0000 0.0000
1.0000 0.0000 0.0000 0.0000
0.0000 0.0000 1.0000 0.0000
0.0625 0.5625 0.0625 0.3125

>MA13 squamosa binding site 
0.3667 0.4667 0.0333 0.1333
0.0000 0.7333 0.0000 0.2667
0.8000 0.0000 0.1333 0.0667
0.5333 0.0667 0.0333 0.3667
0.7667 0.0000 0.0000 0.2333
0.5667 0.0000 0.0000 0.4333
0.8000 0.0333 0.0000 0.1667
0.2667 0.0000 0.0333 0.7000
0.4667 0.0333 0.5000 0.0000
0.0333 0.0333 0.9333 0.0000
0.4667 0.1667 0.0333 0.3333
0.8333 0.1667 0.0000 0.0000
0.7000 0.0667 0.1000 0.1333
0.2333 0.1667 0.2667 0.3333

>MA14 bZIP910 binding site 
0.4286 0.4286 0.1429 0.0000
0.0000 0.0000 0.0000 1.0000
0.0000 0.0000 1.0000 0.0000
1.0000 0.0000 0.0000 0.0000
0.0000 1.0000 0.0000 0.0000
0.0000 0.0000 1.0000 0.0000
0.0000 0.0000 0.0000 1.0000

>MA15 bZIP911 binding site 
0.0303 0.0000 0.9394 0.0303
0.5152 0.0000 0.4848 0.0000
0.0000 0.0000 0.0000 1.0000
0.0000 0.0000 1.0000 0.0000
1.0000 0.0000 0.0000 0.0000
0.0000 1.0000 0.0000 0.0000
0.0000 0.0000 1.0000 0.0000
0.0000 0.0000 0.0000 1.0000
0.0000 0.0303 0.9697 0.0000
0.0303 0.0000 0.6667 0.3030
0.3333 0.6061 0.0303 0.0303
0.0303 0.9697 0.0000 0.0000

>MA16 ATHB-5 binding site 
0.0811 0.5135 0.2432 0.1622
0.0270 0.7838 0.1081 0.0811
0.8108 0.1622 0.0000 0.0270
1.0000 0.0000 0.0000 0.0000
0.0000 0.0000 0.0000 1.0000
0.0541 0.1351 0.2703 0.5405
1.0000 0.0000 0.0000 0.0000
0.0000 0.0000 0.0000 1.0000
0.0000 0.0000 0.0000 1.0000

>MA18 ARR10 binding site 
0.9333 0.0667 0.0000 0.0000
0.0000 0.0000 1.0000 0.0000
0.9333 0.0000 0.0667 0.0000
0.0000 0.0000 0.0000 1.0000
0.2667 0.4000 0.0000 0.3333
0.0667 0.5333 0.0000 0.4000
0.0000 0.0000 0.6000 0.4000
0.2000 0.4000 0.2667 0.1333

>MA19 ABI4 binding site 
0.0000 1.0000 0.0000 0.0000
0.2449 0.0000 0.7551 0.0000
0.0000 0.4082 0.5918 0.0000
0.0000 0.4694 0.0204 0.5102
0.0204 0.0612 0.9184 0.0000
0.0000 0.9184 0.0816 0.0000
0.1020 0.5714 0.1224 0.2041
0.0612 0.5102 0.2245 0.2041
0.0612 0.6327 0.1020 0.2041
0.0816 0.5306 0.1429 0.2449

>MA20 PEND binding site 
0.7143 0.0476 0.1905 0.0476
0.1429 0.4524 0.1667 0.2381
0.0238 0.0000 0.0476 0.9286
0.0952 0.0000 0.0952 0.8095
0.0714 0.7857 0.0476 0.0952
0.0000 0.0476 0.0476 0.9048
0.0476 0.0000 0.0238 0.9286
0.7619 0.1667 0.0476 0.0238
0.0952 0.0714 0.0000 0.8333
0.0476 0.1190 0.3333 0.5000

>MA21 ABFs binding site motif
0.0006 0.9983 0.0006 0.0006
0.9983 0.0006 0.0006 0.0006
0.0006 0.9983 0.0006 0.0006
0.0006 0.0006 0.9983 0.0006
0.0006 0.0006 0.0006 0.9983
0.0006 0.0006 0.9983 0.0006
0.0006 0.0006 0.9983 0.0006
0.0006 0.9983 0.0006 0.0006

>MA22 ABRE binding site motif
0.0004 0.6869 0.0004 0.3123
0.9989 0.0004 0.0004 0.0004
0.0004 0.9989 0.0004 0.0004
0.0004 0.0004 0.9989 0.0004
0.0004 0.0004 0.0004 0.9989
0.0004 0.0004 0.9989 0.0004
0.0004 0.0004 0.9989 0.0004
0.0004 0.9989 0.0004 0.0004

>MA23 ABRE-like binding site motif
0.0001 0.5127 0.2256 0.2616
0.9998 0.0001 0.0001 0.0001
0.0001 0.9998 0.0001 0.0001
0.0001 0.0001 0.9998 0.0001
0.0001 0.0001 0.0001 0.9998
0.0001 0.0001 0.9998 0.0001
0.0001 0.0001 0.4655 0.5344
0.4684 0.5315 0.0001 0.0001

>MA24 ACE promoter motif
0.0109 0.0109 0.9674 0.0109
0.9674 0.0109 0.0109 0.0109
0.0109 0.9674 0.0109 0.0109
0.9674 0.0109 0.0109 0.0109
0.0109 0.9674 0.0109 0.0109
0.0109 0.0109 0.9674 0.0109
0.0109 0.0109 0.0109 0.9674
0.9674 0.0109 0.0109 0.0109
0.0109 0.0109 0.9674 0.0109
0.9674 0.0109 0.0109 0.0109

>MA25 AG BS in AP3
0.0042 0.9873 0.0042 0.0042
0.0042 0.9873 0.0042 0.0042
0.9873 0.0042 0.0042 0.0042
0.0042 0.0042 0.0042 0.9873
0.0042 0.0042 0.0042 0.9873
0.0042 0.0042 0.0042 0.9873
0.0042 0.0042 0.0042 0.9873
0.0042 0.0042 0.0042 0.9873
0.9873 0.0042 0.0042 0.0042
0.0042 0.0042 0.9873 0.0042

>MA26 AG BS in SPL/NOZ
0.6250 0.1250 0.1250 0.1250
0.6250 0.1250 0.1250 0.1250
0.6250 0.1250 0.1250 0.1250
0.6250 0.1250 0.1250 0.1250
0.1250 0.6250 0.1250 0.1250
0.6250 0.1250 0.1250 0.1250
0.1250 0.1250 0.6250 0.1250
0.6250 0.1250 0.1250 0.1250
0.6250 0.1250 0.1250 0.1250
0.1250 0.1250 0.1250 0.6250
0.6250 0.1250 0.1250 0.1250
0.1250 0.1250 0.6250 0.1250
0.1250 0.1250 0.6250 0.1250
0.6250 0.1250 0.1250 0.1250
0.6250 0.1250 0.1250 0.1250
0.6250 0.1250 0.1250 0.1250

>MA27 AG BS in SUP
0.0037 0.9888 0.0037 0.0037
0.0037 0.9888 0.0037 0.0037
0.9888 0.0037 0.0037 0.0037
0.0037 0.0037 0.0037 0.9888
0.0037 0.0037 0.0037 0.9888
0.0037 0.0037 0.0037 0.9888
0.0037 0.0037 0.0037 0.9888
0.0037 0.0037 0.0037 0.9888
0.0037 0.0037 0.9888 0.0037
0.0037 0.0037 0.9888 0.0037

>MA28 AG binding site motif
0.0074 0.0074 0.0074 0.9779
0.0074 0.0074 0.0074 0.9779
0.3603 0.0074 0.1544 0.4779
0.0074 0.9779 0.0074 0.0074
0.0074 0.9779 0.0074 0.0074
0.5368 0.0074 0.0074 0.4485
0.5074 0.0074 0.0074 0.4779
0.7721 0.0074 0.0074 0.2132
0.2721 0.0074 0.0074 0.7132
0.3309 0.0074 0.0074 0.6544
0.4191 0.0074 0.0074 0.5662
0.0074 0.0074 0.9779 0.0074
0.0074 0.0074 0.9779 0.0074
0.6544 0.0956 0.0074 0.2426
0.9779 0.0074 0.0074 0.0074
0.9779 0.0074 0.0074 0.0074

>MA29 AGL15 BS in AtGA2ox6
0.0500 0.8500 0.0500 0.0500
0.0500 0.8500 0.0500 0.0500
0.8500 0.0500 0.0500 0.0500
0.8500 0.0500 0.0500 0.0500
0.0500 0.0500 0.0500 0.8500
0.0500 0.0500 0.0500 0.8500
0.0500 0.0500 0.0500 0.8500
0.8500 0.0500 0.0500 0.0500
0.8500 0.0500 0.0500 0.0500
0.0500 0.0500 0.0500 0.8500
0.0500 0.0500 0.8500 0.0500
0.0500 0.0500 0.8500 0.0500

>MA30 AGL3 binding site motif
0.0057 0.0057 0.0057 0.9830
0.0057 0.0057 0.0057 0.9830
0.4148 0.0057 0.0057 0.5739
0.0057 0.9830 0.0057 0.0057
0.0057 0.4375 0.0057 0.5511
0.9830 0.0057 0.0057 0.0057
0.5057 0.0057 0.0057 0.4830
0.5511 0.0057 0.0057 0.4375
0.3920 0.0057 0.0057 0.5966
0.4830 0.0057 0.0057 0.5057
0.0057 0.0057 0.0057 0.9830
0.7102 0.0057 0.2784 0.0057
0.0057 0.0057 0.9830 0.0057
0.6420 0.0057 0.0057 0.3466
0.9830 0.0057 0.0057 0.0057
0.9830 0.0057 0.0057 0.0057

>MA31 AP1 BS in AP3
0.0042 0.9873 0.0042 0.0042
0.0042 0.9873 0.0042 0.0042
0.9873 0.0042 0.0042 0.0042
0.0042 0.0042 0.0042 0.9873
0.0042 0.0042 0.0042 0.9873
0.0042 0.0042 0.0042 0.9873
0.0042 0.0042 0.0042 0.9873
0.0042 0.0042 0.0042 0.9873
0.9873 0.0042 0.0042 0.0042
0.0042 0.0042 0.9873 0.0042

>MA32 AP1 BS in SUP
0.0037 0.9888 0.0037 0.0037
0.0037 0.9888 0.0037 0.0037
0.9888 0.0037 0.0037 0.0037
0.0037 0.0037 0.0037 0.9888
0.0037 0.0037 0.0037 0.9888
0.0037 0.0037 0.0037 0.9888
0.0037 0.0037 0.0037 0.9888
0.0037 0.0037 0.0037 0.9888
0.0037 0.0037 0.9888 0.0037
0.0037 0.0037 0.9888 0.0037

>MA33 ARF binding site motif
0.0000 0.0000 0.0000 0.9999
0.0000 0.0000 0.9999 0.0000
0.0000 0.0000 0.0000 0.9999
0.0000 0.9999 0.0000 0.0000
0.0000 0.0000 0.0000 0.9999
0.0000 0.9999 0.0000 0.0000

>MA34 ARF1 binding site motif
0.0000 0.0000 0.0000 0.9999
0.0000 0.0000 0.9999 0.0000
0.0000 0.0000 0.0000 0.9999
0.0000 0.9999 0.0000 0.0000
0.0000 0.0000 0.0000 0.9999
0.0000 0.9999 0.0000 0.0000

>MA35 ATB2/AtbZIP53/AtbZIP44/GBF5 BS in ProDH 
0.9999 0.0000 0.0000 0.0000
0.0000 0.9999 0.0000 0.0000
0.0000 0.0000 0.0000 0.9999
0.0000 0.9999 0.0000 0.0000
0.9999 0.0000 0.0000 0.0000
0.0000 0.0000 0.0000 0.9999

>MA36 ATHB1 binding site motif
0.0004 0.9987 0.0004 0.0004
0.9987 0.0004 0.0004 0.0004
0.9987 0.0004 0.0004 0.0004
0.0004 0.0004 0.0004 0.9987
0.4962 0.0004 0.0004 0.5030
0.9987 0.0004 0.0004 0.0004
0.0004 0.0004 0.0004 0.9987
0.0004 0.0004 0.0004 0.9987
0.0004 0.0004 0.9987 0.0004

>MA37 ATHB2 binding site motif
0.0002 0.0002 0.0002 0.9995
0.9995 0.0002 0.0002 0.0002
0.9995 0.0002 0.0002 0.0002
0.0002 0.0002 0.0002 0.9995
0.7359 0.2637 0.0002 0.0002
0.9995 0.0002 0.0002 0.0002
0.0002 0.0002 0.0002 0.9995
0.0002 0.0002 0.0002 0.9995
0.9995 0.0002 0.0002 0.0002

>MA38 ATHB5 binding site motif
0.0003 0.9991 0.0003 0.0003
0.9991 0.0003 0.0003 0.0003
0.9991 0.0003 0.0003 0.0003
0.0003 0.0003 0.0003 0.9991
0.3321 0.1713 0.1599 0.3367
0.9991 0.0003 0.0003 0.0003
0.0003 0.0003 0.0003 0.9991
0.0003 0.0003 0.0003 0.9991
0.0003 0.0003 0.9991 0.0003

>MA39 ATHB6 binding site motif
0.0005 0.9985 0.0005 0.0005
0.9985 0.0005 0.0005 0.0005
0.9985 0.0005 0.0005 0.0005
0.0005 0.0005 0.0005 0.9985
0.0005 0.0005 0.0005 0.9985
0.9985 0.0005 0.0005 0.0005
0.0005 0.0005 0.0005 0.9985
0.0005 0.0005 0.0005 0.9985
0.9985 0.0005 0.0005 0.0005

>MA40 AtMYB2 BS in RD22
0.0002 0.9995 0.0002 0.0002
0.0002 0.0002 0.0002 0.9995
0.9995 0.0002 0.0002 0.0002
0.9995 0.0002 0.0002 0.0002
0.0002 0.9995 0.0002 0.0002
0.0002 0.9995 0.0002 0.0002
0.9995 0.0002 0.0002 0.0002

>MA41 AtMYC2 BS in RD22
0.0000 0.9999 0.0000 0.0000
0.9999 0.0000 0.0000 0.0000
0.0000 0.9999 0.0000 0.0000
0.9999 0.0000 0.0000 0.0000
0.0000 0.0000 0.0000 0.9999
0.0000 0.0000 0.9999 0.0000

>MA42 Bellringer/replumless/pennywise BS1 IN AG
0.9999 0.0000 0.0000 0.0000
0.9999 0.0000 0.0000 0.0000
0.9999 0.0000 0.0000 0.0000
0.0000 0.0000 0.0000 0.9999
0.0000 0.0000 0.0000 0.9999
0.9999 0.0000 0.0000 0.0000
0.9999 0.0000 0.0000 0.0000
0.9999 0.0000 0.0000 0.0000

>MA43 Bellringer/replumless/pennywise BS2 IN AG
0.9996 0.0001 0.0001 0.0001
0.9996 0.0001 0.0001 0.0001
0.9996 0.0001 0.0001 0.0001
0.0001 0.0001 0.0001 0.9996
0.0001 0.0001 0.0001 0.9996
0.9996 0.0001 0.0001 0.0001
0.0001 0.0001 0.9996 0.0001
0.0001 0.0001 0.0001 0.9996

>MA44 Bellringer/replumless/pennywise BS3 IN AG
0.9996 0.0001 0.0001 0.0001
0.0001 0.9996 0.0001 0.0001
0.0001 0.0001 0.0001 0.9996
0.9996 0.0001 0.0001 0.0001
0.9996 0.0001 0.0001 0.0001
0.0001 0.0001 0.0001 0.9996
0.0001 0.0001 0.0001 0.9996
0.0001 0.0001 0.0001 0.9996

>MA45 BoxII promoter motif
0.0000 0.0000 0.9999 0.0000
0.0000 0.0000 0.9999 0.0000
0.0000 0.0000 0.0000 0.9999
0.0000 0.0000 0.0000 0.9999
0.9999 0.0000 0.0000 0.0000
0.9999 0.0000 0.0000 0.0000

>MA46 CArG promoter motif
0.0001 0.9996 0.0001 0.0001
0.0001 0.9996 0.0001 0.0001
0.5936 0.0001 0.0001 0.4061
0.5338 0.0001 0.0001 0.4659
0.5268 0.0001 0.0001 0.4730
0.4925 0.0001 0.0001 0.5072
0.4882 0.0001 0.0001 0.5115
0.3806 0.0001 0.0001 0.6192
0.0001 0.0001 0.9996 0.0001
0.0001 0.0001 0.9996 0.0001

>MA47 CArG1 motif in AP3
0.1250 0.1250 0.6250 0.1250
0.1250 0.1250 0.1250 0.6250
0.1250 0.1250 0.1250 0.6250
0.1250 0.1250 0.1250 0.6250
0.6250 0.1250 0.1250 0.1250
0.1250 0.6250 0.1250 0.1250
0.6250 0.1250 0.1250 0.1250
0.1250 0.1250 0.1250 0.6250
0.6250 0.1250 0.1250 0.1250
0.6250 0.1250 0.1250 0.1250
0.6250 0.1250 0.1250 0.1250
0.1250 0.1250 0.1250 0.6250
0.1250 0.1250 0.6250 0.1250
0.1250 0.1250 0.6250 0.1250
0.6250 0.1250 0.1250 0.1250
0.6250 0.1250 0.1250 0.1250
0.6250 0.1250 0.1250 0.1250
0.6250 0.1250 0.1250 0.1250
0.1250 0.1250 0.1250 0.6250
0.1250 0.1250 0.1250 0.6250
0.1250 0.1250 0.1250 0.6250
0.6250 0.1250 0.1250 0.1250
0.1250 0.1250 0.1250 0.6250
0.1250 0.6250 0.1250 0.1250
0.6250 0.1250 0.1250 0.1250
0.1250 0.6250 0.1250 0.1250
0.1250 0.1250 0.1250 0.6250
0.1250 0.1250 0.1250 0.6250
0.6250 0.1250 0.1250 0.1250
0.1250 0.1250 0.6250 0.1250
0.1250 0.1250 0.1250 0.6250
0.1250 0.1250 0.1250 0.6250
0.1250 0.1250 0.1250 0.6250
0.1250 0.1250 0.1250 0.6250
0.1250 0.6250 0.1250 0.1250
0.6250 0.1250 0.1250 0.1250
0.1250 0.1250 0.1250 0.6250
0.1250 0.6250 0.1250 0.1250

>MA48 CArG2 motif in AP3
0.1250 0.6250 0.1250 0.1250
0.1250 0.1250 0.1250 0.6250
0.1250 0.1250 0.1250 0.6250
0.6250 0.1250 0.1250 0.1250
0.1250 0.6250 0.1250 0.1250
0.1250 0.6250 0.1250 0.1250
0.1250 0.1250 0.1250 0.6250
0.1250 0.1250 0.1250 0.6250
0.1250 0.1250 0.1250 0.6250
0.1250 0.6250 0.1250 0.1250
0.6250 0.1250 0.1250 0.1250
0.1250 0.1250 0.1250 0.6250
0.1250 0.1250 0.6250 0.1250
0.1250 0.1250 0.6250 0.1250
0.6250 0.1250 0.1250 0.1250
0.1250 0.1250 0.1250 0.6250
0.1250 0.1250 0.1250 0.6250
0.6250 0.1250 0.1250 0.1250
0.1250 0.1250 0.6250 0.1250
0.1250 0.1250 0.6250 0.1250
0.1250 0.6250 0.1250 0.1250
0.6250 0.1250 0.1250 0.1250
0.6250 0.1250 0.1250 0.1250
0.1250 0.1250 0.1250 0.6250
0.6250 0.1250 0.1250 0.1250
0.1250 0.6250 0.1250 0.1250
0.1250 0.1250 0.1250 0.6250
0.1250 0.1250 0.1250 0.6250
0.1250 0.1250 0.1250 0.6250
0.1250 0.6250 0.1250 0.1250
0.1250 0.6250 0.1250 0.1250
0.6250 0.1250 0.1250 0.1250
0.1250 0.1250 0.1250 0.6250
0.1250 0.1250 0.1250 0.6250
0.1250 0.1250 0.1250 0.6250
0.1250 0.1250 0.1250 0.6250
0.1250 0.1250 0.1250 0.6250
0.6250 0.1250 0.1250 0.1250

>MA49 CArG3 motif in AP3
0.1250 0.6250 0.1250 0.1250
0.1250 0.1250 0.1250 0.6250
0.1250 0.1250 0.1250 0.6250
0.1250 0.1250 0.1250 0.6250
0.1250 0.6250 0.1250 0.1250
0.1250 0.6250 0.1250 0.1250
0.6250 0.1250 0.1250 0.1250
0.1250 0.1250 0.1250 0.6250
0.1250 0.1250 0.1250 0.6250
0.1250 0.1250 0.1250 0.6250
0.1250 0.1250 0.1250 0.6250
0.1250 0.1250 0.1250 0.6250
0.6250 0.1250 0.1250 0.1250
0.1250 0.1250 0.6250 0.1250
0.1250 0.1250 0.1250 0.6250
0.6250 0.1250 0.1250 0.1250
0.6250 0.1250 0.1250 0.1250
0.1250 0.6250 0.1250 0.1250
0.1250 0.1250 0.1250 0.6250
0.1250 0.6250 0.1250 0.1250
0.6250 0.1250 0.1250 0.1250
0.6250 0.1250 0.1250 0.1250
0.1250 0.1250 0.6250 0.1250
0.1250 0.1250 0.1250 0.6250
0.1250 0.1250 0.6250 0.1250
0.1250 0.1250 0.6250 0.1250
0.6250 0.1250 0.1250 0.1250
0.1250 0.6250 0.1250 0.1250
0.1250 0.6250 0.1250 0.1250
0.1250 0.6250 0.1250 0.1250
0.1250 0.1250 0.1250 0.6250
0.1250 0.1250 0.1250 0.6250
0.1250 0.1250 0.1250 0.6250
0.6250 0.1250 0.1250 0.1250
0.1250 0.6250 0.1250 0.1250
0.1250 0.1250 0.1250 0.6250
0.1250 0.1250 0.1250 0.6250
0.1250 0.6250 0.1250 0.1250

>MA50 CBF1 BS in cor15a
0.0028 0.0028 0.0028 0.9917
0.0028 0.0028 0.9917 0.0028
0.0028 0.0028 0.9917 0.0028
0.0028 0.9917 0.0028 0.0028
0.0028 0.9917 0.0028 0.0028
0.0028 0.0028 0.9917 0.0028
0.9917 0.0028 0.0028 0.0028
0.0028 0.9917 0.0028 0.0028

>MA51 CBF2 binding site motif
0.0007 0.9980 0.0007 0.0007
0.0007 0.9980 0.0007 0.0007
0.9980 0.0007 0.0007 0.0007
0.0007 0.9980 0.0007 0.0007
0.0007 0.0007 0.9980 0.0007
0.0007 0.0007 0.0007 0.9980
0.0007 0.0007 0.9980 0.0007
0.0007 0.0007 0.9980 0.0007

>MA52 CCA1 binding site motif
0.9998 0.0001 0.0001 0.0001
0.9998 0.0001 0.0001 0.0001
0.7449 0.2550 0.0001 0.0001
0.9998 0.0001 0.0001 0.0001
0.9998 0.0001 0.0001 0.0001
0.0001 0.0001 0.0001 0.9998
0.0001 0.9998 0.0001 0.0001
0.0001 0.0001 0.0001 0.9998

>MA53 CCA1 motif1 BS in CAB1
0.9909 0.0030 0.0030 0.0030
0.9909 0.0030 0.0030 0.0030
0.9909 0.0030 0.0030 0.0030
0.0030 0.9909 0.0030 0.0030
0.9909 0.0030 0.0030 0.0030
0.9909 0.0030 0.0030 0.0030
0.0030 0.0030 0.0030 0.9909
0.0030 0.9909 0.0030 0.0030
0.0030 0.0030 0.0030 0.9909
0.9909 0.0030 0.0030 0.0030

>MA54 CCA1 motif2 BS in CAB1
0.8125 0.0625 0.0625 0.0625
0.8125 0.0625 0.0625 0.0625
0.8125 0.0625 0.0625 0.0625
0.8125 0.0625 0.0625 0.0625
0.8125 0.0625 0.0625 0.0625
0.8125 0.0625 0.0625 0.0625
0.8125 0.0625 0.0625 0.0625
0.8125 0.0625 0.0625 0.0625
0.0625 0.0625 0.0625 0.8125
0.0625 0.8125 0.0625 0.0625
0.0625 0.0625 0.0625 0.8125
0.8125 0.0625 0.0625 0.0625
0.0625 0.0625 0.0625 0.8125
0.0625 0.0625 0.8125 0.0625
0.8125 0.0625 0.0625 0.0625

>MA55 DPBF1&2 binding site motif
0.9999 0.0000 0.0000 0.0000
0.0000 0.9999 0.0000 0.0000
0.9999 0.0000 0.0000 0.0000
0.0000 0.9999 0.0000 0.0000
0.3995 0.1084 0.2172 0.2748
0.3151 0.1395 0.1001 0.4453
0.0000 0.0000 0.9999 0.0000

>MA56 DRE promoter motif
0.0051 0.0051 0.0051 0.9847
0.9847 0.0051 0.0051 0.0051
0.0051 0.9847 0.0051 0.0051
0.0051 0.9847 0.0051 0.0051
0.0051 0.0051 0.9847 0.0051
0.9847 0.0051 0.0051 0.0051
0.0051 0.9847 0.0051 0.0051
0.9847 0.0051 0.0051 0.0051
0.0051 0.0051 0.0051 0.9847

>MA57 DRE-like promoter motif
0.4548 0.0001 0.2286 0.3164
0.6349 0.0001 0.3648 0.0001
0.0001 0.9996 0.0001 0.0001
0.0001 0.9996 0.0001 0.0001
0.0001 0.0001 0.9996 0.0001
0.9996 0.0001 0.0001 0.0001
0.0001 0.9996 0.0001 0.0001
0.3580 0.2298 0.1694 0.2429
0.5574 0.0001 0.0001 0.4423

>MA58 DREB1&2 BS in rd29a
0.0050 0.0050 0.0050 0.9850
0.9850 0.0050 0.0050 0.0050
0.0050 0.9850 0.0050 0.0050
0.0050 0.9850 0.0050 0.0050
0.0050 0.0050 0.9850 0.0050
0.9850 0.0050 0.0050 0.0050
0.0050 0.9850 0.0050 0.0050
0.9850 0.0050 0.0050 0.0050
0.0050 0.0050 0.0050 0.9850

>MA59 E2F binding site motif
0.0007 0.0007 0.0007 0.9978
0.0007 0.0007 0.0007 0.9978
0.0007 0.0007 0.0007 0.9978
0.0007 0.9978 0.0007 0.0007
0.0007 0.9978 0.0007 0.0007
0.0007 0.9978 0.0007 0.0007
0.0007 0.0007 0.9978 0.0007
0.0007 0.9978 0.0007 0.0007

>MA60 E2F-varient binding site motif
0.0083 0.0083 0.0083 0.9750
0.0083 0.9750 0.0083 0.0083
0.0083 0.0083 0.0083 0.9750
0.0083 0.9750 0.0083 0.0083
0.0083 0.9750 0.0083 0.0083
0.0083 0.9750 0.0083 0.0083
0.0083 0.0083 0.9750 0.0083
0.0083 0.9750 0.0083 0.0083
0.0083 0.9750 0.0083 0.0083

>MA61 E2F/DP BS in AtCDC6
0.1250 0.1250 0.1250 0.6250
0.1250 0.1250 0.1250 0.6250
0.1250 0.1250 0.1250 0.6250
0.1250 0.6250 0.1250 0.1250
0.1250 0.6250 0.1250 0.1250
0.1250 0.6250 0.1250 0.1250
0.1250 0.1250 0.6250 0.1250
0.1250 0.6250 0.1250 0.1250
0.1250 0.1250 0.1250 0.6250
0.6250 0.1250 0.1250 0.1250
0.1250 0.6250 0.1250 0.1250
0.1250 0.1250 0.1250 0.6250
0.1250 0.1250 0.1250 0.6250
0.1250 0.6250 0.1250 0.1250
0.1250 0.6250 0.1250 0.1250
0.6250 0.1250 0.1250 0.1250
0.1250 0.1250 0.1250 0.6250
0.1250 0.1250 0.1250 0.6250
0.1250 0.1250 0.1250 0.6250
0.1250 0.1250 0.1250 0.6250
0.1250 0.1250 0.1250 0.6250
0.1250 0.6250 0.1250 0.1250
0.1250 0.6250 0.1250 0.1250
0.1250 0.6250 0.1250 0.1250
0.1250 0.1250 0.1250 0.6250
0.1250 0.6250 0.1250 0.1250
0.1250 0.1250 0.1250 0.6250
0.1250 0.1250 0.1250 0.6250

>MA62 EIL1 BS in ERF1
0.1250 0.1250 0.1250 0.6250
0.1250 0.1250 0.1250 0.6250
0.1250 0.6250 0.1250 0.1250
0.6250 0.1250 0.1250 0.1250
0.6250 0.1250 0.1250 0.1250
0.1250 0.1250 0.6250 0.1250
0.1250 0.1250 0.6250 0.1250
0.1250 0.1250 0.6250 0.1250
0.1250 0.1250 0.6250 0.1250
0.1250 0.1250 0.6250 0.1250
0.1250 0.6250 0.1250 0.1250
0.6250 0.1250 0.1250 0.1250
0.1250 0.1250 0.1250 0.6250
0.1250 0.1250 0.6250 0.1250
0.1250 0.1250 0.1250 0.6250
0.6250 0.1250 0.1250 0.1250
0.1250 0.1250 0.1250 0.6250
0.1250 0.6250 0.1250 0.1250
0.1250 0.1250 0.1250 0.6250
0.1250 0.1250 0.1250 0.6250
0.1250 0.1250 0.6250 0.1250
0.6250 0.1250 0.1250 0.1250
0.6250 0.1250 0.1250 0.1250
0.1250 0.1250 0.1250 0.6250
0.1250 0.6250 0.1250 0.1250
0.1250 0.6250 0.1250 0.1250
0.1250 0.1250 0.1250 0.6250
0.1250 0.1250 0.1250 0.6250
0.1250 0.6250 0.1250 0.1250
0.1250 0.6250 0.1250 0.1250
0.6250 0.1250 0.1250 0.1250
0.6250 0.1250 0.1250 0.1250
0.1250 0.6250 0.1250 0.1250
0.1250 0.6250 0.1250 0.1250
0.6250 0.1250 0.1250 0.1250
0.6250 0.1250 0.1250 0.1250
0.1250 0.6250 0.1250 0.1250
0.6250 0.1250 0.1250 0.1250
0.6250 0.1250 0.1250 0.1250
0.1250 0.1250 0.1250 0.6250
0.1250 0.1250 0.1250 0.6250
0.1250 0.1250 0.1250 0.6250
0.1250 0.1250 0.1250 0.6250

>MA63 EIL2 BS in ERF1
0.1250 0.1250 0.1250 0.6250
0.1250 0.1250 0.1250 0.6250
0.1250 0.6250 0.1250 0.1250
0.6250 0.1250 0.1250 0.1250
0.6250 0.1250 0.1250 0.1250
0.1250 0.1250 0.6250 0.1250
0.1250 0.1250 0.6250 0.1250
0.1250 0.1250 0.6250 0.1250
0.1250 0.1250 0.6250 0.1250
0.1250 0.1250 0.6250 0.1250
0.1250 0.6250 0.1250 0.1250
0.6250 0.1250 0.1250 0.1250
0.1250 0.1250 0.1250 0.6250
0.1250 0.1250 0.6250 0.1250
0.1250 0.1250 0.1250 0.6250
0.6250 0.1250 0.1250 0.1250
0.1250 0.1250 0.1250 0.6250
0.1250 0.6250 0.1250 0.1250
0.1250 0.1250 0.1250 0.6250
0.1250 0.1250 0.1250 0.6250
0.1250 0.1250 0.6250 0.1250
0.6250 0.1250 0.1250 0.1250
0.6250 0.1250 0.1250 0.1250
0.1250 0.1250 0.1250 0.6250
0.1250 0.6250 0.1250 0.1250
0.1250 0.6250 0.1250 0.1250
0.1250 0.1250 0.1250 0.6250
0.1250 0.1250 0.1250 0.6250
0.1250 0.6250 0.1250 0.1250
0.1250 0.6250 0.1250 0.1250
0.6250 0.1250 0.1250 0.1250
0.6250 0.1250 0.1250 0.1250
0.1250 0.6250 0.1250 0.1250
0.1250 0.6250 0.1250 0.1250
0.6250 0.1250 0.1250 0.1250
0.6250 0.1250 0.1250 0.1250
0.1250 0.6250 0.1250 0.1250
0.6250 0.1250 0.1250 0.1250
0.6250 0.1250 0.1250 0.1250
0.1250 0.1250 0.1250 0.6250
0.1250 0.1250 0.1250 0.6250
0.1250 0.1250 0.1250 0.6250
0.1250 0.1250 0.1250 0.6250

>MA64 EIL3 BS in ERF1
0.1250 0.1250 0.1250 0.6250
0.1250 0.1250 0.1250 0.6250
0.1250 0.6250 0.1250 0.1250
0.6250 0.1250 0.1250 0.1250
0.6250 0.1250 0.1250 0.1250
0.1250 0.1250 0.6250 0.1250
0.1250 0.1250 0.6250 0.1250
0.1250 0.1250 0.6250 0.1250
0.1250 0.1250 0.6250 0.1250
0.1250 0.1250 0.6250 0.1250
0.1250 0.6250 0.1250 0.1250
0.6250 0.1250 0.1250 0.1250
0.1250 0.1250 0.1250 0.6250
0.1250 0.1250 0.6250 0.1250
0.1250 0.1250 0.1250 0.6250
0.6250 0.1250 0.1250 0.1250
0.1250 0.1250 0.1250 0.6250
0.1250 0.6250 0.1250 0.1250
0.1250 0.1250 0.1250 0.6250
0.1250 0.1250 0.1250 0.6250
0.1250 0.1250 0.6250 0.1250
0.6250 0.1250 0.1250 0.1250
0.6250 0.1250 0.1250 0.1250
0.1250 0.1250 0.1250 0.6250
0.1250 0.6250 0.1250 0.1250
0.1250 0.6250 0.1250 0.1250
0.1250 0.1250 0.1250 0.6250
0.1250 0.1250 0.1250 0.6250
0.1250 0.6250 0.1250 0.1250
0.1250 0.6250 0.1250 0.1250
0.6250 0.1250 0.1250 0.1250
0.6250 0.1250 0.1250 0.1250
0.1250 0.6250 0.1250 0.1250
0.1250 0.6250 0.1250 0.1250
0.6250 0.1250 0.1250 0.1250
0.6250 0.1250 0.1250 0.1250
0.1250 0.6250 0.1250 0.1250
0.6250 0.1250 0.1250 0.1250
0.6250 0.1250 0.1250 0.1250
0.1250 0.1250 0.1250 0.6250
0.1250 0.1250 0.1250 0.6250
0.1250 0.1250 0.1250 0.6250
0.1250 0.1250 0.1250 0.6250

>MA65 EIN3 BS in ERF1
0.1250 0.1250 0.6250 0.1250
0.1250 0.1250 0.6250 0.1250
0.6250 0.1250 0.1250 0.1250
0.1250 0.1250 0.1250 0.6250
0.1250 0.1250 0.1250 0.6250
0.1250 0.6250 0.1250 0.1250
0.6250 0.1250 0.1250 0.1250
0.6250 0.1250 0.1250 0.1250
0.1250 0.1250 0.6250 0.1250
0.1250 0.1250 0.6250 0.1250
0.1250 0.1250 0.6250 0.1250
0.1250 0.1250 0.6250 0.1250
0.1250 0.1250 0.6250 0.1250
0.1250 0.6250 0.1250 0.1250
0.6250 0.1250 0.1250 0.1250
0.1250 0.1250 0.1250 0.6250
0.1250 0.1250 0.6250 0.1250
0.1250 0.1250 0.1250 0.6250
0.6250 0.1250 0.1250 0.1250
0.1250 0.1250 0.1250 0.6250
0.1250 0.6250 0.1250 0.1250
0.1250 0.1250 0.1250 0.6250
0.1250 0.1250 0.1250 0.6250
0.1250 0.1250 0.6250 0.1250
0.6250 0.1250 0.1250 0.1250
0.6250 0.1250 0.1250 0.1250
0.1250 0.1250 0.1250 0.6250
0.1250 0.6250 0.1250 0.1250
0.1250 0.6250 0.1250 0.1250
0.1250 0.1250 0.1250 0.6250
0.1250 0.1250 0.1250 0.6250
0.1250 0.6250 0.1250 0.1250
0.1250 0.6250 0.1250 0.1250
0.6250 0.1250 0.1250 0.1250
0.6250 0.1250 0.1250 0.1250
0.1250 0.6250 0.1250 0.1250
0.1250 0.6250 0.1250 0.1250
0.6250 0.1250 0.1250 0.1250
0.6250 0.1250 0.1250 0.1250
0.1250 0.6250 0.1250 0.1250
0.6250 0.1250 0.1250 0.1250
0.6250 0.1250 0.1250 0.1250
0.1250 0.1250 0.1250 0.6250
0.1250 0.1250 0.1250 0.6250
0.1250 0.1250 0.1250 0.6250
0.1250 0.1250 0.1250 0.6250
0.1250 0.6250 0.1250 0.1250
0.1250 0.1250 0.1250 0.6250
0.1250 0.1250 0.1250 0.6250

>MA66 ERE promoter motif
0.0500 0.0500 0.0500 0.8500
0.8500 0.0500 0.0500 0.0500
0.8500 0.0500 0.0500 0.0500
0.0500 0.0500 0.8500 0.0500
0.8500 0.0500 0.0500 0.0500
0.0500 0.0500 0.8500 0.0500
0.0500 0.8500 0.0500 0.0500
0.0500 0.8500 0.0500 0.0500
0.0500 0.0500 0.8500 0.0500
0.0500 0.8500 0.0500 0.0500
0.0500 0.8500 0.0500 0.0500

>MA67 ERF1 BS in AtCHI-B
0.1250 0.1250 0.6250 0.1250
0.1250 0.6250 0.1250 0.1250
0.1250 0.6250 0.1250 0.1250
0.1250 0.1250 0.6250 0.1250
0.1250 0.6250 0.1250 0.1250
0.1250 0.6250 0.1250 0.1250
0.1250 0.1250 0.1250 0.6250
0.1250 0.6250 0.1250 0.1250
0.6250 0.1250 0.1250 0.1250
0.1250 0.1250 0.1250 0.6250
0.6250 0.1250 0.1250 0.1250
0.1250 0.1250 0.1250 0.6250
0.1250 0.1250 0.1250 0.6250
0.1250 0.6250 0.1250 0.1250
0.6250 0.1250 0.1250 0.1250
0.1250 0.1250 0.1250 0.6250
0.6250 0.1250 0.1250 0.1250
0.6250 0.1250 0.1250 0.1250
0.1250 0.1250 0.1250 0.6250
0.1250 0.1250 0.1250 0.6250
0.6250 0.1250 0.1250 0.1250
0.6250 0.1250 0.1250 0.1250
0.6250 0.1250 0.1250 0.1250
0.1250 0.1250 0.6250 0.1250
0.1250 0.1250 0.1250 0.6250
0.1250 0.1250 0.1250 0.6250

>MA68 EveningElement promoter motif
0.9992 0.0003 0.0003 0.0003
0.9992 0.0003 0.0003 0.0003
0.9992 0.0003 0.0003 0.0003
0.9992 0.0003 0.0003 0.0003
0.0003 0.0003 0.0003 0.9992
0.9992 0.0003 0.0003 0.0003
0.0003 0.0003 0.0003 0.9992
0.0003 0.9992 0.0003 0.0003
0.0003 0.0003 0.0003 0.9992

>MA69 G-box promoter motif [LRE]
0.0001 0.9998 0.0001 0.0001
0.9998 0.0001 0.0001 0.0001
0.0001 0.9998 0.0001 0.0001
0.0001 0.0001 0.9998 0.0001
0.0001 0.0001 0.0001 0.9998
0.0001 0.0001 0.9998 0.0001

>MA70 GATA promoter motif [LRE]
0.4926 0.0000 0.0000 0.5074
0.0000 0.0000 1.0000 0.0000
1.0000 0.0000 0.0000 0.0000
0.0000 0.0000 0.0000 1.0000
1.0000 0.0000 0.0000 0.0000
0.7040 0.0000 0.2960 0.0000

>MA71 GBF1/2/3 BS in ADH1
0.0007 0.9980 0.0007 0.0007
0.0007 0.9980 0.0007 0.0007
0.9980 0.0007 0.0007 0.0007
0.0007 0.9980 0.0007 0.0007
0.0007 0.0007 0.9980 0.0007
0.0007 0.0007 0.0007 0.9980
0.0007 0.0007 0.9980 0.0007
0.0007 0.0007 0.9980 0.0007

>MA72 GCC-box promoter motif
0.0003 0.0003 0.9992 0.0003
0.0003 0.9992 0.0003 0.0003
0.0003 0.9992 0.0003 0.0003
0.0003 0.0003 0.9992 0.0003
0.0003 0.9992 0.0003 0.0003
0.0003 0.9992 0.0003 0.0003

>MA73 HSEs binding site motif
0.9993 0.0002 0.0002 0.0002
0.0002 0.0002 0.9993 0.0002
0.9993 0.0002 0.0002 0.0002
0.9993 0.0002 0.0002 0.0002
0.3199 0.1408 0.2491 0.2902
0.2788 0.2622 0.1277 0.3312
0.0002 0.0002 0.0002 0.9993
0.0002 0.0002 0.0002 0.9993
0.0002 0.9993 0.0002 0.0002
0.0002 0.0002 0.0002 0.9993

>MA74 Hexamer promoter motif
0.0002 0.9995 0.0002 0.0002
0.0002 0.9995 0.0002 0.0002
0.0002 0.0002 0.9995 0.0002
0.0002 0.0002 0.0002 0.9995
0.0002 0.9995 0.0002 0.0002
0.0002 0.0002 0.9995 0.0002

>MA75 Ibox promoter motif
0.0000 0.0000 0.9999 0.0000
0.9999 0.0000 0.0000 0.0000
0.0000 0.0000 0.0000 0.9999
0.9999 0.0000 0.0000 0.0000
0.9999 0.0000 0.0000 0.0000
0.0000 0.0000 0.9999 0.0000

>MA76 JASE1 motif in OPR1
0.0132 0.9605 0.0132 0.0132
0.0132 0.0132 0.9605 0.0132
0.0132 0.0132 0.0132 0.9605
0.0132 0.9605 0.0132 0.0132
0.9605 0.0132 0.0132 0.0132
0.9605 0.0132 0.0132 0.0132
0.0132 0.0132 0.0132 0.9605
0.0132 0.0132 0.9605 0.0132
0.9605 0.0132 0.0132 0.0132
0.9605 0.0132 0.0132 0.0132

>MA77 JASE2 motif in OPR1
0.0833 0.7500 0.0833 0.0833
0.7500 0.0833 0.0833 0.0833
0.0833 0.0833 0.0833 0.7500
0.7500 0.0833 0.0833 0.0833
0.0833 0.7500 0.0833 0.0833
0.0833 0.0833 0.7500 0.0833
0.0833 0.0833 0.0833 0.7500
0.0833 0.7500 0.0833 0.0833
0.0833 0.0833 0.7500 0.0833
0.0833 0.0833 0.0833 0.7500
0.0833 0.7500 0.0833 0.0833
0.7500 0.0833 0.0833 0.0833
0.7500 0.0833 0.0833 0.0833

>MA78 L1-box promoter motif
0.0001 0.0001 0.0001 0.9996
0.9996 0.0001 0.0001 0.0001
0.9996 0.0001 0.0001 0.0001
0.9996 0.0001 0.0001 0.0001
0.0001 0.0001 0.0001 0.9996
0.0001 0.0001 0.9996 0.0001
0.0001 0.3442 0.0001 0.6555
0.9996 0.0001 0.0001 0.0001

>MA79 LFY BS in AP3
0.1250 0.6250 0.1250 0.1250
0.1250 0.1250 0.1250 0.6250
0.1250 0.1250 0.1250 0.6250
0.6250 0.1250 0.1250 0.1250
0.6250 0.1250 0.1250 0.1250
0.6250 0.1250 0.1250 0.1250
0.1250 0.6250 0.1250 0.1250
0.1250 0.6250 0.1250 0.1250
0.1250 0.6250 0.1250 0.1250
0.1250 0.1250 0.1250 0.6250
0.6250 0.1250 0.1250 0.1250
0.1250 0.1250 0.6250 0.1250
0.1250 0.1250 0.6250 0.1250
0.1250 0.1250 0.6250 0.1250
0.1250 0.1250 0.6250 0.1250
0.1250 0.1250 0.1250 0.6250
0.6250 0.1250 0.1250 0.1250
0.6250 0.1250 0.1250 0.1250
0.1250 0.1250 0.1250 0.6250

>MA80 LFY consensus binding site motif
0.0000 0.9999 0.0000 0.0000
0.0000 0.9999 0.0000 0.0000
0.9999 0.0000 0.0000 0.0000
0.3393 0.1609 0.1243 0.3755
0.0000 0.0000 0.0000 0.9999
0.0000 0.0000 0.9999 0.0000

>MA81 LS5 promoter element
0.0208 0.0208 0.0208 0.9375
0.0208 0.9375 0.0208 0.0208
0.0208 0.0208 0.0208 0.9375
0.9375 0.0208 0.0208 0.0208
0.0208 0.9375 0.0208 0.0208
0.0208 0.0208 0.9375 0.0208
0.0208 0.0208 0.0208 0.9375
0.0208 0.9375 0.0208 0.0208
0.9375 0.0208 0.0208 0.0208
0.0208 0.9375 0.0208 0.0208

>MA82 LS7 promoter element
0.9423 0.0192 0.0192 0.0192
0.0192 0.9423 0.0192 0.0192
0.0192 0.0192 0.9423 0.0192
0.0192 0.0192 0.0192 0.9423
0.0192 0.9423 0.0192 0.0192
0.9423 0.0192 0.0192 0.0192
0.0192 0.0192 0.0192 0.9423
0.9423 0.0192 0.0192 0.0192
0.0192 0.0192 0.9423 0.0192
0.9423 0.0192 0.0192 0.0192

>MA83 LTRE promoter motif
0.9989 0.0004 0.0004 0.0004
0.0004 0.9989 0.0004 0.0004
0.0004 0.9989 0.0004 0.0004
0.0004 0.0004 0.9989 0.0004
0.9989 0.0004 0.0004 0.0004
0.0004 0.9989 0.0004 0.0004
0.9989 0.0004 0.0004 0.0004

>MA84 MRE motif in CHS
0.1250 0.1250 0.1250 0.6250
0.1250 0.6250 0.1250 0.1250
0.1250 0.1250 0.1250 0.6250
0.6250 0.1250 0.1250 0.1250
0.6250 0.1250 0.1250 0.1250
0.1250 0.6250 0.1250 0.1250
0.1250 0.6250 0.1250 0.1250
0.1250 0.1250 0.1250 0.6250
0.6250 0.1250 0.1250 0.1250
0.1250 0.6250 0.1250 0.1250
0.1250 0.6250 0.1250 0.1250
0.6250 0.1250 0.1250 0.1250
0.1250 0.6250 0.1250 0.1250
0.6250 0.1250 0.1250 0.1250
0.1250 0.6250 0.1250 0.1250
0.1250 0.1250 0.1250 0.6250
0.1250 0.6250 0.1250 0.1250
0.1250 0.1250 0.1250 0.6250
0.1250 0.6250 0.1250 0.1250
0.6250 0.1250 0.1250 0.1250
0.1250 0.1250 0.1250 0.6250
0.1250 0.6250 0.1250 0.1250
0.1250 0.1250 0.1250 0.6250
0.1250 0.1250 0.1250 0.6250
0.1250 0.6250 0.1250 0.1250
0.1250 0.1250 0.1250 0.6250
0.1250 0.1250 0.1250 0.6250
0.1250 0.1250 0.1250 0.6250
0.1250 0.1250 0.1250 0.6250
0.1250 0.1250 0.1250 0.6250
0.1250 0.6250 0.1250 0.1250
0.1250 0.6250 0.1250 0.1250

>MA85 MYB binding site promoter
0.6742 0.3257 0.0001 0.0001
0.9998 0.0001 0.0001 0.0001
0.0001 0.9998 0.0001 0.0001
0.0001 0.9998 0.0001 0.0001
0.7617 0.0001 0.0001 0.2382
0.9998 0.0001 0.0001 0.0001
0.7254 0.2745 0.0001 0.0001
0.0001 0.9998 0.0001 0.0001

>MA86 MYB1 binding site motif
0.5591 0.4403 0.0003 0.0003
0.0003 0.0003 0.0003 0.9991
0.0003 0.9991 0.0003 0.0003
0.0003 0.9991 0.0003 0.0003
0.7174 0.0003 0.0003 0.2820
0.9991 0.0003 0.0003 0.0003
0.0003 0.9991 0.0003 0.0003
0.0003 0.9991 0.0003 0.0003

>MA87 MYB2 binding site motif
0.0012 0.0012 0.0012 0.9964
0.9964 0.0012 0.0012 0.0012
0.9964 0.0012 0.0012 0.0012
0.0012 0.9964 0.0012 0.0012
0.0012 0.0012 0.0012 0.9964
0.0012 0.4893 0.5083 0.0012
0.0012 0.0012 0.9964 0.0012
0.0012 0.0012 0.0012 0.9964
0.0012 0.0012 0.0012 0.9964

>MA88 MYB3 binding site motif
0.0004 0.0004 0.0004 0.9989
0.9989 0.0004 0.0004 0.0004
0.9989 0.0004 0.0004 0.0004
0.0004 0.9989 0.0004 0.0004
0.0004 0.0004 0.0004 0.9989
0.9989 0.0004 0.0004 0.0004
0.9989 0.0004 0.0004 0.0004
0.0004 0.9989 0.0004 0.0004

>MA89 MYB4 binding site motif
1.0000 0.0000 0.0000 0.0000
0.5971 0.4029 0.0000 0.0000
0.0000 1.0000 0.0000 0.0000
0.7137 0.0000 0.0000 0.2863
1.0000 0.0000 0.0000 0.0000
0.7326 0.2674 0.0000 0.0000
0.0000 1.0000 0.0000 0.0000

>MA90 Nonamer promoter motif
0.9875 0.0042 0.0042 0.0042
0.0042 0.0042 0.9875 0.0042
0.9875 0.0042 0.0042 0.0042
0.0042 0.0042 0.0042 0.9875
0.0042 0.9875 0.0042 0.0042
0.0042 0.0042 0.9875 0.0042
0.9875 0.0042 0.0042 0.0042
0.0042 0.9875 0.0042 0.0042
0.0042 0.0042 0.9875 0.0042

>MA91 OBF4-5 BS in GST6
0.6250 0.1250 0.1250 0.1250
0.1250 0.1250 0.1250 0.6250
0.1250 0.6250 0.1250 0.1250
0.1250 0.1250 0.1250 0.6250
0.1250 0.1250 0.1250 0.6250
0.6250 0.1250 0.1250 0.1250
0.1250 0.1250 0.1250 0.6250
0.1250 0.1250 0.6250 0.1250
0.1250 0.1250 0.1250 0.6250
0.1250 0.6250 0.1250 0.1250
0.6250 0.1250 0.1250 0.1250
0.1250 0.1250 0.1250 0.6250
0.1250 0.1250 0.1250 0.6250
0.1250 0.1250 0.6250 0.1250
0.6250 0.1250 0.1250 0.1250
0.1250 0.1250 0.1250 0.6250
0.1250 0.1250 0.6250 0.1250
0.6250 0.1250 0.1250 0.1250
0.1250 0.6250 0.1250 0.1250
0.1250 0.1250 0.6250 0.1250
0.6250 0.1250 0.1250 0.1250
0.1250 0.6250 0.1250 0.1250
0.1250 0.6250 0.1250 0.1250
0.1250 0.1250 0.1250 0.6250
0.1250 0.6250 0.1250 0.1250
0.1250 0.6250 0.1250 0.1250
0.1250 0.1250 0.1250 0.6250
0.1250 0.6250 0.1250 0.1250
0.1250 0.1250 0.1250 0.6250
0.6250 0.1250 0.1250 0.1250
0.1250 0.6250 0.1250 0.1250
0.6250 0.1250 0.1250 0.1250
0.1250 0.6250 0.1250 0.1250
0.1250 0.1250 0.1250 0.6250
0.1250 0.1250 0.1250 0.6250
0.1250 0.1250 0.1250 0.6250
0.1250 0.1250 0.1250 0.6250
0.1250 0.1250 0.6250 0.1250
0.1250 0.1250 0.6250 0.1250
0.6250 0.1250 0.1250 0.1250
0.1250 0.1250 0.1250 0.6250
0.1250 0.1250 0.1250 0.6250
0.1250 0.1250 0.1250 0.6250
0.1250 0.1250 0.6250 0.1250
0.1250 0.1250 0.1250 0.6250
0.6250 0.1250 0.1250 0.1250

>MA92 OBP-1-4-5 BS in GST6
0.0227 0.0227 0.0227 0.9318
0.9318 0.0227 0.0227 0.0227
0.0227 0.9318 0.0227 0.0227
0.9318 0.0227 0.0227 0.0227
0.0227 0.9318 0.0227 0.0227
0.0227 0.0227 0.0227 0.9318
0.0227 0.0227 0.0227 0.9318
0.0227 0.0227 0.0227 0.9318
0.0227 0.0227 0.0227 0.9318
0.0227 0.0227 0.9318 0.0227
0.0227 0.0227 0.9318 0.0227

>MA93 PI promoter motif
0.0011 0.0011 0.9966 0.0011
0.0011 0.0011 0.0011 0.9966
0.0011 0.0011 0.9966 0.0011
0.9966 0.0011 0.0011 0.0011
0.0011 0.0011 0.0011 0.9966
0.0011 0.9966 0.0011 0.0011
0.9966 0.0011 0.0011 0.0011
0.0011 0.9966 0.0011 0.0011

>MA94 PRHA BS in PAL1
0.1250 0.1250 0.1250 0.6250
0.6250 0.1250 0.1250 0.1250
0.6250 0.1250 0.1250 0.1250
0.1250 0.1250 0.1250 0.6250
0.1250 0.1250 0.1250 0.6250
0.1250 0.1250 0.6250 0.1250
0.6250 0.1250 0.1250 0.1250
0.1250 0.6250 0.1250 0.1250
0.1250 0.1250 0.1250 0.6250
0.1250 0.6250 0.1250 0.1250
0.6250 0.1250 0.1250 0.1250
0.6250 0.1250 0.1250 0.1250
0.1250 0.1250 0.1250 0.6250
0.1250 0.1250 0.1250 0.6250
0.6250 0.1250 0.1250 0.1250
0.1250 0.6250 0.1250 0.1250
0.1250 0.1250 0.6250 0.1250
0.1250 0.1250 0.1250 0.6250
0.1250 0.1250 0.1250 0.6250
0.1250 0.6250 0.1250 0.1250
0.6250 0.1250 0.1250 0.1250
0.1250 0.1250 0.1250 0.6250
0.6250 0.1250 0.1250 0.1250
0.1250 0.6250 0.1250 0.1250
0.6250 0.1250 0.1250 0.1250
0.1250 0.1250 0.1250 0.6250
0.1250 0.1250 0.1250 0.6250
0.6250 0.1250 0.1250 0.1250
0.1250 0.1250 0.1250 0.6250
0.6250 0.1250 0.1250 0.1250
0.1250 0.6250 0.1250 0.1250
0.6250 0.1250 0.1250 0.1250
0.1250 0.6250 0.1250 0.1250
0.6250 0.1250 0.1250 0.1250
0.1250 0.6250 0.1250 0.1250

>MA95 RAV1-A binding site motif
0.0000 1.0000 0.0000 0.0000
1.0000 0.0000 0.0000 0.0000
1.0000 0.0000 0.0000 0.0000
0.0000 1.0000 0.0000 0.0000
1.0000 0.0000 0.0000 0.0000

>MA96 RAV1-B binding site motif
0.0001 0.9996 0.0001 0.0001
0.9996 0.0001 0.0001 0.0001
0.0001 0.9996 0.0001 0.0001
0.0001 0.9996 0.0001 0.0001
0.0001 0.0001 0.0001 0.9996
0.0001 0.0001 0.9996 0.0001

>MA97 RY-repeat promoter motif
0.0003 0.9992 0.0003 0.0003
0.9992 0.0003 0.0003 0.0003
0.0003 0.0003 0.0003 0.9992
0.0003 0.0003 0.9992 0.0003
0.0003 0.9992 0.0003 0.0003
0.9992 0.0003 0.0003 0.0003
0.0003 0.0003 0.0003 0.9992
0.0003 0.0003 0.9992 0.0003

>MA98 SBP-box promoter motif
0.0009 0.0009 0.0009 0.9972
0.3890 0.1950 0.1427 0.2733
0.0009 0.9972 0.0009 0.0009
0.0009 0.0009 0.9972 0.0009
0.0009 0.0009 0.0009 0.9972
0.9972 0.0009 0.0009 0.0009
0.0009 0.9972 0.0009 0.0009
0.9972 0.0009 0.0009 0.0009
0.9972 0.0009 0.0009 0.0009

>MA99 SORLIP1
0.9997 0.0001 0.0001 0.0001
0.0001 0.0001 0.9997 0.0001
0.0001 0.9997 0.0001 0.0001
0.0001 0.9997 0.0001 0.0001
0.9997 0.0001 0.0001 0.0001
0.0001 0.9997 0.0001 0.0001

>MA100 SORLIP2
0.0000 0.0000 0.9999 0.0000
0.0000 0.0000 0.9999 0.0000
0.0000 0.0000 0.9999 0.0000
0.0000 0.9999 0.0000 0.0000
0.0000 0.9999 0.0000 0.0000

>MA101 SORLIP3
0.0026 0.9921 0.0026 0.0026
0.0026 0.0026 0.0026 0.9921
0.0026 0.9921 0.0026 0.0026
0.9921 0.0026 0.0026 0.0026
0.9921 0.0026 0.0026 0.0026
0.0026 0.0026 0.9921 0.0026
0.0026 0.0026 0.0026 0.9921
0.0026 0.0026 0.9921 0.0026
0.9921 0.0026 0.0026 0.0026

>MA102 SORLIP4
0.0035 0.0035 0.9894 0.0035
0.0035 0.0035 0.0035 0.9894
0.9894 0.0035 0.0035 0.0035
0.0035 0.0035 0.0035 0.9894
0.0035 0.0035 0.9894 0.0035
0.9894 0.0035 0.0035 0.0035
0.0035 0.0035 0.0035 0.9894
0.0035 0.0035 0.9894 0.0035
0.0035 0.0035 0.9894 0.0035

>MA103 SORLIP5
0.0002 0.0002 0.9993 0.0002
0.9993 0.0002 0.0002 0.0002
0.0002 0.0002 0.9993 0.0002
0.0002 0.0002 0.0002 0.9993
0.0002 0.0002 0.9993 0.0002
0.9993 0.0002 0.0002 0.0002
0.0002 0.0002 0.9993 0.0002

>MA104 SORLREP1
0.0016 0.0016 0.0016 0.9952
0.0016 0.0016 0.0016 0.9952
0.4984 0.0016 0.0016 0.4984
0.0016 0.0016 0.0016 0.9952
0.9952 0.0016 0.0016 0.0016
0.0016 0.9952 0.0016 0.0016
0.0016 0.0016 0.0016 0.9952
0.9952 0.0016 0.0016 0.0016
0.0016 0.0016 0.9952 0.0016
0.0016 0.0016 0.0016 0.9952

>MA105 SORLREP2
0.9964 0.0012 0.0012 0.0012
0.0012 0.0012 0.0012 0.9964
0.9964 0.0012 0.0012 0.0012
0.9964 0.0012 0.0012 0.0012
0.9964 0.0012 0.0012 0.0012
0.9964 0.0012 0.0012 0.0012
0.0012 0.9964 0.0012 0.0012
0.0012 0.0012 0.9964 0.0012
0.0012 0.0012 0.0012 0.9964

>MA106 SORLREP3
0.0002 0.0002 0.0002 0.9995
0.0002 0.0002 0.9995 0.0002
0.0002 0.0002 0.0002 0.9995
0.9995 0.0002 0.0002 0.0002
0.0002 0.0002 0.0002 0.9995
0.9995 0.0002 0.0002 0.0002
0.0002 0.0002 0.0002 0.9995
0.9995 0.0002 0.0002 0.0002
0.0002 0.0002 0.0002 0.9995

>MA107 SORLREP4
0.0016 0.9952 0.0016 0.0016
0.0016 0.0016 0.0016 0.9952
0.0016 0.9952 0.0016 0.0016
0.0016 0.9952 0.0016 0.0016
0.0016 0.0016 0.0016 0.9952
0.9952 0.0016 0.0016 0.0016
0.9952 0.0016 0.0016 0.0016
0.0016 0.0016 0.0016 0.9952
0.0016 0.0016 0.0016 0.9952

>MA108 SORLREP5
0.0086 0.0086 0.0086 0.9741
0.0086 0.0086 0.0086 0.9741
0.0086 0.0086 0.9741 0.0086
0.0086 0.9741 0.0086 0.0086
0.9741 0.0086 0.0086 0.0086
0.0086 0.0086 0.0086 0.9741
0.0086 0.0086 0.9741 0.0086
0.9741 0.0086 0.0086 0.0086
0.0086 0.9741 0.0086 0.0086
0.0086 0.0086 0.0086 0.9741


>MA109 T-box promoter motif
0.9999 0.0000 0.0000 0.0000
0.0000 0.9999 0.0000 0.0000
0.0000 0.0000 0.0000 0.9999
0.0000 0.0000 0.0000 0.9999
0.0000 0.0000 0.0000 0.9999
0.0000 0.0000 0.9999 0.0000

>MA110 TEF-box promoter motif
0.6250 0.1250 0.1250 0.1250
0.1250 0.1250 0.6250 0.1250
0.1250 0.1250 0.6250 0.1250
0.1250 0.1250 0.6250 0.1250
0.1250 0.1250 0.6250 0.1250
0.1250 0.6250 0.1250 0.1250
0.6250 0.1250 0.1250 0.1250
0.1250 0.1250 0.1250 0.6250
0.6250 0.1250 0.1250 0.1250
0.6250 0.1250 0.1250 0.1250
0.1250 0.1250 0.1250 0.6250
0.1250 0.1250 0.6250 0.1250
0.1250 0.1250 0.6250 0.1250
0.1250 0.1250 0.1250 0.6250
0.6250 0.1250 0.1250 0.1250
0.6250 0.1250 0.1250 0.1250

>MA111 TELO-box promoter motif
0.9992 0.0003 0.0003 0.0003
0.9992 0.0003 0.0003 0.0003
0.9992 0.0003 0.0003 0.0003
0.0003 0.9992 0.0003 0.0003
0.0003 0.9992 0.0003 0.0003
0.0003 0.9992 0.0003 0.0003
0.0003 0.0003 0.0003 0.9992
0.9992 0.0003 0.0003 0.0003
0.9992 0.0003 0.0003 0.0003

>MA112 TGA1 binding site motif
0.0006 0.0006 0.0006 0.9981
0.0006 0.0006 0.9981 0.0006
0.9981 0.0006 0.0006 0.0006
0.0006 0.9981 0.0006 0.0006
0.0006 0.0006 0.9981 0.0006
0.0006 0.0006 0.0006 0.9981
0.0006 0.0006 0.9981 0.0006
0.0006 0.0006 0.9981 0.0006

>MA113 VOZ binding site
0.0048 0.0048 0.9856 0.0048
0.0048 0.9856 0.0048 0.0048
0.0048 0.0048 0.9856 0.0048
0.0048 0.0048 0.0048 0.9856
0.2548 0.1971 0.2163 0.3317
0.3125 0.1587 0.2548 0.2740
0.2740 0.1779 0.3125 0.2356
0.9856 0.0048 0.0048 0.0048
0.0048 0.9856 0.0048 0.0048
0.0048 0.0048 0.9856 0.0048
0.0048 0.9856 0.0048 0.0048

>MA114 W-box promoter motif
0.0000 0.0000 0.0000 0.9999
0.0000 0.0000 0.0000 0.9999
0.0000 0.0000 0.9999 0.0000
0.9999 0.0000 0.0000 0.0000
0.0000 0.9999 0.0000 0.0000
0.0000 0.3794 0.0000 0.6206

>MA115 Z-box promoter motif
0.9980 0.0007 0.0007 0.0007
0.0007 0.0007 0.0007 0.9980
0.9980 0.0007 0.0007 0.0007
0.0007 0.9980 0.0007 0.0007
0.0007 0.0007 0.9980 0.0007
0.0007 0.0007 0.0007 0.9980
0.0007 0.0007 0.9980 0.0007
0.0007 0.0007 0.0007 0.9980

>MA116 octamer promoter motif
0.0046 0.9861 0.0046 0.0046
0.0046 0.0046 0.9861 0.0046
0.0046 0.9861 0.0046 0.0046
0.0046 0.0046 0.9861 0.0046
0.0046 0.0046 0.9861 0.0046
0.9861 0.0046 0.0046 0.0046
0.0046 0.0046 0.0046 0.9861
0.0046 0.9861 0.0046 0.0046

>MA117 LEC1 CAATbox
0.1250 0.6250 0.1250 0.1250
0.1250 0.6250 0.1250 0.1250
0.6250 0.1250 0.1250 0.1250
0.6250 0.1250 0.1250 0.1250
0.1250 0.1250 0.1250 0.6250

>MA118 GCbox
0.1250 0.6250 0.1250 0.1250
0.1250 0.1250 0.6250 0.1250
0.1250 0.6250 0.1250 0.1250
0.1250 0.6250 0.1250 0.1250
0.1250 0.6250 0.1250 0.1250
0.1250 0.6250 0.1250 0.1250
0.1250 0.1250 0.1250 0.6250

>MA119 TATAbox
0.0357 0.0357 0.0357 0.8929
0.8929 0.0357 0.0357 0.0357
0.1786 0.0357 0.0357 0.7500
0.7500 0.0357 0.0357 0.1786
0.4643 0.0357 0.1786 0.3214
0.8929 0.0357 0.0357 0.0357
0.3214 0.0357 0.0357 0.6071
0.6071 0.1786 0.0357 0.1786
