# Supplementary material for: Gene coexpression clusters and putative regulatory elements underlying seed storage reserve accumulation in Arabidopsis
Source: BMC Genomics. 2011 Jun 2;12:286. doi: 10.1186/1471-2164-12-286 (PMC3126783; doi:10.1186/1471-2164-12-286)
Supplement: Additional File 5 — Predicted cis-acting promoter motifs for genes involved in seed storage reserve accumulation. The start and end positions of an predicted transcription factor (TF) binding site are relative to the start of each promoter sequence, not to the transcription start site (TSS) of the gene. The numbers +1 and -1 indicate sense and antisense strand, respectively. The score was determined by the transcription factor binding site analysis tool TFBS [76]. [file 1471-2164-12-286-S5.XLS]

## Sheet: Sheet1
AGI	Gene Name	Site Start	Site End	Strand	Motif Sequence	Score	TF Motif
FA Biosynthesis
AT1G52670	AT1G52670	902	919	1	TTCCTCGTTCGTATCGTT	10.2	AWbox
AT1G52670	AT1G52670	850	867	1	AAATTCGATTTCATCGTC	8.9	AWbox
AT5G35360	CAC2	96	113	-1	ATCCTCGTGAGTATCGAA	10.9	AWbox
AT5G35360	CAC2	931	948	-1	AACCTCGTGATTATCGAA	10.8	AWbox
AT1G74960	FAB1	332	349	1	TCCTTCGATTAAACCGAG	9.5	AWbox
AT1G74960	FAB1	685	702	1	GTCATCGATAATATTGAG	8.2	AWbox
AT1G62640	KAS_III	795	812	1	CGCTTCGGTACTTCCGAA	8.2	AWbox
AT2G30200	AT2G30200	942	959	1	ATCTTCGTTAACTCCGCT	11.7	AWbox
AT5G27200	ACP5	1093	1110	1	TTGCTCGTTAATATCGAT	9.4	AWbox
AT5G27200	ACP5	961	978	1	CTCCTTGAACAATCCGCC	8.3	AWbox
AT2G05990	MOD1	405	422	-1	AGCTTCGATGAGATCGAG	9.6	AWbox
AT1G01090	PDH-E1_ALPHA	782	799	-1	TTCTTCGTTAACACCAAT	9.5	AWbox
AT1G34430	EMB3003	904	921	1	CTCTTCGATAATTCCGAG	10.5	AWbox
AT1G24360	AT1G24360	454	471	-1	AACCTCGTAAAGATCGAC	11.4	AWbox
AT1G24360	AT1G24360	353	370	1	AACTTCGTTTGTATCGCT	10.6	AWbox
AT5G10160	AT5G10160	952	969	1	CCCTTCGAATTCTCCGTC	9.6	AWbox
AT3G15690	AT3G15690	912	929	1	GTCCTCGTTCATATCGTT	10.5	AWbox
AT1G36160	ACC1	805	822	1	ATCTTTGTTAATTCCACC	8.5	AWbox
AT1G54580	ACP2	941	958	1	CTCTTCGTCTTCTCCGCC	9.4	AWbox
AT1G54630	ACP3	914	931	1	CTCTTTGTCTTCTCCGCC	8.2	AWbox
AT5G16230	AT5G16230	470	487	1	TAACTCGTAAATACCGAT	8.3	AWbox
AT5G15530	BCCP2	8	14	-1	GAGTGAT	6.9	SORLIP5
AT5G15530	BCCP2	973	979	-1	GAGAGAG	6.9	SORLIP5
AT1G52670	AT1G52670	686	692	1	GAGAGAG	6.9	SORLIP5
AT5G35360	CAC2	19	25	-1	GAGTGAA	6.9	SORLIP5
AT5G35360	CAC2	41	47	-1	GAGAGAG	6.9	SORLIP5
AT5G35360	CAC2	43	49	-1	GAGAGAG	6.9	SORLIP5
AT5G35360	CAC2	45	51	-1	GAGAGAG	6.9	SORLIP5
AT5G35360	CAC2	47	53	-1	GAGAGAG	6.9	SORLIP5
AT5G35360	CAC2	881	887	-1	GAGTGAA	6.9	SORLIP5
AT5G35360	CAC2	901	907	-1	GAGAGAG	6.9	SORLIP5
AT5G35360	CAC2	903	909	-1	GAGAGAG	6.9	SORLIP5
AT5G35360	CAC2	905	911	-1	GAGAGAG	6.9	SORLIP5
AT5G35360	CAC2	907	913	-1	GAGAGAG	6.9	SORLIP5
AT5G35360	CAC2	909	915	-1	GAGAGAG	6.9	SORLIP5
AT5G35360	CAC2	952	958	-1	AAGTGAG	6.9	SORLIP5
AT2G38040	CAC3	501	507	-1	GAGTGAG	9.2	SORLIP5
AT2G38040	CAC3	505	511	-1	GAGTGAG	9.2	SORLIP5
AT2G38040	CAC3	159	165	-1	GGGTGAG	6.9	SORLIP5
AT2G38040	CAC3	322	328	-1	GTGTGAG	6.9	SORLIP5
AT2G38040	CAC3	491	497	-1	GAGAGAG	6.9	SORLIP5
AT2G38040	CAC3	495	501	-1	GCGTGAG	6.9	SORLIP5
AT2G38040	CAC3	596	602	-1	GAGTCAG	6.9	SORLIP5
AT2G38040	CAC3	355	361	1	GAGAGAG	6.9	SORLIP5
AT5G46290	KAS_I	364	370	-1	GAGTGAT	6.9	SORLIP5
AT5G46290	KAS_I	962	968	-1	GAGAGAG	6.9	SORLIP5
AT5G46290	KAS_I	964	970	-1	GAGAGAG	6.9	SORLIP5
AT5G46290	KAS_I	966	972	-1	GAGAGAG	6.9	SORLIP5
AT5G46290	KAS_I	978	984	-1	GAGAGAG	6.9	SORLIP5
AT1G74960	FAB1	740	746	-1	GAGAGAG	6.9	SORLIP5
AT1G74960	FAB1	742	748	-1	GAGAGAG	6.9	SORLIP5
AT1G74960	FAB1	744	750	-1	GAGAGAG	6.9	SORLIP5
AT1G74960	FAB1	746	752	-1	GAGAGAG	6.9	SORLIP5
AT1G74960	FAB1	748	754	-1	GAGAGAG	6.9	SORLIP5
AT1G74960	FAB1	750	756	-1	GAGAGAG	6.9	SORLIP5
AT1G74960	FAB1	655	661	1	GATTGAG	6.9	SORLIP5
AT1G74960	FAB1	838	844	1	GAGAGAG	6.9	SORLIP5
AT1G74960	FAB1	840	846	1	GAGAGAG	6.9	SORLIP5
AT1G74960	FAB1	849	855	1	GAGAGAG	6.9	SORLIP5
AT1G62640	KAS_III	769	775	-1	GAGTGTG	6.9	SORLIP5
AT1G62640	KAS_III	838	844	-1	GAGAGAG	6.9	SORLIP5
AT1G62640	KAS_III	842	848	-1	GTGTGAG	6.9	SORLIP5
AT1G62640	KAS_III	1022	1028	-1	GAGTGAA	6.9	SORLIP5
AT1G62640	KAS_III	905	911	1	GAGAGAG	6.9	SORLIP5
AT1G62640	KAS_III	907	913	1	GAGAGAG	6.9	SORLIP5
AT2G30200	AT2G30200	1027	1033	-1	GAGTAAG	6.9	SORLIP5
AT2G30200	AT2G30200	1044	1050	-1	GAATGAG	6.9	SORLIP5
AT2G30200	AT2G30200	1068	1074	-1	GAGAGAG	6.9	SORLIP5
AT3G05020	ACP1	283	289	-1	GAGTTAG	6.9	SORLIP5
AT3G05020	ACP1	523	529	-1	GAGAGAG	6.9	SORLIP5
AT3G05020	ACP1	554	560	-1	GAGAGAG	6.9	SORLIP5
AT3G05020	ACP1	556	562	-1	GAGAGAG	6.9	SORLIP5
AT5G27200	ACP5	284	290	-1	TAGTGAG	6.9	SORLIP5
AT5G27200	ACP5	424	430	-1	TAGTGAG	6.9	SORLIP5
AT5G27200	ACP5	498	504	-1	GAGTTAG	6.9	SORLIP5
AT5G27200	ACP5	574	580	-1	AAGTGAG	6.9	SORLIP5
AT5G27200	ACP5	624	630	-1	GAGTTAG	6.9	SORLIP5
AT5G27200	ACP5	793	799	-1	GAGGGAG	6.9	SORLIP5
AT5G27200	ACP5	981	987	-1	GAGAGAG	6.9	SORLIP5
AT5G27200	ACP5	1055	1061	-1	GAGAGAG	6.9	SORLIP5
AT3G16950	LPD1	926	932	-1	GAGTGAG	9.2	SORLIP5
AT3G16950	LPD1	975	981	-1	GAGAGAG	6.9	SORLIP5
AT3G16950	LPD1	977	983	-1	GAGAGAG	6.9	SORLIP5
AT2G05990	MOD1	424	430	-1	GAGAGAG	6.9	SORLIP5
AT2G05990	MOD1	471	477	-1	GAGAGAG	6.9	SORLIP5
AT2G05990	MOD1	473	479	-1	GAGAGAG	6.9	SORLIP5
AT2G05990	MOD1	475	481	-1	GAGAGAG	6.9	SORLIP5
AT2G05990	MOD1	479	485	-1	GAGCGAG	6.9	SORLIP5
AT2G05990	MOD1	493	499	-1	GCGTGAG	6.9	SORLIP5
AT2G05990	MOD1	516	522	-1	GAGAGAG	6.9	SORLIP5
AT2G05990	MOD1	526	532	-1	GAGAGAG	6.9	SORLIP5
AT2G34590	AT2G34590	1038	1044	-1	GAGAGAG	6.9	SORLIP5
AT2G34590	AT2G34590	1086	1092	-1	GAGCGAG	6.9	SORLIP5
AT1G34430	EMB3003	929	935	-1	GAGTGAA	6.9	SORLIP5
AT1G34430	EMB3003	960	966	-1	GAGAGAG	6.9	SORLIP5
AT1G34430	EMB3003	962	968	-1	GAGAGAG	6.9	SORLIP5
AT1G34430	EMB3003	964	970	-1	GAGAGAG	6.9	SORLIP5
AT1G34430	EMB3003	966	972	-1	GAGAGAG	6.9	SORLIP5
AT1G34430	EMB3003	968	974	-1	GAGAGAG	6.9	SORLIP5
AT1G74030	AT1G74030	399	405	-1	GAGAGAG	6.9	SORLIP5
AT1G74030	AT1G74030	23	29	1	GAGAGAG	6.9	SORLIP5
AT1G74030	AT1G74030	505	511	1	GAGTGAA	6.9	SORLIP5
AT1G74030	AT1G74030	514	520	1	GAGTGAA	6.9	SORLIP5
AT5G52920	PKP-BETA1	459	465	-1	GAGAGAG	6.9	SORLIP5
AT5G52920	PKP-BETA1	468	474	-1	GAATGAG	6.9	SORLIP5
AT5G52920	PKP-BETA1	486	492	-1	AAGTGAG	6.9	SORLIP5
AT5G16390	CAC1	3	9	-1	GAGAGAG	6.9	SORLIP5
AT5G16390	CAC1	13	19	-1	GAGTGAT	6.9	SORLIP5
AT5G16390	CAC1	787	793	-1	GAGAGAG	6.9	SORLIP5
AT5G16390	CAC1	789	795	-1	GAGAGAG	6.9	SORLIP5
AT5G16390	CAC1	902	908	-1	GACTGAG	6.9	SORLIP5
AT5G16390	CAC1	942	948	-1	GAGTGAC	6.9	SORLIP5
AT5G16390	CAC1	838	844	1	GAGAGAG	6.9	SORLIP5
AT1G36160	ACC1	112	118	-1	GAGAGAG	6.9	SORLIP5
AT1G36160	ACC1	201	207	-1	GAGTTAG	6.9	SORLIP5
AT1G36160	ACC1	248	254	-1	GAGAGAG	6.9	SORLIP5
AT1G36160	ACC1	252	258	-1	GAGGGAG	6.9	SORLIP5
AT1G36160	ACC1	256	262	-1	GAATGAG	6.9	SORLIP5
AT1G08510	FATB	35	41	-1	GAGAGAG	6.9	SORLIP5
AT1G08510	FATB	37	43	-1	GAGAGAG	6.9	SORLIP5
AT1G08510	FATB	41	47	-1	GGGTGAG	6.9	SORLIP5
AT1G08510	FATB	361	367	-1	GAGAGAG	6.9	SORLIP5
AT1G08510	FATB	363	369	-1	GAGAGAG	6.9	SORLIP5
AT1G08510	FATB	929	935	-1	GAGTGAT	6.9	SORLIP5
AT1G08510	FATB	933	939	-1	AAGTGAG	6.9	SORLIP5
AT1G08510	FATB	1116	1122	-1	GAGTTAG	6.9	SORLIP5
AT2G20860	LIP1	165	171	1	GAGTGAG	9.2	SORLIP5
AT2G20860	LIP1	33	39	1	GAGTGAA	6.9	SORLIP5
AT2G20860	LIP1	111	117	1	GAGTAAG	6.9	SORLIP5
AT2G20860	LIP1	161	167	1	AAGTGAG	6.9	SORLIP5
AT2G20860	LIP1	169	175	1	GAGAGAG	6.9	SORLIP5
AT2G20860	LIP1	171	177	1	GAGAGAG	6.9	SORLIP5
AT2G20860	LIP1	588	594	1	GAATGAG	6.9	SORLIP5
AT1G54580	ACP2	968	974	-1	GAGTGAG	9.2	SORLIP5
AT1G54580	ACP2	88	94	-1	GAGTGAA	6.9	SORLIP5
AT1G54580	ACP2	920	926	-1	GAGTGAA	6.9	SORLIP5
AT1G54580	ACP2	926	932	-1	CAGTGAG	6.9	SORLIP5
AT1G54580	ACP2	1060	1066	-1	GAGAGAG	6.9	SORLIP5
AT2G44620	MTACP-1	15	21	-1	GAGTTAG	6.9	SORLIP5
AT2G44620	MTACP-1	385	391	-1	GAGAGAG	6.9	SORLIP5
AT2G44620	MTACP-1	88	94	1	GAGAGAG	6.9	SORLIP5
AT2G44620	MTACP-1	127	133	1	TAGTGAG	6.9	SORLIP5
AT2G44620	MTACP-1	167	173	1	GAGTGAC	6.9	SORLIP5
AT1G59900	AT-E1_ALPHA	118	124	1	GAATGAG	6.9	SORLIP5
AT1G59900	AT-E1_ALPHA	133	139	1	GAATGAG	6.9	SORLIP5
AT1G59900	AT-E1_ALPHA	148	154	1	GAGAGAG	6.9	SORLIP5
AT3G25860	LTA2	314	320	-1	GAGTGAA	6.9	SORLIP5
AT3G25860	LTA2	318	324	-1	GAGAGAG	6.9	SORLIP5
AT3G25860	LTA2	329	335	-1	GAGAGAG	6.9	SORLIP5
AT3G25860	LTA2	331	337	-1	GAGAGAG	6.9	SORLIP5
AT3G25860	LTA2	342	348	-1	GAGAGAG	6.9	SORLIP5
AT3G25860	LTA2	344	350	-1	GAGAGAG	6.9	SORLIP5
AT3G25860	LTA2	346	352	-1	GAGAGAG	6.9	SORLIP5
AT3G02610	AT3G02610	925	931	-1	TAGTGAG	6.9	SORLIP5
AT3G02610	AT3G02610	939	945	-1	GAGAGAG	6.9	SORLIP5
AT3G02610	AT3G02610	490	496	1	GAGTAAG	6.9	SORLIP5
AT3G02610	AT3G02610	980	986	1	GAGAGAG	6.9	SORLIP5
AT5G16230	AT5G16230	937	943	1	GAGAGAG	6.9	SORLIP5
AT5G16230	AT5G16230	939	945	1	GAGAGAG	6.9	SORLIP5
AT5G16230	AT5G16230	941	947	1	GAGAGAG	6.9	SORLIP5
AT5G16230	AT5G16230	972	978	1	GAGAGAG	6.9	SORLIP5
AT5G16230	AT5G16230	974	980	1	GAGAGAG	6.9	SORLIP5
AT5G16230	AT5G16230	976	982	1	GAGAGAG	6.9	SORLIP5
AT2G29560	AT2G29560	43	49	1	GAGAGAG	6.9	SORLIP5
AT2G29560	AT2G29560	45	51	1	GAGAGAG	6.9	SORLIP5
AT2G29560	AT2G29560	47	53	1	GAGAGAG	6.9	SORLIP5
AT2G29560	AT2G29560	49	55	1	GAGAGAG	6.9	SORLIP5
AT2G29560	AT2G29560	51	57	1	GAGAGAG	6.9	SORLIP5
AT2G29560	AT2G29560	53	59	1	GAGAGAG	6.9	SORLIP5
AT2G29560	AT2G29560	106	112	1	GAGAGAG	6.9	SORLIP5
AT2G29560	AT2G29560	108	114	1	GAGAGAG	6.9	SORLIP5
AT2G29560	AT2G29560	474	480	1	GAGTGAT	6.9	SORLIP5
AT1G32440	PKp3	666	672	-1	GATTGAG	6.9	SORLIP5
AT1G32440	PKp3	860	866	-1	GAGTCAG	6.9	SORLIP5
AT1G32440	PKp3	924	930	-1	GAGAGAG	6.9	SORLIP5
AT1G32440	PKp3	926	932	-1	GAGAGAG	6.9	SORLIP5
AT1G32440	PKp3	928	934	-1	GAGAGAG	6.9	SORLIP5
AT1G32440	PKp3	930	936	-1	GAGAGAG	6.9	SORLIP5
AT1G32440	PKp3	1135	1141	-1	GAGAGAG	6.9	SORLIP5
AT1G32440	PKp3	1152	1158	-1	GAGAGAG	6.9	SORLIP5
AT3G22960	PKP-ALPHA	1059	1065	-1	GAGTGAG	9.2	SORLIP5
AT3G22960	PKP-ALPHA	528	534	-1	GATTGAG	6.9	SORLIP5
AT3G22960	PKP-ALPHA	842	848	-1	GAGAGAG	6.9	SORLIP5
AT3G22960	PKP-ALPHA	899	905	-1	GTGTGAG	6.9	SORLIP5
AT3G22960	PKP-ALPHA	1005	1011	-1	GACTGAG	6.9	SORLIP5
AT3G22960	PKP-ALPHA	1034	1040	-1	GAGTGTG	6.9	SORLIP5
AT3G22960	PKP-ALPHA	1055	1061	-1	GAGGGAG	6.9	SORLIP5
AT3G22960	PKP-ALPHA	1080	1086	-1	GAGAGAG	6.9	SORLIP5
AT1G52670	AT1G52670	744	752	-1	CCCATTATT	8.7	ATHB-5
AT1G52670	AT1G52670	471	479	-1	CAAATAATT	6.7	ATHB-5
AT5G35360	CAC2	250	258	-1	TCAATTATG	6.8	ATHB-5
AT3G25110	AtFaTA	654	662	-1	GCAATTGTT	7.1	ATHB-5
AT3G25110	AtFaTA	378	386	-1	CCATTCATT	6.7	ATHB-5
AT3G25110	AtFaTA	301	309	-1	ACAATTGTT	6.5	ATHB-5
AT4G13050	AT4G13050	678	686	-1	ACAATTATT	8.8	ATHB-5
AT4G13050	AT4G13050	661	669	-1	CTAATTATT	8.4	ATHB-5
AT4G13050	AT4G13050	642	650	-1	TTAATTATT	7.5	ATHB-5
AT4G13050	AT4G13050	832	840	-1	CCATTGATT	7.1	ATHB-5
AT4G13050	AT4G13050	42	50	-1	TCAATTATA	6.8	ATHB-5
AT5G46290	KAS_I	846	854	-1	CGAATTATT	8.5	ATHB-5
AT5G46290	KAS_I	195	203	-1	CCAATTGTT	7.7	ATHB-5
AT5G46290	KAS_I	619	627	-1	TCGATTATT	7	ATHB-5
AT5G46290	KAS_I	235	243	-1	ACAATTATA	6.5	ATHB-5
AT1G74960	FAB1	414	422	1	ATAATTATT	7.2	ATHB-5
AT1G74960	FAB1	461	469	1	CCTATCATT	7	ATHB-5
AT1G74960	FAB1	310	318	1	ATAATGATT	6.6	ATHB-5
AT1G74960	FAB1	204	212	-1	ACATTTATT	6.5	ATHB-5
AT1G74960	FAB1	373	381	-1	ACAATTTTT	6.5	ATHB-5
AT1G74960	FAB1	192	200	-1	CTCATGATT	6.4	ATHB-5
AT1G62640	KAS_III	546	554	-1	TCAATGATT	8.5	ATHB-5
AT1G62640	KAS_III	544	552	1	CTAATCATT	7.3	ATHB-5
AT1G62640	KAS_III	522	530	1	AAAATTATT	6.9	ATHB-5
AT1G62640	KAS_III	401	409	1	ACAAATATT	6.5	ATHB-5
AT2G30200	AT2G30200	134	142	1	ATAATTATT	7.2	ATHB-5
AT2G30200	AT2G30200	108	116	1	AAAATTATT	6.9	ATHB-5
AT5G27200	ACP5	798	806	1	TCAGTTATT	6.8	ATHB-5
AT5G27200	ACP5	243	251	1	GTAATCATT	6.7	ATHB-5
AT5G27200	ACP5	766	774	1	TAAATGATT	6.6	ATHB-5
AT2G05990	MOD1	1144	1152	1	CCAATTATC	7.7	ATHB-5
AT2G05990	MOD1	785	793	1	CAAATCATT	7.1	ATHB-5
AT2G05990	MOD1	215	223	1	GCATTGATT	6.5	ATHB-5
AT1G01090	PDH-E1_ALPHA	420	428	-1	TAAATTATT	7.2	ATHB-5
AT1G01090	PDH-E1_ALPHA	778	786	-1	CCAATGTTT	7.1	ATHB-5
AT2G34590	AT2G34590	688	696	-1	CCAATTAGT	7.7	ATHB-5
AT2G34590	AT2G34590	227	235	-1	ACCATTATT	7.4	ATHB-5
AT2G34590	AT2G34590	656	664	-1	CTCATTATT	7	ATHB-5
AT2G34590	AT2G34590	415	423	-1	GAAATGATT	6.9	ATHB-5
AT2G34590	AT2G34590	394	402	-1	CCAAACATT	6.7	ATHB-5
AT1G30120	PDH-E1_BETA	211	219	-1	TTAATTATT	7.5	ATHB-5
AT1G30120	PDH-E1_BETA	345	353	-1	GCAGTTATT	7.1	ATHB-5
AT1G30120	PDH-E1_BETA	309	317	-1	AAAATTATT	6.9	ATHB-5
AT5G16240	AT5G16240	121	129	1	TCATTTATT	6.8	ATHB-5
AT5G16240	AT5G16240	449	457	1	ACAACTATT	6.5	ATHB-5
AT2G43710	SSI2	815	823	1	AGAATTATT	7.3	ATHB-5
AT2G43710	SSI2	627	635	1	ATAATTATT	7.2	ATHB-5
AT2G43710	SSI2	245	253	1	TCGATTATT	7	ATHB-5
AT2G43710	SSI2	624	632	1	CTAATAATT	7	ATHB-5
AT2G43710	SSI2	454	462	1	TCAATTTTT	6.8	ATHB-5
AT2G43710	SSI2	503	511	1	ACAATTCTT	6.5	ATHB-5
AT2G43710	SSI2	640	648	1	ACAAATATT	6.5	ATHB-5
AT1G24360	AT1G24360	169	177	1	CCAATTTTT	7.7	ATHB-5
AT2G22230	AT2G22230	308	316	-1	TCTATTATT	7.2	ATHB-5
AT5G52920	PKP-BETA1	351	359	1	TTAATGATT	6.9	ATHB-5
AT3G15690	AT3G15690	41	49	1	CCTATGATT	7.5	ATHB-5
AT3G15690	AT3G15690	310	318	1	CTAATCATT	7.3	ATHB-5
AT3G15690	AT3G15690	862	870	1	TCAAATATT	6.8	ATHB-5
AT1G08510	FATB	915	923	1	GCATTTATT	7.1	ATHB-5
AT1G08510	FATB	163	171	-1	TCAAATATT	6.8	ATHB-5
AT1G54630	ACP3	443	451	-1	CCAATTTTT	7.7	ATHB-5
AT1G54630	ACP3	429	437	1	CCTATCATT	7	ATHB-5
AT1G54630	ACP3	186	194	-1	TCATTTATT	6.8	ATHB-5
AT1G54630	ACP3	521	529	-1	ACAACTATT	6.5	ATHB-5
AT1G54630	ACP3	686	694	-1	ACAATTAGT	6.5	ATHB-5
AT1G54630	ACP3	113	121	1	ACAATTAAT	6.5	ATHB-5
AT5G47630	mtACP3	579	587	-1	ACAATTGTT	6.5	ATHB-5
AT5G47630	mtACP3	540	548	-1	GCACTGATT	6.5	ATHB-5
AT1G59900	AT-E1_ALPHA	352	360	1	ACAATTATT	8.8	ATHB-5
AT3G02610	AT3G02610	713	721	-1	TCAAATATT	6.8	ATHB-5
AT5G16230	AT5G16230	718	726	-1	CGAATTATT	8.5	ATHB-5
AT5G16230	AT5G16230	233	241	1	ACCATCATT	6.4	ATHB-5
AT1G43800	AT1G43800	729	737	-1	CCAATTATA	7.7	ATHB-5
AT1G43800	AT1G43800	413	421	-1	CCAATGTTT	7.1	ATHB-5
AT1G43800	AT1G43800	309	317	-1	TCAATTTTT	6.8	ATHB-5
AT1G43800	AT1G43800	629	637	-1	TCAATTGTT	6.8	ATHB-5
AT1G43800	AT1G43800	153	161	-1	ACAATTTTT	6.5	ATHB-5
AT2G36530	LOS2	382	390	-1	GTAATCATT	6.7	ATHB-5
AT2G29560	AT2G29560	539	547	1	TTAATGATT	6.9	ATHB-5
AT1G32440	PKp3	1066	1074	-1	CCAATGTTT	7.1	ATHB-5
AT1G32440	PKp3	669	677	-1	TAAATGATT	6.6	ATHB-5
AT3G22960	PKP-ALPHA	531	539	-1	CAAATGATT	7.5	ATHB-5
AT3G22960	PKP-ALPHA	415	423	-1	ACCATTATT	7.4	ATHB-5
AT3G22960	PKP-ALPHA	708	716	-1	ACTATTATT	6.9	ATHB-5
AT5G15530	BCCP2	132	142	1	CCATTATGGGC	5.6	AG
AT5G15530	BCCP2	131	141	1	CCCATTATGGG	5.3	AG
AT5G35360	CAC2	375	385	1	GCAAAAATGGT	5.7	AG
AT5G35360	CAC2	250	260	1	CATAATTGAGA	5.3	AG
AT2G38040	CAC3	298	308	-1	ACTTATTTGGA	5.3	AG
AT1G74960	FAB1	354	364	1	CCAAATCTGTG	5.5	AG
AT1G74960	FAB1	646	656	1	CAAAATTGAGA	5.3	AG
AT2G30200	AT2G30200	283	293	1	CCTAATTTGGA	8.5	AG
AT2G30200	AT2G30200	423	433	1	CCTATTTCGGA	6.6	AG
AT2G30200	AT2G30200	882	892	1	TCAAATTTGGA	6.3	AG
AT5G27200	ACP5	1129	1139	-1	CAAAATATGGT	6.2	AG
AT5G27200	ACP5	573	583	-1	CCAAAGTGAGC	5.9	AG
AT3G16950	LPD1	748	758	1	CCAAAAATGGG	7.1	AG
AT3G16950	LPD1	749	759	1	CAAAAATGGGC	5.7	AG
AT3G16950	LPD1	12	22	1	CCATTACTGGT	5.3	AG
AT1G01090	PDH-E1_ALPHA	808	818	1	CCAAAATTGAT	6	AG
AT1G01090	PDH-E1_ALPHA	383	393	1	CCAAAAAATGT	5.8	AG
AT1G01090	PDH-E1_ALPHA	672	682	1	CCAATTCGAGT	5.6	AG
AT2G34590	AT2G34590	97	107	1	CCAAAAACGGA	7.2	AG
AT2G34590	AT2G34590	688	698	1	ACTAATTGGGC	6	AG
AT5G16240	AT5G16240	751	761	1	CCTAGAAGGGA	5.6	AG
AT2G43710	SSI2	204	214	-1	CCAAATAAGTT	6.1	AG
AT2G43710	SSI2	994	1004	-1	CCATTTCTGGA	5.7	AG
AT2G43710	SSI2	783	793	-1	TCTAATAAGGA	5.6	AG
AT2G43710	SSI2	54	64	-1	CCAAGTTTAGC	5.5	AG
AT1G24360	AT1G24360	617	627	-1	CGAAATGAGGT	5.5	AG
AT1G24360	AT1G24360	618	628	-1	CCGAAATGAGG	5.3	AG
AT2G22230	AT2G22230	520	530	1	CCTAATTTTGT	6.9	AG
AT2G22230	AT2G22230	107	117	1	CCTAATTTTGC	6.7	AG
AT2G22230	AT2G22230	747	757	1	CCAAAAAAAGA	6.5	AG
AT2G22230	AT2G22230	726	736	1	CCAAAAAAAGG	5.8	AG
AT2G22230	AT2G22230	497	507	1	GCTAAAAAGGT	5.3	AG
AT2G22230	AT2G22230	727	737	1	CAAAAAAAGGC	5.2	AG
AT5G52920	PKP-BETA1	244	254	1	TCTAAATGGGC	5.6	AG
AT3G15690	AT3G15690	1070	1080	-1	CCCAATTTAGT	6.7	AG
AT3G15690	AT3G15690	731	741	-1	CCATTATTGGC	5.8	AG
AT5G16390	CAC1	420	430	-1	CCAAATGTATT	5.3	AG
AT1G36180	ACC2	771	781	-1	CCAAATTCTGA	6.3	AG
AT1G08510	FATB	648	658	-1	CCAAAAGAGGT	7.3	AG
AT1G08510	FATB	957	967	-1	CCAAATAAAGA	7	AG
AT1G08510	FATB	873	883	-1	CCTAAAGTAGG	5.9	AG
AT1G08510	FATB	958	968	1	CTTTATTTGGT	5.5	AG
AT1G08510	FATB	649	659	1	CCTCTTTTGGC	5.5	AG
AT1G08510	FATB	844	854	-1	ACAAAAATGGC	5.4	AG
AT1G54630	ACP3	482	492	-1	CCAAATATGAA	6.1	AG
AT1G54630	ACP3	1096	1106	-1	GCAAAATGGGA	5.8	AG
AT1G54630	ACP3	740	750	1	CCGAATTTGTT	5.8	AG
AT1G54630	ACP3	739	749	-1	ACAAATTCGGA	5.7	AG
AT1G54630	ACP3	483	493	1	TCATATTTGGT	5.5	AG
AT4G25050	ACP4	415	425	-1	CCTATTTAGGA	6.8	AG
AT2G44620	MTACP-1	173	183	1	CCCAATTGGGT	7.5	AG
AT2G44620	MTACP-1	504	514	1	CTAAAATTGGG	5.3	AG
AT5G47630	mtACP3	410	420	1	CCATTATAGGT	5.5	AG
AT5G47630	mtACP3	665	675	1	CCCAATAATGT	5.3	AG
AT1G59900	AT-E1_ALPHA	319	329	-1	CCAATTTTAGC	6.2	AG
AT1G59900	AT-E1_ALPHA	190	200	-1	CCTAAAATGAT	5.6	AG
AT1G59900	AT-E1_ALPHA	268	278	-1	GCAAAACTGGC	5.3	AG
AT3G02610	AT3G02610	812	822	1	CCAAATTAATA	5.4	AG
AT5G16230	AT5G16230	114	124	-1	ACAAAATTGGA	5.8	AG
AT5G16230	AT5G16230	416	426	-1	CCTTCTTGGGC	5.4	AG
AT5G16230	AT5G16230	482	492	-1	CCATTATCGGT	5.3	AG
AT1G43800	AT1G43800	776	786	1	CTTAAATGGGA	5.7	AG
AT1G43800	AT1G43800	649	659	1	ACAAATTTAGA	5.3	AG
AT2G36530	LOS2	305	315	1	CCACATTTTGA	5.2	AG
AT1G32440	PKp3	3	13	1	ACAAAAATGGT	5.5	AG
AT3G22960	PKP-ALPHA	573	583	1	CCAAACATGGT	6.8	AG
AT1G62640	KAS_III	242	250	-1	AGAAAACGT	9.5	SORLREP2
AT1G62640	KAS_III	389	397	1	ATAAAATGT	9.5	SORLREP2
AT2G43710	SSI2	116	124	-1	ATAAACCGT	9.5	SORLREP2
AT1G36180	ACC2	211	219	-1	TTAAAACGT	9.5	SORLREP2
AT1G08510	FATB	302	310	-1	AAAAAACGT	9.5	SORLREP2
AT1G54580	ACP2	762	770	-1	ATAAAACCT	9.5	SORLREP2
AT4G25050	ACP4	8	16	-1	ATAAAATGT	9.5	SORLREP2
AT5G47630	mtACP3	355	363	1	ATCAAACGT	9.5	SORLREP2
AT1G59900	AT-E1_ALPHA	415	423	-1	ATAAAACAT	9.5	SORLREP2
AT3G02610	AT3G02610	435	443	-1	ATCAAACGT	9.5	SORLREP2
AT3G02610	AT3G02610	782	790	-1	ATTAAACGT	9.5	SORLREP2
AT5G16230	AT5G16230	189	197	-1	ATAAAACGA	9.5	SORLREP2
AT5G16230	AT5G16230	1132	1140	-1	ATAAATCGT	9.5	SORLREP2
AT2G36530	LOS2	60	68	1	ATAAAACAT	9.5	SORLREP2
AT1G52670	AT1G52670	875	884	1	GTCAATCGCC	5.4	Gamyb
AT2G38040	CAC3	834	843	-1	CAAAACCAAC	5.8	Gamyb
AT2G38040	CAC3	431	440	-1	AACAACCAGC	5.2	Gamyb
AT3G25110	AtFaTA	742	751	1	CACAACAAAC	5.7	Gamyb
AT3G25110	AtFaTA	201	210	1	AAAAACCGAA	5.4	Gamyb
AT3G25110	AtFaTA	943	952	1	AAAAACCGAA	5.4	Gamyb
AT4G13050	AT4G13050	1021	1030	1	TGTAACTGAC	5.7	Gamyb
AT4G13050	AT4G13050	760	769	1	AAAAACCGAA	5.4	Gamyb
AT1G74960	FAB1	1096	1105	-1	AGCAACAGCC	6.3	Gamyb
AT1G74960	FAB1	1045	1054	-1	AGCAACAAAC	5.2	Gamyb
AT1G62640	KAS_III	1179	1188	1	ATCAACGACC	5.1	Gamyb
AT2G30200	AT2G30200	898	907	-1	AGAAACGGAC	5.6	Gamyb
AT5G27200	ACP5	740	749	-1	AAAAACGGTC	5.2	Gamyb
AT3G16950	LPD1	1166	1175	1	AGTAACCGAA	5.8	Gamyb
AT1G01090	PDH-E1_ALPHA	1189	1198	-1	GACAACTTCC	5.2	Gamyb
AT2G34590	AT2G34590	563	572	1	GGTAACAAAC	5.6	Gamyb
AT2G34590	AT2G34590	488	497	1	AAAAACCGAA	5.4	Gamyb
AT5G16240	AT5G16240	785	794	-1	CATAAACGAC	5.5	Gamyb
AT5G16240	AT5G16240	916	925	-1	GATAACAGAG	5.1	Gamyb
AT2G43710	SSI2	7	16	1	AAAAACCGAA	5.4	Gamyb
AT3G02630	AT3G02630	9	18	-1	CGCAACAACC	5.5	Gamyb
AT1G24360	AT1G24360	698	707	-1	CAAAACCGCA	5.8	Gamyb
AT2G22230	AT2G22230	1171	1180	1	CTCAACCGAA	5.9	Gamyb
AT2G22230	AT2G22230	818	827	1	TCTAACCAAC	5.7	Gamyb
AT5G10160	AT5G10160	648	657	1	TGTAACCAAC	6	Gamyb
AT1G36180	ACC2	869	878	1	ACCAACCATC	5.4	Gamyb
AT1G36180	ACC2	723	732	-1	GACAACACAC	5.2	Gamyb
AT1G08510	FATB	7	16	1	AAAAACCGAC	6.6	Gamyb
AT1G08510	FATB	1181	1190	-1	GCAAACCAAC	5.8	Gamyb
AT1G54580	ACP2	820	829	-1	CGCAACAGAC	6.5	Gamyb
AT1G54580	ACP2	253	262	-1	AATAACGAAC	5.5	Gamyb
AT1G54580	ACP2	876	885	-1	CGCAACAACC	5.5	Gamyb
AT1G54580	ACP2	873	882	-1	AACAACCAAA	5.4	Gamyb
AT1G54580	ACP2	490	499	1	CATAACAGAA	5.3	Gamyb
AT5G16230	AT5G16230	1048	1057	-1	TATCACCGCC	5.4	Gamyb
AT1G43800	AT1G43800	874	883	1	GCCAACCACC	6.9	Gamyb
AT1G43800	AT1G43800	867	876	1	AACAACAGCC	6.6	Gamyb
AT2G36530	LOS2	580	589	1	TACAACCATC	5.9	Gamyb
AT2G36530	LOS2	904	913	1	GACCACCAAC	5.3	Gamyb
AT3G22960	PKP-ALPHA	1070	1079	1	TTCAACCGTC	6.2	Gamyb
AT3G22960	PKP-ALPHA	1114	1123	1	AACAACCATC	5.9	Gamyb
AT3G22960	PKP-ALPHA	936	945	1	GCCAACTGTC	5.9	Gamyb
AT1G01090	PDH-E1_ALPHA	748	756	-1	CTCTTAATT	9.5	SORLREP4
AT2G34590	AT2G34590	624	632	-1	CTCATAATT	9.5	SORLREP4
AT1G54630	ACP3	498	506	-1	CTACTAATT	9.5	SORLREP4
AT4G25050	ACP4	186	194	1	CTCCTATTT	9.5	SORLREP4
AT4G25050	ACP4	414	422	1	CTCCTAAAT	9.5	SORLREP4
AT5G47630	mtACP3	1009	1017	-1	CTCCTAATG	9.5	SORLREP4
AT5G16230	AT5G16230	35	43	-1	ATCCTAATT	9.5	SORLREP4
AT2G38040	CAC3	201	210	1	TTTTAATAGT	10.1	SORLREP1
AT3G25110	AtFaTA	907	916	-1	TTCTAGTAGT	8.5	SORLREP1
AT5G46290	KAS_I	794	803	-1	TTTTACAAGT	10.1	SORLREP1
AT5G46290	KAS_I	73	82	1	TTTTCCTAGT	10.1	SORLREP1
AT5G46290	KAS_I	754	763	-1	TTCTACTATT	8.5	SORLREP1
AT1G74960	FAB1	126	135	-1	GTTTACTAGT	10.1	SORLREP1
AT1G74960	FAB1	122	131	1	TACTACTAGT	8.5	SORLREP1
AT5G27200	ACP5	343	352	1	TTATACTATT	10.1	SORLREP1
AT3G16950	LPD1	525	534	-1	TTCTAGTAGT	8.5	SORLREP1
AT1G30120	PDH-E1_BETA	272	281	-1	TTCTACGAGT	8.5	SORLREP1
AT1G34430	EMB3003	43	52	1	TTTTACTATT	10.1	SORLREP1
AT2G22230	AT2G22230	188	197	-1	TATTACTAGT	10.1	SORLREP1
AT1G36180	ACC2	507	516	1	TTTTAATAGT	10.1	SORLREP1
AT1G36180	ACC2	1030	1039	1	TTCTACTGGT	8.5	SORLREP1
AT1G08510	FATB	105	114	1	TTTTACTATT	10.1	SORLREP1
AT1G54580	ACP2	1089	1098	1	TTTTACTTGT	10.1	SORLREP1
AT1G54630	ACP3	474	483	1	TTTTACTATT	10.1	SORLREP1
AT1G54630	ACP3	499	508	-1	TTCTACTAAT	8.5	SORLREP1
AT5G16230	AT5G16230	813	822	-1	TTATACTAAT	10.1	SORLREP1
AT5G16230	AT5G16230	927	936	-1	TTGTACTTGT	8.5	SORLREP1
AT1G43800	AT1G43800	437	446	-1	TTGTATTAGT	8.5	SORLREP1
AT5G15530	BCCP2	56	64	1	TCTATATAT	9.6	SORLREP3
AT5G15530	BCCP2	58	66	1	TATATATAT	9.6	SORLREP3
AT5G15530	BCCP2	562	570	1	TGTGTATAT	9.6	SORLREP3
AT5G15530	BCCP2	564	572	1	TGTATATAC	9.6	SORLREP3
AT1G52670	AT1G52670	656	664	1	TGTATATAT	11.9	SORLREP3
AT1G52670	AT1G52670	586	594	1	TGTATATTT	9.6	SORLREP3
AT1G52670	AT1G52670	658	666	1	TATATATAT	9.6	SORLREP3
AT1G52670	AT1G52670	660	668	1	TATATATAT	9.6	SORLREP3
AT1G52670	AT1G52670	662	670	1	TATATATAT	9.6	SORLREP3
AT1G52670	AT1G52670	664	672	1	TATATATAT	9.6	SORLREP3
AT1G52670	AT1G52670	666	674	1	TATATATAT	9.6	SORLREP3
AT5G35360	CAC2	243	251	-1	TGTATATAT	11.9	SORLREP3
AT5G35360	CAC2	208	216	-1	TGTAAATAT	9.6	SORLREP3
AT3G25110	AtFaTA	442	450	1	TTTATATAT	9.6	SORLREP3
AT3G25110	AtFaTA	444	452	1	TATATATAT	9.6	SORLREP3
AT5G08415	AT5G08415	427	435	-1	TGTATATAT	11.9	SORLREP3
AT5G08415	AT5G08415	429	437	-1	TGTGTATAT	9.6	SORLREP3
AT2G30200	AT2G30200	495	503	1	AGTATATAT	9.6	SORLREP3
AT1G01090	PDH-E1_ALPHA	530	538	-1	TGTATATAA	9.6	SORLREP3
AT1G01090	PDH-E1_ALPHA	847	855	-1	TATATATAT	9.6	SORLREP3
AT1G30120	PDH-E1_BETA	936	944	1	TGTATATAT	11.9	SORLREP3
AT1G30120	PDH-E1_BETA	182	190	1	TGTATATAA	9.6	SORLREP3
AT3G15690	AT3G15690	6	14	1	TTTATATAT	9.6	SORLREP3
AT3G15690	AT3G15690	8	16	1	TATATATAT	9.6	SORLREP3
AT4G25050	ACP4	506	514	-1	TGTATATAT	11.9	SORLREP3
AT5G47630	mtACP3	190	198	-1	TATATATAT	9.6	SORLREP3
AT5G47630	mtACP3	192	200	-1	TATATATAT	9.6	SORLREP3
AT5G47630	mtACP3	194	202	-1	TATATATAT	9.6	SORLREP3
AT5G47630	mtACP3	196	204	-1	TATATATAT	9.6	SORLREP3
AT5G47630	mtACP3	198	206	-1	TATATATAT	9.6	SORLREP3
AT5G47630	mtACP3	200	208	-1	TATATATAT	9.6	SORLREP3
AT5G47630	mtACP3	202	210	-1	TTTATATAT	9.6	SORLREP3
AT5G47630	mtACP3	191	199	1	TATATATAT	9.6	SORLREP3
AT5G47630	mtACP3	193	201	1	TATATATAT	9.6	SORLREP3
AT5G47630	mtACP3	195	203	1	TATATATAT	9.6	SORLREP3
AT5G47630	mtACP3	197	205	1	TATATATAT	9.6	SORLREP3
AT5G47630	mtACP3	199	207	1	TATATATAT	9.6	SORLREP3
AT3G02610	AT3G02610	293	301	-1	TATATATAT	9.6	SORLREP3
AT3G02610	AT3G02610	295	303	-1	TATATATAT	9.6	SORLREP3
AT3G02610	AT3G02610	297	305	-1	TATATATAT	9.6	SORLREP3
AT3G02610	AT3G02610	299	307	-1	TTTATATAT	9.6	SORLREP3
AT3G02610	AT3G02610	993	1001	-1	TTTATATAT	9.6	SORLREP3
AT5G16230	AT5G16230	885	893	1	TGTATATAT	11.9	SORLREP3
AT5G16230	AT5G16230	521	529	1	TGTATTTAT	9.6	SORLREP3
AT5G16230	AT5G16230	887	895	1	TATATATAT	9.6	SORLREP3
AT1G43800	AT1G43800	218	226	-1	TATATATAT	9.6	SORLREP3
AT1G43800	AT1G43800	220	228	-1	TATATATAT	9.6	SORLREP3
AT1G43800	AT1G43800	222	230	-1	TATATATAT	9.6	SORLREP3
AT1G43800	AT1G43800	224	232	-1	TATATATAT	9.6	SORLREP3
AT1G43800	AT1G43800	226	234	-1	TATATATAT	9.6	SORLREP3
AT1G43800	AT1G43800	228	236	-1	TATATATAT	9.6	SORLREP3
AT1G43800	AT1G43800	230	238	-1	TTTATATAT	9.6	SORLREP3
AT1G43800	AT1G43800	219	227	1	TATATATAT	9.6	SORLREP3
AT1G43800	AT1G43800	221	229	1	TATATATAT	9.6	SORLREP3
AT1G43800	AT1G43800	223	231	1	TATATATAT	9.6	SORLREP3
AT1G43800	AT1G43800	225	233	1	TATATATAT	9.6	SORLREP3
AT1G43800	AT1G43800	227	235	1	TATATATAT	9.6	SORLREP3
AT3G22960	PKP-ALPHA	32	40	-1	TATATATAT	9.6	SORLREP3
AT3G22960	PKP-ALPHA	34	42	-1	TATATATAT	9.6	SORLREP3
AT3G22960	PKP-ALPHA	36	44	-1	TATATATAT	9.6	SORLREP3
AT3G22960	PKP-ALPHA	38	46	-1	TATATATAT	9.6	SORLREP3
AT3G22960	PKP-ALPHA	40	48	-1	TATATATAT	9.6	SORLREP3
AT3G22960	PKP-ALPHA	42	50	-1	TATATATAT	9.6	SORLREP3
AT3G22960	PKP-ALPHA	44	52	-1	TATATATAT	9.6	SORLREP3
AT3G22960	PKP-ALPHA	46	54	-1	TATATATAT	9.6	SORLREP3
AT3G22960	PKP-ALPHA	48	56	-1	TATATATAT	9.6	SORLREP3
AT3G22960	PKP-ALPHA	50	58	-1	TATATATAT	9.6	SORLREP3
AT3G22960	PKP-ALPHA	52	60	-1	TATATATAT	9.6	SORLREP3
AT3G22960	PKP-ALPHA	54	62	-1	TATATATAT	9.6	SORLREP3
AT3G22960	PKP-ALPHA	56	64	-1	TATATATAT	9.6	SORLREP3
AT3G22960	PKP-ALPHA	58	66	-1	TATATATAT	9.6	SORLREP3
AT3G22960	PKP-ALPHA	60	68	-1	TATATATAT	9.6	SORLREP3
AT3G22960	PKP-ALPHA	62	70	-1	TATATATAT	9.6	SORLREP3
AT3G22960	PKP-ALPHA	64	72	-1	TATATATAT	9.6	SORLREP3
AT3G22960	PKP-ALPHA	66	74	-1	TATATATAT	9.6	SORLREP3
AT3G22960	PKP-ALPHA	68	76	-1	TATATATAT	9.6	SORLREP3
AT3G22960	PKP-ALPHA	70	78	-1	TATATATAT	9.6	SORLREP3
AT3G22960	PKP-ALPHA	802	810	-1	TATATATAT	9.6	SORLREP3
AT3G22960	PKP-ALPHA	804	812	-1	TATATATAT	9.6	SORLREP3
AT3G22960	PKP-ALPHA	806	814	-1	TTTATATAT	9.6	SORLREP3
AT3G22960	PKP-ALPHA	810	818	-1	TGTATTTAT	9.6	SORLREP3
AT3G22960	PKP-ALPHA	33	41	1	TATATATAT	9.6	SORLREP3
AT3G22960	PKP-ALPHA	35	43	1	TATATATAT	9.6	SORLREP3
AT3G22960	PKP-ALPHA	37	45	1	TATATATAT	9.6	SORLREP3
AT3G22960	PKP-ALPHA	39	47	1	TATATATAT	9.6	SORLREP3
AT3G22960	PKP-ALPHA	41	49	1	TATATATAT	9.6	SORLREP3
AT3G22960	PKP-ALPHA	43	51	1	TATATATAT	9.6	SORLREP3
AT3G22960	PKP-ALPHA	45	53	1	TATATATAT	9.6	SORLREP3
AT3G22960	PKP-ALPHA	47	55	1	TATATATAT	9.6	SORLREP3
AT3G22960	PKP-ALPHA	49	57	1	TATATATAT	9.6	SORLREP3
AT3G22960	PKP-ALPHA	51	59	1	TATATATAT	9.6	SORLREP3
AT3G22960	PKP-ALPHA	53	61	1	TATATATAT	9.6	SORLREP3
AT3G22960	PKP-ALPHA	55	63	1	TATATATAT	9.6	SORLREP3
AT3G22960	PKP-ALPHA	57	65	1	TATATATAT	9.6	SORLREP3
AT3G22960	PKP-ALPHA	59	67	1	TATATATAT	9.6	SORLREP3
AT3G22960	PKP-ALPHA	61	69	1	TATATATAT	9.6	SORLREP3
AT3G22960	PKP-ALPHA	63	71	1	TATATATAT	9.6	SORLREP3
AT3G22960	PKP-ALPHA	65	73	1	TATATATAT	9.6	SORLREP3
AT3G22960	PKP-ALPHA	67	75	1	TATATATAT	9.6	SORLREP3
AT3G22960	PKP-ALPHA	69	77	1	TATATATAT	9.6	SORLREP3
AT3G22960	PKP-ALPHA	803	811	1	TATATATAT	9.6	SORLREP3
AT5G15530	BCCP2	735	748	1	AAAAATATAGCAAG	8.1	squamosa
AT5G15530	BCCP2	720	733	1	AAAAATAAAGAAAA	7.9	squamosa
AT5G35360	CAC2	214	227	1	ACAAACAAAGAAAA	8.4	squamosa
AT5G35360	CAC2	691	704	1	ACAAAAAAAAAAAA	8.1	squamosa
AT5G35360	CAC2	507	520	1	ACATAAAAGCAAAG	7.9	squamosa
AT5G35360	CAC2	459	472	1	ATAAATTTAGAACT	7.2	squamosa
AT5G35360	CAC2	542	555	1	TCAAAATTAAAAAA	6.9	squamosa
AT5G35360	CAC2	375	388	1	GCAAAAATGGTCGA	6.8	squamosa
AT5G35360	CAC2	206	219	1	ACATATTTACAAAC	6.8	squamosa
AT2G38040	CAC3	211	224	-1	AAAAAAAAAGAAAA	8.1	squamosa
AT4G13050	AT4G13050	134	147	1	CTAAAATTGGAAAA	9	squamosa
AT4G13050	AT4G13050	564	577	1	ACATAGATATAAAT	7	squamosa
AT4G13050	AT4G13050	650	663	1	ATAAATAAAATAAT	6.8	squamosa
AT5G46290	KAS_I	369	382	1	TCAAAAATGAAAAC	8.1	squamosa
AT5G46290	KAS_I	412	425	1	CTAAAAAAACCAAT	6.8	squamosa
AT1G74960	FAB1	604	617	1	ACAAAAATAGATAA	8.9	squamosa
AT1G74960	FAB1	104	117	-1	TCATAAATAGGAAG	8.7	squamosa
AT1G74960	FAB1	519	532	1	CTAATAAAAGAAAA	8.3	squamosa
AT1G74960	FAB1	371	384	1	ACAAAAATTGTAGT	8	squamosa
AT1G74960	FAB1	483	496	-1	ACAAAATTGAAAAC	7.5	squamosa
AT1G74960	FAB1	986	999	-1	GCATAAAAAGGAAG	7.4	squamosa
AT1G74960	FAB1	278	291	1	ACAAAAACAAAAAA	7	squamosa
AT1G74960	FAB1	276	289	1	CCACAAAAACAAAA	7	squamosa
AT1G62640	KAS_III	576	589	1	TCATAAAAAAAAAG	7.1	squamosa
AT2G30200	AT2G30200	32	45	-1	CAAAAAAAAGAAAA	8.4	squamosa
AT2G30200	AT2G30200	279	292	-1	CCAAATTAGGTATG	7.3	squamosa
AT2G30200	AT2G30200	33	46	-1	CCAAAAAAAAGAAA	6.9	squamosa
AT5G27200	ACP5	746	759	-1	AAAAAAATAGAAAA	9	squamosa
AT5G27200	ACP5	1126	1139	-1	CAAAATATGGTTAT	6.9	squamosa
AT3G16950	LPD1	205	218	1	CTAAAGAAGGTAAT	7.7	squamosa
AT3G16950	LPD1	748	761	1	CCAAAAATGGGCTA	7.3	squamosa
AT3G16950	LPD1	282	295	1	ACCATTAAGGAAAA	6.8	squamosa
AT1G01090	PDH-E1_ALPHA	124	137	1	CCATAAATGTTAAA	8.4	squamosa
AT1G01090	PDH-E1_ALPHA	985	998	-1	CTATCAATGGAAAC	7.8	squamosa
AT1G01090	PDH-E1_ALPHA	989	1002	1	CCATTGATAGCAAT	7.6	squamosa
AT1G01090	PDH-E1_ALPHA	144	157	-1	CTAAATATTGTATG	7	squamosa
AT5G16240	AT5G16240	709	722	1	ACAAAACAGGTAAA	8	squamosa
AT5G16240	AT5G16240	689	702	1	ACAAATAACGACAG	7.2	squamosa
AT5G16240	AT5G16240	10	23	1	ATAAATAAATAAAT	7	squamosa
AT2G43710	SSI2	780	793	-1	TCTAATAAGGAAAA	7.5	squamosa
AT3G02630	AT3G02630	355	368	-1	ACAAAAAAAACAAA	7.3	squamosa
AT3G02630	AT3G02630	379	392	-1	CTAACAATCGAAAA	6.9	squamosa
AT1G24360	AT1G24360	149	162	-1	AAAAAAAAAGAAAG	8.2	squamosa
AT1G74030	AT1G74030	303	316	-1	ACTAAAATGGAGAA	7.2	squamosa
AT1G74030	AT1G74030	110	123	-1	TCAAATAAATAAAA	6.9	squamosa
AT1G74030	AT1G74030	269	282	-1	ATATAATTTGAAAA	6.9	squamosa
AT2G22230	AT2G22230	747	760	1	CCAAAAAAAGAAAA	10.3	squamosa
AT2G22230	AT2G22230	755	768	1	AGAAAAAAAGAAAT	8.4	squamosa
AT2G22230	AT2G22230	635	648	1	TCTAAAATCGTAAA	6.9	squamosa
AT2G22230	AT2G22230	389	402	1	GCATATATATTAAG	6.8	squamosa
AT5G52920	PKP-BETA1	303	316	-1	ACAAAATAAGACAC	7.2	squamosa
AT1G77590	LACS9	6	19	1	TAATAAAAAGAAAA	7.1	squamosa
AT1G77590	LACS9	386	399	1	ATAATAATAAAAAA	6.9	squamosa
AT3G15690	AT3G15690	677	690	1	TCAATAATGCAAAA	7.2	squamosa
AT3G15690	AT3G15690	110	123	1	CGATCAATGGAAAG	7	squamosa
AT5G16390	CAC1	610	623	-1	ATAAATATAAAAAA	7.8	squamosa
AT5G16390	CAC1	65	78	-1	ACATACATAGAACC	7.1	squamosa
AT5G16390	CAC1	283	296	-1	CCAAAACTATAAAC	6.9	squamosa
AT5G16390	CAC1	503	516	-1	CTAAAGATGAAAAT	6.9	squamosa
AT1G36180	ACC2	837	850	-1	TCATAAAAGGAAGA	7.7	squamosa
AT1G36180	ACC2	201	214	-1	ACGTATATAGTACA	7.1	squamosa
AT1G36180	ACC2	181	194	-1	ACATAAATAATATA	7	squamosa
AT1G08510	FATB	841	854	-1	ACAAAAATGGCAGA	8.8	squamosa
AT1G08510	FATB	760	773	-1	ACAAAAAAAAAAAA	8.1	squamosa
AT1G08510	FATB	379	392	-1	CCAAAAAAAACAAA	7.5	squamosa
AT1G08510	FATB	92	105	-1	AAAAAAATACAAAT	7.2	squamosa
AT1G08510	FATB	950	963	-1	ATAAAGATCGAAAA	7	squamosa
AT1G08510	FATB	369	382	-1	CAAAAAAATGAAAG	6.9	squamosa
AT1G54580	ACP2	638	651	-1	ACAAAAAAAAAAAT	8.3	squamosa
AT1G54580	ACP2	855	868	-1	ACAAAAAAATAAAA	7.9	squamosa
AT1G54580	ACP2	853	866	-1	AAAAAAATAAAAAA	7	squamosa
AT1G54580	ACP2	1090	1103	-1	GCAAAACAAGTAAA	6.8	squamosa
AT1G54630	ACP3	835	848	-1	ACAAAAAAAAAAAA	8.1	squamosa
AT1G54630	ACP3	364	377	-1	CTATAAATGCTAAG	7.7	squamosa
AT1G54630	ACP3	736	749	-1	ACAAATTCGGAAAA	7.5	squamosa
AT1G54630	ACP3	475	488	-1	ATATGAATAGTAAA	7.4	squamosa
AT1G54630	ACP3	479	492	-1	CCAAATATGAATAG	6.9	squamosa
AT4G25050	ACP4	809	822	-1	CCAAAAAAAATAAA	8	squamosa
AT4G25050	ACP4	806	819	-1	AAAAAAATAAAAAT	7.2	squamosa
AT4G25050	ACP4	5	18	-1	ATATAAAATGTAAG	7.1	squamosa
AT4G25050	ACP4	966	979	-1	AAAAAAAAAGAATG	6.9	squamosa
AT1G65290	mtACP2	514	527	1	CCGTAATTAGTAAA	7.8	squamosa
AT1G65290	mtACP2	351	364	1	ACAAATAAAATAAA	7.5	squamosa
AT5G16230	AT5G16230	483	496	1	CCGATAATGGTAAA	8.5	squamosa
AT5G16230	AT5G16230	603	616	1	CCAAAAAAAAAAAA	8.3	squamosa
AT5G16230	AT5G16230	186	199	-1	ATATAAAACGAAAG	7.6	squamosa
AT5G16230	AT5G16230	111	124	-1	ACAAAATTGGAGAC	7.4	squamosa
AT5G16230	AT5G16230	1151	1164	-1	ACATAATTAAAAAG	7.4	squamosa
AT5G16230	AT5G16230	19	32	-1	TCATAAACAGCAAA	7.3	squamosa
AT5G16230	AT5G16230	745	758	1	TCAAAAAAAAAAAC	7.2	squamosa
AT5G16230	AT5G16230	888	901	1	ATATATATAGAGAC	7.1	squamosa
AT5G16230	AT5G16230	70	83	-1	ACAAGAATCGCAAT	7.1	squamosa
AT5G16230	AT5G16230	99	112	-1	ACGTAAATACTAAT	7.1	squamosa
AT5G16230	AT5G16230	1180	1193	-1	AAAACTATAGAAAT	7	squamosa
AT5G16230	AT5G16230	383	396	1	CTTTAAAAAGTAAC	6.8	squamosa
AT5G16230	AT5G16230	208	221	-1	AAGAAAAAAGAAAG	6.8	squamosa
AT1G43800	AT1G43800	649	662	1	ACAAATTTAGAATT	8.4	squamosa
AT1G43800	AT1G43800	89	102	1	ACAAAAAAAACAAT	7.5	squamosa
AT1G43800	AT1G43800	615	628	1	TTAATTATAGCAAT	7.5	squamosa
AT1G43800	AT1G43800	226	239	1	ATATATATATAAAT	7.5	squamosa
AT1G43800	AT1G43800	682	695	1	TTAAAAGTAGAAAA	7.3	squamosa
AT1G43800	AT1G43800	728	741	1	ATATAATTGGAAGT	7.3	squamosa
AT1G43800	AT1G43800	307	320	1	ACAAAAATTGATAC	7.2	squamosa
AT1G43800	AT1G43800	698	711	1	ACAAAAATAATACA	7.1	squamosa
AT1G43800	AT1G43800	190	203	1	CCATACATGATAAG	7	squamosa
AT1G43800	AT1G43800	690	703	1	AGAAAAATACAAAA	7	squamosa
AT2G36530	LOS2	628	641	1	ATAAAAATGGAAAC	9.9	squamosa
AT2G36530	LOS2	533	546	1	ACAAAAAAGAAAAT	8.4	squamosa
AT2G36530	LOS2	204	217	1	CAAAAATTAGTAAC	7.4	squamosa
AT2G36530	LOS2	355	368	1	ATACATATAGAATA	7.2	squamosa
AT2G36530	LOS2	596	609	1	TCAAACATGGTATA	7.1	squamosa
AT2G36530	LOS2	716	729	1	ATAAAAATAGTCGG	7.1	squamosa
AT2G36530	LOS2	141	154	1	ACAAAAAAAAAAGT	6.9	squamosa
AT1G32440	PKp3	3	16	1	ACAAAAATGGTTCT	7.3	squamosa
AT1G32440	PKp3	597	610	1	CCATATTTATAAAA	7	squamosa
AT1G32440	PKp3	227	240	1	TCATATATCGTATT	7	squamosa
AT1G32440	PKp3	903	916	1	CCAATAGAAGAAAC	7	squamosa
AT1G32440	PKp3	448	461	1	AAAATTATAGCAAA	6.9	squamosa
AT3G22960	PKP-ALPHA	706	719	1	ATAATAATAGTAAT	9	squamosa
AT3G22960	PKP-ALPHA	632	645	1	ACAATTTTGGAAAA	8.4	squamosa
AT3G22960	PKP-ALPHA	808	821	1	ATATAAATACAAAT	7.9	squamosa
AT3G22960	PKP-ALPHA	802	815	1	ATATATATATAAAT	7.5	squamosa
AT3G22960	PKP-ALPHA	700	713	1	TTAAAAATAATAAT	7.3	squamosa
AT3G22960	PKP-ALPHA	545	558	1	AGAAATATAGTAGA	7	squamosa
AT3G22960	PKP-ALPHA	814	827	1	ATACAAATACAAAT	7	squamosa
AT4G13050	AT4G13050	726	735	-1	CGCCGCTCCT	7	abi4
AT4G13050	AT4G13050	1074	1083	1	CGGTGCATCG	6	abi4
AT1G74960	FAB1	1122	1131	-1	CGCCGACTCC	5.5	abi4
AT1G74960	FAB1	1134	1143	-1	AGCTGCCTCC	5.5	abi4
AT2G34590	AT2G34590	1075	1084	1	CGTTGCTCCT	5.7	abi4
AT5G16240	AT5G16240	662	671	-1	CGCTGCAGCT	6	abi4
AT1G32440	PKp3	940	949	1	CTCCGCCCCT	5.8	abi4
AT1G32440	PKp3	1108	1117	1	CGGCGCCGGA	5.6	abi4
AT4G13050	AT4G13050	353	362	-1	TTGTATGAGT	8.4	SORLREP5
AT1G74960	FAB1	294	303	-1	TTGGATTACT	8.4	SORLREP5
AT1G74960	FAB1	19	28	1	ATCCATGACT	8.4	SORLREP5
AT1G74960	FAB1	1057	1066	1	TTGCATGTCC	8.4	SORLREP5
AT2G30200	AT2G30200	798	807	1	TTGGATGATT	8.4	SORLREP5
AT3G05020	ACP1	404	413	-1	ATGAATGACT	8.4	SORLREP5
AT5G27200	ACP5	59	68	1	TTGCATATCT	8.4	SORLREP5
AT5G27200	ACP5	175	184	1	TTGTATGAAT	8.4	SORLREP5
AT1G01090	PDH-E1_ALPHA	3	12	1	TTGTATAACT	8.4	SORLREP5
AT2G34590	AT2G34590	1147	1156	1	TTGCTTGATT	8.4	SORLREP5
AT5G16240	AT5G16240	173	182	-1	TTTCAAGACT	8.4	SORLREP5
AT5G16240	AT5G16240	732	741	-1	TTACATCACT	8.4	SORLREP5
AT2G43710	SSI2	369	378	-1	TTAGATGACT	8.4	SORLREP5
AT3G02630	AT3G02630	493	502	1	TTCCATGGCT	8.4	SORLREP5
AT5G10160	AT5G10160	282	291	-1	TTGCATTTCT	8.4	SORLREP5
AT1G77590	LACS9	279	288	1	TTGCATGGCC	8.4	SORLREP5
AT3G15690	AT3G15690	324	333	1	CTGCATGTCT	8.4	SORLREP5
AT1G08510	FATB	1095	1104	1	TTGCTGGACT	8.4	SORLREP5
AT1G54580	ACP2	554	563	1	TTGCACGAAT	8.4	SORLREP5
AT1G65290	mtACP2	600	609	-1	TTGCTTGTCT	8.4	SORLREP5
AT5G47630	mtACP3	1021	1030	-1	TTGCAGGATT	8.4	SORLREP5
AT1G59900	AT-E1_ALPHA	186	195	1	TTGCATCATT	8.4	SORLREP5
AT5G16230	AT5G16230	455	464	1	TTAAATGACT	8.4	SORLREP5
AT1G54630	ACP3	1016	1027	-1	GTTGACGAGGAC	9.5	bZIP911
AT5G35360	CAC2	183	192	1	CCAATAATAT	6.7	AGL3
AT5G35360	CAC2	375	384	1	GCAAAAATGG	6.4	AGL3
AT5G35360	CAC2	163	172	1	CTAAATATAT	6.3	AGL3
AT5G35360	CAC2	412	421	1	CCAGAAATAA	6	AGL3
AT4G13050	AT4G13050	134	143	1	CTAAAATTGG	6.5	AGL3
AT1G74960	FAB1	574	583	-1	CAAAAAATAG	7.5	AGL3
AT1G74960	FAB1	108	117	-1	TCATAAATAG	7.4	AGL3
AT1G74960	FAB1	604	613	1	ACAAAAATAG	7.1	AGL3
AT1G74960	FAB1	519	528	1	CTAATAAAAG	5.8	AGL3
AT1G62640	KAS_III	228	237	-1	CCAAAATTAT	6.5	AGL3
AT2G30200	AT2G30200	283	292	1	CCTAATTTGG	6.1	AGL3
AT2G30200	AT2G30200	283	292	-1	CCAAATTAGG	6.1	AGL3
AT2G30200	AT2G30200	36	45	-1	CAAAAAAAAG	5.9	AGL3
AT5G27200	ACP5	1130	1139	1	CCATATTTTG	6.8	AGL3
AT5G27200	ACP5	1130	1139	-1	CAAAATATGG	6.7	AGL3
AT5G27200	ACP5	904	913	1	CTATAAATAC	6.3	AGL3
AT5G27200	ACP5	779	788	-1	CAAAATAAAG	5.9	AGL3
AT3G16950	LPD1	748	757	1	CCAAAAATGG	8.6	AGL3
AT3G16950	LPD1	12	21	1	CCATTACTGG	6.4	AGL3
AT3G16950	LPD1	844	853	1	CAAAAAAAAG	5.9	AGL3
AT1G01090	PDH-E1_ALPHA	989	998	1	CCATTGATAG	7.2	AGL3
AT1G01090	PDH-E1_ALPHA	90	99	1	TCAAATATAG	7.2	AGL3
AT1G01090	PDH-E1_ALPHA	166	175	1	TCAAATATAG	7.2	AGL3
AT1G01090	PDH-E1_ALPHA	124	133	1	CCATAAATGT	6.9	AGL3
AT1G01090	PDH-E1_ALPHA	148	157	1	CAATATTTAG	6.7	AGL3
AT1G01090	PDH-E1_ALPHA	148	157	-1	CTAAATATTG	6.3	AGL3
AT1G01090	PDH-E1_ALPHA	518	527	-1	CCATAAATCT	6	AGL3
AT1G01090	PDH-E1_ALPHA	383	392	1	CCAAAAAATG	6	AGL3
AT2G34590	AT2G34590	790	799	1	CCAAAAATAC	7.3	AGL3
AT2G34590	AT2G34590	97	106	1	CCAAAAACGG	6.6	AGL3
AT1G30120	PDH-E1_BETA	403	412	-1	ACATATATGG	6.5	AGL3
AT1G30120	PDH-E1_BETA	1151	1160	-1	CCAGAAATCG	6.5	AGL3
AT1G30120	PDH-E1_BETA	443	452	-1	CAATATATTG	5.9	AGL3
AT5G16240	AT5G16240	974	983	-1	ACAAAAATGG	6.3	AGL3
AT5G16240	AT5G16240	264	273	1	CCATATCTCG	6.2	AGL3
AT5G16240	AT5G16240	900	909	1	CCTTAAATAC	6	AGL3
AT2G43710	SSI2	55	64	-1	CCAAGTTTAG	6.6	AGL3
AT2G43710	SSI2	995	1004	-1	CCATTTCTGG	6.4	AGL3
AT1G74030	AT1G74030	426	435	-1	CCAAATATCG	7.6	AGL3
AT2G22230	AT2G22230	726	735	1	CCAAAAAAAG	7.8	AGL3
AT2G22230	AT2G22230	747	756	1	CCAAAAAAAG	7.8	AGL3
AT3G15690	AT3G15690	732	741	-1	CCATTATTGG	7.1	AGL3
AT3G15690	AT3G15690	1071	1080	-1	CCCAATTTAG	6.5	AGL3
AT3G15690	AT3G15690	32	41	-1	GCAGAAATAG	6	AGL3
AT5G16390	CAC1	243	252	-1	CCAAAATTAA	6.2	AGL3
AT5G16390	CAC1	287	296	-1	CCAAAACTAT	5.9	AGL3
AT5G16390	CAC1	421	430	-1	CCAAATGTAT	5.9	AGL3
AT5G16390	CAC1	69	78	-1	ACATACATAG	5.8	AGL3
AT1G36180	ACC2	920	929	-1	CCGTTATTAG	6	AGL3
AT1G08510	FATB	958	967	-1	CCAAATAAAG	7.8	AGL3
AT1G08510	FATB	845	854	-1	ACAAAAATGG	6.3	AGL3
AT1G08510	FATB	25	34	1	CCACATATAT	6.2	AGL3
AT1G08510	FATB	874	883	-1	CCTAAAGTAG	6.2	AGL3
AT1G54580	ACP2	52	61	1	CTTTATATAG	6.8	AGL3
AT1G54580	ACP2	52	61	-1	CTATATAAAG	6.8	AGL3
AT1G54630	ACP3	368	377	1	GCATTTATAG	6.6	AGL3
AT1G54630	ACP3	135	144	1	CTATAAATAT	6.5	AGL3
AT1G54630	ACP3	483	492	-1	CCAAATATGA	6.4	AGL3
AT1G54630	ACP3	149	158	-1	TTATATATAG	6.2	AGL3
AT1G54630	ACP3	149	158	1	CTATATATAA	6.2	AGL3
AT1G54630	ACP3	315	324	-1	CGAGATATAG	6.1	AGL3
AT1G54630	ACP3	721	730	-1	CCAAACATAT	6	AGL3
AT1G65290	mtACP2	514	523	1	CCGTAATTAG	6.7	AGL3
AT1G65290	mtACP2	222	231	1	CCATACATAA	5.9	AGL3
AT2G44620	MTACP-1	504	513	1	CTAAAATTGG	6.5	AGL3
AT5G47630	mtACP3	559	568	1	CCATAATTAT	6.7	AGL3
AT5G47630	mtACP3	666	675	1	CCAATAATGT	5.9	AGL3
AT1G59900	AT-E1_ALPHA	320	329	-1	CCAATTTTAG	7.6	AGL3
AT5G16230	AT5G16230	888	897	-1	CTATATATAT	6.5	AGL3
AT5G16230	AT5G16230	888	897	1	ATATATATAG	6.1	AGL3
AT5G16230	AT5G16230	483	492	1	CCGATAATGG	5.9	AGL3
AT1G43800	AT1G43800	649	658	1	ACAAATTTAG	6.1	AGL3
AT3G22960	PKP-ALPHA	831	840	1	CCAAATATAA	7.1	AGL3
AT3G22960	PKP-ALPHA	573	582	1	CCAAACATGG	7.1	AGL3
AT3G22960	PKP-ALPHA	791	800	1	CAAAACATAG	6	AGL3
AT3G22960	PKP-ALPHA	413	422	1	CAAATAATGG	6	AGL3
AT1G52670	AT1G52670	253	261	-1	CTTGTGATC	6.2	HMG-1
AT1G52670	AT1G52670	483	491	-1	GTTTTTTTC	5.5	HMG-1
AT1G52670	AT1G52670	373	381	-1	GTGGTAATC	5.3	HMG-1
AT1G52670	AT1G52670	496	504	-1	GTAGTAATC	5.3	HMG-1
AT1G52670	AT1G52670	213	221	-1	TTTGTTTTC	5.3	HMG-1
AT1G52670	AT1G52670	488	496	-1	CTCGTGTTT	5.3	HMG-1
AT1G52670	AT1G52670	486	494	-1	CGTGTTTTT	4.9	HMG-1
AT1G52670	AT1G52670	38	46	-1	GTTTTATTG	4.6	HMG-1
AT5G35360	CAC2	145	153	-1	CTTGTATTT	6.6	HMG-1
AT5G35360	CAC2	421	429	-1	GTTTTATTT	5.4	HMG-1
AT5G35360	CAC2	64	72	-1	GCTGTATTT	5	HMG-1
AT5G35360	CAC2	196	204	-1	GTTGTATAT	5	HMG-1
AT5G35360	CAC2	500	508	-1	GTTGTTATA	4.9	HMG-1
AT5G35360	CAC2	937	945	-1	CTCGTGATT	4.9	HMG-1
AT5G35360	CAC2	58	66	-1	TTTGTTCTT	4.7	HMG-1
AT5G35360	CAC2	271	279	-1	GGTTTAATC	4.5	HMG-1
AT2G38040	CAC3	128	136	1	GTTGTAGTC	6.3	HMG-1
AT2G38040	CAC3	435	443	1	GTTGTTTCC	5.5	HMG-1
AT2G38040	CAC3	714	722	1	GTTTTATTT	5.4	HMG-1
AT2G38040	CAC3	527	535	1	CTTCTTCTC	5.3	HMG-1
AT2G38040	CAC3	761	769	1	TTTGTGTTC	5.3	HMG-1
AT2G38040	CAC3	766	774	1	GTTCTTCTT	5.1	HMG-1
AT2G38040	CAC3	711	719	1	CTTGTTTTA	4.9	HMG-1
AT2G38040	CAC3	209	217	1	GTTTTTCTT	4.8	HMG-1
AT2G38040	CAC3	676	684	1	GTTTTGTTT	4.8	HMG-1
AT2G38040	CAC3	607	615	1	CTTCTTCTT	4.7	HMG-1
AT2G38040	CAC3	963	971	1	CTTCTGCTT	4.7	HMG-1
AT2G38040	CAC3	969	977	1	CTTCTGCTT	4.7	HMG-1
AT2G38040	CAC3	817	825	1	CTTTTGATC	4.6	HMG-1
AT3G25110	AtFaTA	232	240	-1	CTTGTTCTT	6	HMG-1
AT3G25110	AtFaTA	734	742	-1	GGTGTGCTC	6	HMG-1
AT3G25110	AtFaTA	279	287	-1	GTTCTTATC	5.4	HMG-1
AT3G25110	AtFaTA	229	237	-1	GTTCTTTTT	5.1	HMG-1
AT3G25110	AtFaTA	746	754	-1	GTTGTTTGT	5.1	HMG-1
AT3G25110	AtFaTA	285	293	-1	GTTGTGGTT	5.1	HMG-1
AT3G25110	AtFaTA	578	586	-1	GTTGTTGTT	5.1	HMG-1
AT3G25110	AtFaTA	598	606	-1	GTTGTTGTT	5.1	HMG-1
AT3G25110	AtFaTA	601	609	-1	GTTGTTGTT	5.1	HMG-1
AT3G25110	AtFaTA	749	757	-1	GTTGTTGTT	5.1	HMG-1
AT3G25110	AtFaTA	257	265	-1	CTTTTGTTC	5	HMG-1
AT3G25110	AtFaTA	702	710	-1	CGTGTCTTC	5	HMG-1
AT3G25110	AtFaTA	648	656	-1	GTTTTTTTT	4.8	HMG-1
AT3G25110	AtFaTA	241	249	-1	CGTCTATTC	4.8	HMG-1
AT3G25110	AtFaTA	620	628	-1	CTTCTCCTC	4.8	HMG-1
AT3G25110	AtFaTA	45	53	-1	TTTGTGCTT	4.7	HMG-1
AT3G25110	AtFaTA	298	306	-1	ATTGTTTTT	4.7	HMG-1
AT3G25110	AtFaTA	651	659	-1	ATTGTTTTT	4.7	HMG-1
AT3G25110	AtFaTA	210	218	-1	GTAGTTTTT	4.5	HMG-1
AT3G25110	AtFaTA	282	290	-1	GTGGTTCTT	4.5	HMG-1
AT3G25110	AtFaTA	682	690	-1	GGTTTAATC	4.5	HMG-1
AT4G13050	AT4G13050	757	765	-1	GTTTTTCTC	5.5	HMG-1
AT4G13050	AT4G13050	11	19	-1	GTTGGAATC	5	HMG-1
AT4G13050	AT4G13050	606	614	-1	CTTTTATTT	4.9	HMG-1
AT4G13050	AT4G13050	933	941	-1	TTTGTGTTT	4.7	HMG-1
AT4G13050	AT4G13050	900	908	-1	TTCGTATTT	4.5	HMG-1
AT4G13050	AT4G13050	1034	1042	-1	GTTGTGTAT	4.4	HMG-1
AT5G46290	KAS_I	1107	1115	-1	GTTGTCTTC	6.5	HMG-1
AT5G46290	KAS_I	50	58	-1	CTCGTGTTC	5.9	HMG-1
AT5G46290	KAS_I	1110	1118	-1	GTTGTTGTC	5.8	HMG-1
AT5G46290	KAS_I	377	385	-1	ATTGTTTTC	5.3	HMG-1
AT5G46290	KAS_I	771	779	-1	CTTGTAGTT	5.2	HMG-1
AT5G46290	KAS_I	490	498	-1	CTTATACTC	5.2	HMG-1
AT5G46290	KAS_I	626	634	-1	CTTGAACTC	5	HMG-1
AT5G46290	KAS_I	643	651	-1	ATTGTCTTC	4.7	HMG-1
AT5G46290	KAS_I	58	66	-1	GTCGAACTC	4.7	HMG-1
AT5G46290	KAS_I	895	903	-1	CTTATGTTC	4.6	HMG-1
AT5G46290	KAS_I	382	390	-1	GTTTTATTG	4.6	HMG-1
AT5G46290	KAS_I	744	752	-1	GGTCTACTT	4.6	HMG-1
AT1G74960	FAB1	287	295	-1	CTTGTTTTT	6	HMG-1
AT1G74960	FAB1	970	978	1	GTTCTTCTC	5.8	HMG-1
AT1G74960	FAB1	161	169	1	CGTGTATTT	5.5	HMG-1
AT1G74960	FAB1	733	741	1	GTTGTATCT	5.4	HMG-1
AT1G74960	FAB1	45	53	1	CTTCTTTTC	5.3	HMG-1
AT1G74960	FAB1	921	929	1	CTTCTTCTC	5.3	HMG-1
AT1G74960	FAB1	953	961	1	TTTGTTCTC	5.3	HMG-1
AT1G74960	FAB1	499	507	1	TTTGTACTT	5.2	HMG-1
AT1G74960	FAB1	116	124	-1	GTAGTGTTC	5.2	HMG-1
AT1G74960	FAB1	217	225	-1	GTTTTTTTT	4.8	HMG-1
AT1G74960	FAB1	924	932	1	CTTCTCTTC	4.8	HMG-1
AT1G74960	FAB1	280	288	-1	TTTGTTTTT	4.7	HMG-1
AT1G74960	FAB1	547	555	1	TTTGTTTTT	4.7	HMG-1
AT1G74960	FAB1	528	536	-1	CTTATTTTC	4.6	HMG-1
AT1G74960	FAB1	1100	1108	1	GTTGCTCTT	4.6	HMG-1
AT1G74960	FAB1	613	621	-1	CTTTTTATC	4.6	HMG-1
AT1G74960	FAB1	338	346	-1	GGTTTAATC	4.5	HMG-1
AT1G62640	KAS_III	935	943	1	GTTGTATCC	6	HMG-1
AT1G62640	KAS_III	710	718	-1	GTTTTGTTC	5.5	HMG-1
AT1G62640	KAS_III	973	981	1	CTTCTGTTC	5.3	HMG-1
AT1G62640	KAS_III	1123	1131	1	TTTGTGCTC	5.3	HMG-1
AT1G62640	KAS_III	962	970	1	GTTTTGTTT	4.8	HMG-1
AT1G62640	KAS_III	967	975	1	GTTTTTCTT	4.8	HMG-1
AT1G62640	KAS_III	74	82	-1	GTTGTTAGT	4.7	HMG-1
AT1G62640	KAS_III	964	972	1	TTTGTTTTT	4.7	HMG-1
AT1G62640	KAS_III	302	310	-1	GGTGTTTTG	4.6	HMG-1
AT1G62640	KAS_III	1167	1175	1	CTCCTTCTC	4.6	HMG-1
AT1G62640	KAS_III	218	226	-1	CGTGTTATT	4.5	HMG-1
AT1G62640	KAS_III	959	967	1	CTCGTTTTG	4.5	HMG-1
AT1G62640	KAS_III	693	701	-1	GTTATTCTT	4.4	HMG-1
AT2G30200	AT2G30200	557	565	1	GTTGTTTTT	6.5	HMG-1
AT2G30200	AT2G30200	220	228	1	GTTGTTCTG	5.7	HMG-1
AT2G30200	AT2G30200	734	742	1	CTTCTATTT	5.2	HMG-1
AT2G30200	AT2G30200	506	514	1	CTTTTAATC	5.2	HMG-1
AT2G30200	AT2G30200	704	712	1	GTTTTTTTT	4.8	HMG-1
AT2G30200	AT2G30200	714	722	1	GTTCTGATT	4.7	HMG-1
AT2G30200	AT2G30200	326	334	1	TTTCTATTC	4.5	HMG-1
AT2G30200	AT2G30200	725	733	1	TTCGTATTT	4.5	HMG-1
AT5G27200	ACP5	190	198	1	CTTGTTCTT	6	HMG-1
AT5G27200	ACP5	834	842	1	GTGGTACTC	5.7	HMG-1
AT5G27200	ACP5	1061	1069	1	CTTCTCCTC	4.8	HMG-1
AT5G27200	ACP5	813	821	1	GATGTAATT	4.6	HMG-1
AT3G16950	LPD1	27	35	-1	TTTGTATTC	5.9	HMG-1
AT3G16950	LPD1	254	262	-1	GTTGTCCTG	5.1	HMG-1
AT3G16950	LPD1	571	579	-1	CGTGTAATT	5.1	HMG-1
AT3G16950	LPD1	111	119	-1	GTTCTATGC	5	HMG-1
AT3G16950	LPD1	493	501	-1	GTTGATTTC	4.9	HMG-1
AT3G16950	LPD1	859	867	-1	GTTTTGTTT	4.8	HMG-1
AT3G16950	LPD1	864	872	-1	GTTTTGTTT	4.8	HMG-1
AT3G16950	LPD1	1039	1047	-1	CTTGTAAAC	4.8	HMG-1
AT3G16950	LPD1	377	385	-1	GTGGTAATT	4.7	HMG-1
AT2G05990	MOD1	532	540	1	CTTGTTCTC	6.7	HMG-1
AT2G05990	MOD1	889	897	1	CTTGTGCTT	6	HMG-1
AT2G05990	MOD1	698	706	1	CGTGTTCTC	5.6	HMG-1
AT2G05990	MOD1	508	516	1	GTTTTTTTC	5.5	HMG-1
AT2G05990	MOD1	634	642	1	GTTTTTCTC	5.5	HMG-1
AT2G05990	MOD1	673	681	1	CTTGTATTA	5.4	HMG-1
AT2G05990	MOD1	962	970	1	GTTGTTTTA	5.3	HMG-1
AT2G05990	MOD1	29	37	1	GATGTATTT	5	HMG-1
AT2G05990	MOD1	650	658	1	GTTGGGCTC	4.9	HMG-1
AT2G05990	MOD1	349	357	1	TTTGTAATT	4.8	HMG-1
AT2G05990	MOD1	696	704	1	TTCGTGTTC	4.5	HMG-1
AT2G05990	MOD1	853	861	1	CTTGTTATA	4.5	HMG-1
AT2G05990	MOD1	587	595	1	GATGTGTTT	4.4	HMG-1
AT1G01090	PDH-E1_ALPHA	899	907	1	CTTGTTCTC	6.7	HMG-1
AT1G01090	PDH-E1_ALPHA	773	781	-1	GTTTTTTTC	5.5	HMG-1
AT1G01090	PDH-E1_ALPHA	251	259	1	GTTCTTCTT	5.1	HMG-1
AT1G01090	PDH-E1_ALPHA	926	934	1	CTTTTATTT	4.9	HMG-1
AT1G01090	PDH-E1_ALPHA	509	517	-1	TTTGTTATC	4.9	HMG-1
AT1G01090	PDH-E1_ALPHA	944	952	1	GTTTTTTTT	4.8	HMG-1
AT1G01090	PDH-E1_ALPHA	254	262	1	CTTCTTCTT	4.7	HMG-1
AT1G01090	PDH-E1_ALPHA	1098	1106	1	CTTCTTCTT	4.7	HMG-1
AT1G01090	PDH-E1_ALPHA	248	256	1	TTTGTTCTT	4.7	HMG-1
AT1G01090	PDH-E1_ALPHA	335	343	-1	ATCGTATTT	4.5	HMG-1
AT2G34590	AT2G34590	85	93	1	CTTGTATTC	7.2	HMG-1
AT2G34590	AT2G34590	16	24	-1	GTTGTTTTT	6.5	HMG-1
AT2G34590	AT2G34590	184	192	-1	GTTGTTTTT	6.5	HMG-1
AT2G34590	AT2G34590	899	907	1	CTTCTTCTC	5.3	HMG-1
AT2G34590	AT2G34590	1061	1069	-1	GTTGGAATC	5	HMG-1
AT2G34590	AT2G34590	726	734	1	CTAGTAATC	4.9	HMG-1
AT2G34590	AT2G34590	142	150	1	ATTGTAATT	4.8	HMG-1
AT2G34590	AT2G34590	513	521	1	TTTGTTTTT	4.7	HMG-1
AT2G34590	AT2G34590	463	471	-1	CATGTGCTC	4.6	HMG-1
AT2G34590	AT2G34590	1080	1088	1	CTCCTTCTC	4.6	HMG-1
AT2G34590	AT2G34590	578	586	1	TTTGTATTG	4.5	HMG-1
AT1G30120	PDH-E1_BETA	799	807	-1	ATTGTTTTC	5.3	HMG-1
AT1G30120	PDH-E1_BETA	1064	1072	-1	CTTGGAATC	4.6	HMG-1
AT1G30120	PDH-E1_BETA	796	804	-1	GTTTTCATC	4.5	HMG-1
AT5G16240	AT5G16240	1062	1070	1	GTTCTTCTC	5.8	HMG-1
AT5G16240	AT5G16240	1027	1035	1	TTTGTTCTC	5.3	HMG-1
AT5G16240	AT5G16240	1030	1038	1	GTTCTCTTC	5.2	HMG-1
AT5G16240	AT5G16240	164	172	1	GTTTTGATC	5.1	HMG-1
AT5G16240	AT5G16240	28	36	1	TTTGTGATC	4.9	HMG-1
AT5G16240	AT5G16240	469	477	1	GTTGCATGC	4.5	HMG-1
AT2G43710	SSI2	745	753	1	CTTGTTTTT	6	HMG-1
AT2G43710	SSI2	1110	1118	1	CTTCTTCTC	5.3	HMG-1
AT2G43710	SSI2	20	28	1	GTTGTGCTA	5.3	HMG-1
AT2G43710	SSI2	542	550	1	CTTTTTCTC	5	HMG-1
AT2G43710	SSI2	1107	1115	1	CTTCTTCTT	4.7	HMG-1
AT2G43710	SSI2	173	181	1	CTTGTCCCC	4.5	HMG-1
AT1G24360	AT1G24360	275	283	1	GTTCTATTC	6.3	HMG-1
AT1G24360	AT1G24360	439	447	1	CTTCTTCTC	5.3	HMG-1
AT1G24360	AT1G24360	299	307	1	CTCTTATTC	4.8	HMG-1
AT1G24360	AT1G24360	436	444	1	CTTCTTCTT	4.7	HMG-1
AT1G24360	AT1G24360	669	677	1	GGTATATTC	4.6	HMG-1
AT1G24360	AT1G24360	474	482	1	CTTGTACGG	4.5	HMG-1
AT1G74030	AT1G74030	548	556	-1	GTCGGATTC	4.7	HMG-1
AT1G74030	AT1G74030	365	373	-1	TTTGTAGTC	4.5	HMG-1
AT2G22230	AT2G22230	949	957	-1	GTTGTTTTT	6.5	HMG-1
AT2G22230	AT2G22230	45	53	-1	CTTGTACCC	5.6	HMG-1
AT2G22230	AT2G22230	228	236	-1	CGTGTGCTC	5.6	HMG-1
AT2G22230	AT2G22230	626	634	-1	GTTGCATTT	5.2	HMG-1
AT2G22230	AT2G22230	756	764	-1	CTTTTTTTC	5	HMG-1
AT2G22230	AT2G22230	256	264	-1	GTTGAACTT	4.8	HMG-1
AT2G22230	AT2G22230	131	139	-1	CTTGAAATC	4.6	HMG-1
AT2G22230	AT2G22230	807	815	-1	GTCGTGCTA	4.5	HMG-1
AT5G52920	PKP-BETA1	315	323	1	GTTTTTTTC	5.5	HMG-1
AT5G52920	PKP-BETA1	389	397	1	CTTCTTCTC	5.3	HMG-1
AT5G52920	PKP-BETA1	290	298	1	GTCGTTTTG	4.9	HMG-1
AT5G52920	PKP-BETA1	149	157	1	CTTGTGAGC	4.9	HMG-1
AT5G52920	PKP-BETA1	300	308	1	GTTGTGTCT	4.8	HMG-1
AT5G52920	PKP-BETA1	502	510	1	CTTCTCTTC	4.8	HMG-1
AT5G52920	PKP-BETA1	312	320	1	TTTGTTTTT	4.7	HMG-1
AT5G52920	PKP-BETA1	559	567	1	GATGTTATC	4.7	HMG-1
AT5G52920	PKP-BETA1	305	313	1	GTCTTATTT	4.6	HMG-1
AT3G15690	AT3G15690	206	214	1	GTCGTGCTT	5.7	HMG-1
AT3G15690	AT3G15690	907	915	1	GTTGTGTCC	5.5	HMG-1
AT3G15690	AT3G15690	1031	1039	1	CTTGTTGTC	5.3	HMG-1
AT3G15690	AT3G15690	1114	1122	1	GTAGTTTTC	5.2	HMG-1
AT3G15690	AT3G15690	1034	1042	1	GTTGTCTTG	5.1	HMG-1
AT3G15690	AT3G15690	1152	1160	1	GTTGTAACT	5	HMG-1
AT3G15690	AT3G15690	971	979	1	CTTCTGTTT	4.7	HMG-1
AT3G15690	AT3G15690	394	402	1	TTTGTTTTT	4.7	HMG-1
AT3G15690	AT3G15690	1081	1089	1	TTTGTGTTT	4.7	HMG-1
AT3G15690	AT3G15690	818	826	1	GTTGTATCG	4.6	HMG-1
AT3G15690	AT3G15690	316	324	1	ATTGTACGC	4.5	HMG-1
AT3G15690	AT3G15690	988	996	1	CTTGTCTCC	4.5	HMG-1
AT3G15690	AT3G15690	644	652	1	GATGTTCTT	4.4	HMG-1
AT3G15690	AT3G15690	647	655	1	GTTCTTGTC	4.4	HMG-1
AT1G36180	ACC2	1047	1055	1	GTTCTGCTC	5.8	HMG-1
AT1G36180	ACC2	727	735	1	GTTGTCATT	5.5	HMG-1
AT1G36180	ACC2	199	207	1	CTTGTACTA	5.4	HMG-1
AT1G36180	ACC2	225	233	1	GTTGTTTGT	5.1	HMG-1
AT1G36180	ACC2	1029	1037	1	GTTCTACTG	4.9	HMG-1
AT1G36180	ACC2	676	684	1	GTTTTCTTC	4.9	HMG-1
AT1G36180	ACC2	746	754	1	CTTGTGTTA	4.9	HMG-1
AT1G36180	ACC2	935	943	1	GTTTTTTTT	4.8	HMG-1
AT1G36180	ACC2	627	635	1	CTTCTCTTC	4.8	HMG-1
AT1G36180	ACC2	671	679	1	CTTCTGTTT	4.7	HMG-1
AT1G36180	ACC2	1024	1032	1	TTCGTGTTC	4.5	HMG-1
AT1G36180	ACC2	232	240	1	GTTTTGATT	4.4	HMG-1
AT1G36180	ACC2	281	289	1	CTTGGGTTC	4.4	HMG-1
AT1G08510	FATB	675	683	-1	ATTGTATTC	5.9	HMG-1
AT1G08510	FATB	576	584	1	GTTGTTTTG	5.7	HMG-1
AT1G08510	FATB	497	505	-1	CTTGTATTA	5.4	HMG-1
AT1G08510	FATB	597	605	1	GGTGTTTTT	5.4	HMG-1
AT1G08510	FATB	396	404	1	CTTCTTCTC	5.3	HMG-1
AT1G08510	FATB	564	572	1	CTTCTGTTC	5.3	HMG-1
AT1G08510	FATB	179	187	-1	TTTGTATTT	5.2	HMG-1
AT1G08510	FATB	93	101	1	TTTGTATTT	5.2	HMG-1
AT1G08510	FATB	310	318	1	TTTGTATTT	5.2	HMG-1
AT1G08510	FATB	581	589	1	TTTGTATTT	5.2	HMG-1
AT1G08510	FATB	393	401	1	GTTCTTCTT	5.1	HMG-1
AT1G08510	FATB	554	562	1	CTTTTTCTC	5	HMG-1
AT1G08510	FATB	828	836	1	GTCCTTTTC	5	HMG-1
AT1G08510	FATB	186	194	-1	GTTTTTTTT	4.8	HMG-1
AT1G08510	FATB	304	312	1	GTTTTTTTT	4.8	HMG-1
AT1G08510	FATB	382	390	1	GTTTTTTTT	4.8	HMG-1
AT1G08510	FATB	511	519	1	GTTTTTCTT	4.8	HMG-1
AT1G08510	FATB	600	608	1	GTTTTTTTT	4.8	HMG-1
AT1G08510	FATB	749	757	1	GTTTTTTTT	4.8	HMG-1
AT1G08510	FATB	1021	1029	1	GTCGTCATT	4.8	HMG-1
AT1G08510	FATB	189	197	-1	TTTGTTTTT	4.7	HMG-1
AT1G08510	FATB	379	387	1	TTTGTTTTT	4.7	HMG-1
AT1G08510	FATB	508	516	1	TTTGTTTTT	4.7	HMG-1
AT1G08510	FATB	784	792	1	GGTGTGTTG	4.6	HMG-1
AT1G08510	FATB	831	839	1	CTTTTCCTC	4.5	HMG-1
AT1G54580	ACP2	1126	1134	1	GTTGTTCTT	6.5	HMG-1
AT1G54580	ACP2	764	772	1	GTTTTATTT	5.4	HMG-1
AT1G54580	ACP2	1088	1096	1	GTTTTACTT	5.4	HMG-1
AT1G54580	ACP2	1041	1049	1	CTCGTCCTC	5.3	HMG-1
AT1G54580	ACP2	576	584	1	ATTGTTTTC	5.3	HMG-1
AT1G54580	ACP2	824	832	1	GTTGCGTTC	5.3	HMG-1
AT1G54580	ACP2	1023	1031	1	CTTCTATTT	5.2	HMG-1
AT1G54580	ACP2	1094	1102	1	CTTGTTTTG	5.2	HMG-1
AT1G54580	ACP2	1129	1137	1	GTTCTTCTT	5.1	HMG-1
AT1G54580	ACP2	1085	1093	1	CTTGTTTTA	4.9	HMG-1
AT1G54580	ACP2	1017	1025	1	CTTCTGCTT	4.7	HMG-1
AT1G54580	ACP2	1132	1140	1	CTTCTTCTT	4.7	HMG-1
AT1G54580	ACP2	1164	1172	1	ATCGTTTTC	4.5	HMG-1
AT1G54580	ACP2	257	265	1	GTTATTTTT	4.4	HMG-1
AT1G54630	ACP3	1137	1145	1	GTTGTTCTT	6.5	HMG-1
AT1G54630	ACP3	693	701	1	GTTTTATTT	5.4	HMG-1
AT1G54630	ACP3	1013	1021	1	CTCGTCCTC	5.3	HMG-1
AT1G54630	ACP3	1085	1093	1	GTCGTGATT	5.3	HMG-1
AT1G54630	ACP3	31	39	1	GTTCTAATT	5.3	HMG-1
AT1G54630	ACP3	995	1003	1	CTTCTACTT	5.2	HMG-1
AT1G54630	ACP3	1140	1148	1	GTTCTTCTT	5.1	HMG-1
AT1G54630	ACP3	888	896	1	CTTGGATTC	5	HMG-1
AT1G54630	ACP3	618	626	1	CGTGTGTTT	4.9	HMG-1
AT1G54630	ACP3	711	719	-1	GTTTTTTTT	4.8	HMG-1
AT1G54630	ACP3	830	838	1	GTTTTTTTT	4.8	HMG-1
AT1G54630	ACP3	917	925	1	TTTGTCTTC	4.7	HMG-1
AT1G54630	ACP3	989	997	1	CTTCTGCTT	4.7	HMG-1
AT1G54630	ACP3	1143	1151	1	CTTCTTCTT	4.7	HMG-1
AT1G54630	ACP3	1146	1154	1	CTTCTTCTT	4.7	HMG-1
AT1G54630	ACP3	714	722	-1	ATTGTTTTT	4.7	HMG-1
AT1G54630	ACP3	650	658	1	GTTGTTTAT	4.4	HMG-1
AT4G25050	ACP4	34	42	1	CTTCTACTC	5.9	HMG-1
AT4G25050	ACP4	158	166	1	CTTCTGTTC	5.3	HMG-1
AT4G25050	ACP4	958	966	1	TTTGTTCTC	5.3	HMG-1
AT4G25050	ACP4	987	995	1	GTCTTAATC	4.9	HMG-1
AT4G25050	ACP4	195	203	1	GTTTTTCTT	4.8	HMG-1
AT4G25050	ACP4	192	200	1	TTTGTTTTT	4.7	HMG-1
AT4G25050	ACP4	133	141	1	CATGTATTT	4.6	HMG-1
AT4G25050	ACP4	592	600	1	CTTATATTT	4.6	HMG-1
AT4G25050	ACP4	186	194	1	CTCCTATTT	4.5	HMG-1
AT4G25050	ACP4	1016	1024	1	GTCGTAAAC	4.5	HMG-1
AT4G25050	ACP4	170	178	1	GCTGTGCTT	4.4	HMG-1
AT4G25050	ACP4	831	839	1	GTTGTGTAT	4.4	HMG-1
AT4G25050	ACP4	163	171	1	GTTCTTTGC	4.4	HMG-1
AT5G47630	mtACP3	210	218	-1	GTTGTAATT	6.6	HMG-1
AT5G47630	mtACP3	1181	1189	-1	GTCGTATTT	6.3	HMG-1
AT5G47630	mtACP3	573	581	-1	GTTTTGCTC	5.5	HMG-1
AT5G47630	mtACP3	115	123	-1	TTTGTTTTC	5.3	HMG-1
AT5G47630	mtACP3	488	496	-1	CTTGGATTC	5	HMG-1
AT5G47630	mtACP3	275	283	-1	GTTGTAAAT	4.6	HMG-1
AT5G47630	mtACP3	340	348	-1	CTTTTAATT	4.5	HMG-1
AT5G47630	mtACP3	1073	1081	-1	CTCGTTCTG	4.5	HMG-1
AT5G47630	mtACP3	121	129	-1	GATGTTTTT	4.4	HMG-1
AT5G47630	mtACP3	157	165	-1	GATGTGTTT	4.4	HMG-1
AT1G59900	AT-E1_ALPHA	25	33	1	CTTGTCTTT	5.5	HMG-1
AT1G59900	AT-E1_ALPHA	417	425	1	GTTTTATTT	5.4	HMG-1
AT1G59900	AT-E1_ALPHA	231	239	1	GTTTTTATC	5.1	HMG-1
AT1G59900	AT-E1_ALPHA	30	38	1	CTTTTATTT	4.9	HMG-1
AT1G59900	AT-E1_ALPHA	571	579	1	CTTCTTATC	4.9	HMG-1
AT1G59900	AT-E1_ALPHA	43	51	1	GTGGTGATC	4.8	HMG-1
AT1G59900	AT-E1_ALPHA	627	635	1	ATTGTCCTC	4.7	HMG-1
AT1G59900	AT-E1_ALPHA	106	114	1	GTTCTTTGC	4.4	HMG-1
AT3G25860	LTA2	41	49	-1	TTTGTTTTC	5.3	HMG-1
AT3G25860	LTA2	416	424	-1	GTTGGATTT	4.8	HMG-1
AT3G02610	AT3G02610	25	33	-1	CTTGTGTTT	6	HMG-1
AT3G02610	AT3G02610	407	415	1	GTTCTTTTC	5.8	HMG-1
AT3G02610	AT3G02610	1101	1109	1	GTTTTTCTC	5.5	HMG-1
AT3G02610	AT3G02610	1113	1121	1	CTCGTCTTC	5.3	HMG-1
AT3G02610	AT3G02610	337	345	1	TTTGTATTT	5.2	HMG-1
AT3G02610	AT3G02610	253	261	1	GTTGTTGTT	5.1	HMG-1
AT3G02610	AT3G02610	11	19	1	CTCGTAGTC	5.1	HMG-1
AT3G02610	AT3G02610	1018	1026	1	CTTGAACTC	5	HMG-1
AT3G02610	AT3G02610	404	412	1	CGTGTTCTT	4.9	HMG-1
AT3G02610	AT3G02610	607	615	1	CTTGTGATG	4.8	HMG-1
AT3G02610	AT3G02610	615	623	1	GTTTTGTTT	4.8	HMG-1
AT3G02610	AT3G02610	56	64	1	TTTGTGCTT	4.7	HMG-1
AT3G02610	AT3G02610	519	527	1	TTTGTTTTT	4.7	HMG-1
AT3G02610	AT3G02610	672	680	-1	GTTATAATT	4.6	HMG-1
AT3G02610	AT3G02610	76	84	-1	GTAGTTTTT	4.5	HMG-1
AT3G02610	AT3G02610	402	410	1	TTCGTGTTC	4.5	HMG-1
AT3G02610	AT3G02610	972	980	-1	CTTTTCTTC	4.5	HMG-1
AT3G02610	AT3G02610	147	155	1	GTTGTTTAT	4.4	HMG-1
AT3G02610	AT3G02610	269	277	-1	GTTTTGATT	4.4	HMG-1
AT5G16230	AT5G16230	929	937	-1	CTTGTACTT	6.6	HMG-1
AT5G16230	AT5G16230	612	620	-1	GTTGTTTTT	6.5	HMG-1
AT5G16230	AT5G16230	1089	1097	1	GTCGTCTTC	5.8	HMG-1
AT5G16230	AT5G16230	1074	1082	1	GTTCTTCTC	5.8	HMG-1
AT5G16230	AT5G16230	559	567	-1	CGTGTACTT	5.5	HMG-1
AT5G16230	AT5G16230	393	401	-1	GTTGTGTTA	5.3	HMG-1
AT5G16230	AT5G16230	439	447	-1	GTCGTGATT	5.3	HMG-1
AT5G16230	AT5G16230	427	435	1	TTTGTATTT	5.2	HMG-1
AT5G16230	AT5G16230	577	585	-1	GTTGTTTGT	5.1	HMG-1
AT5G16230	AT5G16230	88	96	-1	GTTATTTTC	5.1	HMG-1
AT5G16230	AT5G16230	590	598	1	GTTGTGTAC	5.1	HMG-1
AT5G16230	AT5G16230	1104	1112	1	CTTGTGTTA	4.9	HMG-1
AT5G16230	AT5G16230	609	617	-1	GTTTTTTTT	4.8	HMG-1
AT5G16230	AT5G16230	750	758	-1	GTTTTTTTT	4.8	HMG-1
AT5G16230	AT5G16230	1189	1197	1	GTTTTTTTT	4.8	HMG-1
AT5G16230	AT5G16230	1059	1067	1	CTTCTCCTC	4.8	HMG-1
AT5G16230	AT5G16230	123	131	1	GTTGTCTTA	4.7	HMG-1
AT5G16230	AT5G16230	1037	1045	-1	CTTCTGCTT	4.7	HMG-1
AT5G16230	AT5G16230	126	134	1	GTCTTATTT	4.6	HMG-1
AT5G16230	AT5G16230	151	159	1	GTCTTATTT	4.6	HMG-1
AT5G16230	AT5G16230	153	161	1	CTTATTTTC	4.6	HMG-1
AT5G16230	AT5G16230	649	657	-1	GTTGTCTGT	4.6	HMG-1
AT5G16230	AT5G16230	1080	1088	1	CTCCTTCTC	4.6	HMG-1
AT5G16230	AT5G16230	519	527	1	CATGTATTT	4.6	HMG-1
AT5G16230	AT5G16230	883	891	1	CTTGTATAT	4.6	HMG-1
AT5G16230	AT5G16230	1071	1079	1	GTGGTTCTT	4.5	HMG-1
AT5G16230	AT5G16230	956	964	-1	GATGTTTTT	4.4	HMG-1
AT5G16230	AT5G16230	245	253	1	GTTATTTTT	4.4	HMG-1
AT5G16230	AT5G16230	564	572	1	CACGTACTC	4.4	HMG-1
AT5G16230	AT5G16230	222	230	-1	GTACTATTC	4.4	HMG-1
AT1G43800	AT1G43800	439	447	-1	GTTGTATTA	5.9	HMG-1
AT1G43800	AT1G43800	538	546	-1	GTTGTACGT	5.7	HMG-1
AT1G43800	AT1G43800	1007	1015	-1	CTTGTGCGC	5.3	HMG-1
AT1G43800	AT1G43800	694	702	-1	TTTGTATTT	5.2	HMG-1
AT1G43800	AT1G43800	864	872	-1	GTTGTTCGT	5.1	HMG-1
AT1G43800	AT1G43800	658	666	-1	CTTGAATTC	5	HMG-1
AT1G43800	AT1G43800	645	653	-1	TTTGTGATC	4.9	HMG-1
AT1G43800	AT1G43800	82	90	-1	GTTTTGTTT	4.8	HMG-1
AT1G43800	AT1G43800	91	99	-1	GTTTTTTTT	4.8	HMG-1
AT1G43800	AT1G43800	802	810	-1	GTTTTGTTT	4.8	HMG-1
AT1G43800	AT1G43800	94	102	-1	ATTGTTTTT	4.7	HMG-1
AT1G43800	AT1G43800	577	585	-1	TTTGTTTTT	4.7	HMG-1
AT1G43800	AT1G43800	601	609	-1	GTCGTTTTA	4.5	HMG-1
AT2G36530	LOS2	745	753	-1	GTTTTGCTC	5.5	HMG-1
AT2G36530	LOS2	27	35	-1	GTTTTACTT	5.4	HMG-1
AT2G36530	LOS2	961	969	-1	GATGTGTTC	5.1	HMG-1
AT2G36530	LOS2	298	306	-1	GGTGTTTGC	4.7	HMG-1
AT2G36530	LOS2	300	308	-1	GTGGTGTTT	4.5	HMG-1
AT2G29560	AT2G29560	434	442	1	CTTTTACTC	5.6	HMG-1
AT2G29560	AT2G29560	796	804	1	GTTCTCTTC	5.2	HMG-1
AT2G29560	AT2G29560	344	352	1	GTCGCACTC	5.1	HMG-1
AT1G32440	PKp3	532	540	-1	CTTGTTTTG	5.2	HMG-1
AT1G32440	PKp3	318	326	-1	GGTGTACGC	5.2	HMG-1
AT1G32440	PKp3	341	349	-1	CTTTTATTT	4.9	HMG-1
AT1G32440	PKp3	372	380	-1	TTTGTTATC	4.9	HMG-1
AT1G32440	PKp3	607	615	-1	GTTTTTTTT	4.8	HMG-1
AT1G32440	PKp3	522	530	-1	CATGTAATC	4.8	HMG-1
AT1G32440	PKp3	610	618	-1	GTAGTTTTT	4.5	HMG-1
AT1G32440	PKp3	904	912	-1	CTTCTATTG	4.5	HMG-1
AT1G32440	PKp3	71	79	-1	CTCGTACAC	4.4	HMG-1
AT3G22960	PKP-ALPHA	812	820	-1	TTTGTATTT	5.2	HMG-1
AT3G22960	PKP-ALPHA	818	826	-1	TTTGTATTT	5.2	HMG-1
AT3G22960	PKP-ALPHA	833	841	-1	GTTATATTT	5	HMG-1
AT3G22960	PKP-ALPHA	449	457	-1	GTTTTTTTT	4.8	HMG-1
AT3G22960	PKP-ALPHA	518	526	-1	GTTTTTTTT	4.8	HMG-1
AT3G22960	PKP-ALPHA	887	895	-1	GTTGAATTT	4.8	HMG-1
AT3G22960	PKP-ALPHA	461	469	-1	GTTTTATTG	4.6	HMG-1
TAG Assembly Pathway
AT1G02390	GPAT2	850	867	1	TTCCTCGTAAATATCAAA	9.7	AWbox
AT1G02390	GPAT2	262	279	1	CACTTTGTGTATTTCGAA	8.7	AWbox
AT2G38110	GPAT6	1133	1150	1	TTCCTCGTAGCCCTCGAG	8.1	AWbox
AT3G57650	LPAT2	709	726	1	GTCCTCGTGATCATCTCC	8.9	AWbox
AT1G75020	LPAT4	374	391	-1	ATCTTCGAAAAAAGCAAA	8.1	AWbox
AT3G09560	AT3G09560	511	528	1	TTCGTCGTTTCTTCCGCC	8.6	AWbox
AT2G01180	ATPAP1	807	824	1	TTCTTCTATCAAACCGTC	8.3	AWbox
AT3G18220	AT3G18220	876	893	-1	TTCTTCTTTTTGTTCGTA	8.2	AWbox
AT3G44830	AT3G44830	874	891	1	TTCTTTGCATTTTCCGTA	8.2	AWbox
AT1G06520	GPAT1	354	364	1	CCTAATGATGA	6	AG
AT1G02390	GPAT2	720	730	-1	CCAAATATTGC	6.5	AG
AT1G02390	GPAT2	721	731	1	CAATATTTGGA	5.5	AG
AT1G02390	GPAT2	1102	1112	1	CCAAAAATGCC	5.5	AG
AT1G02390	GPAT2	648	658	1	CCAAAAAAGAA	5.3	AG
AT3G11430	GPAT5	543	553	1	CCAAATATAGG	6.6	AG
AT3G11430	GPAT5	226	236	1	CCAAACCGGGC	6.3	AG
AT3G11430	GPAT5	660	670	1	CCTAATTTTGG	6.2	AG
AT3G11430	GPAT5	601	611	1	CATAATAAGGT	5.8	AG
AT3G11430	GPAT5	646	656	1	CATAATAAGGA	5.7	AG
AT3G11430	GPAT5	854	864	1	ACAAATACGGT	5.4	AG
AT3G11430	GPAT5	498	508	1	TCTTATTTGGC	5.3	AG
AT2G38110	GPAT6	146	156	-1	CCGAAATAGGT	6.8	AG
AT2G38110	GPAT6	477	487	-1	CCTATTTGAGA	6.1	AG
AT4G00400	GPAT8	1034	1044	1	CCAATAACGGA	5.8	AG
AT1G32200	ATS1	123	133	1	CCTAATGGGAC	5.6	AG
AT4G30580	ATS2	174	184	-1	CCATATATAGT	6.4	AG
AT4G30580	ATS2	175	185	1	CTATATATGGT	5.2	AG
AT1G75020	LPAT4	894	904	1	CCAAAAAAAGA	6.5	AG
AT1G75020	LPAT4	484	494	1	CCAATTTGAGG	5.5	AG
AT5G42870	AT5G42870	591	601	1	CCAAATAGGCA	5.9	AG
AT5G42870	AT5G42870	951	961	1	CCTAATTTATC	5.7	AG
AT2G01180	ATPAP1	397	407	1	CCATTTTTGGA	6.3	AG
AT2G01180	ATPAP1	614	624	1	CCTAATAAGTA	6	AG
AT2G01180	ATPAP1	604	614	1	CATAATAAGGC	5.7	AG
AT2G01180	ATPAP1	553	563	1	CCCTATGTAGT	5.3	AG
AT2G01180	ATPAP1	117	127	1	CCATAATTGTC	5.3	AG
AT2G01180	ATPAP1	532	542	1	CCAAAAAAGAA	5.3	AG
AT2G01180	ATPAP1	603	613	1	CCATAATAAGG	5.2	AG
AT3G18220	AT3G18220	418	428	-1	CCATATTAAGT	6.4	AG
AT3G18220	AT3G18220	242	252	-1	ACAAAAATGGT	5.5	AG
AT1G13560	AAPT1	243	253	-1	CCGAATTTAGA	6.6	AG
AT1G13560	AAPT1	928	938	-1	CCAAAAAGGTT	5.9	AG
AT1G13560	AAPT1	958	968	-1	CCATAGAGGGA	5.7	AG
AT1G13560	AAPT1	58	68	-1	CCAAAACATGT	5.5	AG
AT1G13560	AAPT1	178	188	-1	CCAATTCAAGT	5.4	AG
AT1G13560	AAPT1	489	499	-1	CCCTATAGAGA	5.3	AG
AT3G25585	AAPT2	979	989	-1	CCAAATTGGGT	8.5	AG
AT3G25585	AAPT2	483	493	-1	CCTAAAAGAGG	6	AG
AT3G25585	AAPT2	1092	1102	-1	CCAAAAAGGTT	5.9	AG
AT3G25585	AAPT2	1122	1132	-1	CCATAGAGGGA	5.7	AG
AT3G25585	AAPT2	1076	1086	-1	ACATATTTGGC	5.3	AG
AT1G63050	AT1G63050	1032	1042	1	CCTCAATCGGC	5.8	AG
AT2G06925	PLA2-ALPHA	563	573	1	CCTAATTAGAT	6.1	AG
AT2G06925	PLA2-ALPHA	562	572	-1	TCTAATTAGGA	6	AG
AT2G06925	PLA2-ALPHA	1139	1149	-1	CCAAAAAAGAT	5.3	AG
AT1G01610	GPAT4	302	311	-1	TTATACTAGG	10.1	SORLREP1
AT3G11430	GPAT5	176	185	-1	TTGTAATAGT	8.5	SORLREP1
AT3G11430	GPAT5	312	321	-1	TTCTATTAGT	8.5	SORLREP1
AT5G42870	AT5G42870	225	234	-1	TACTACTAGT	8.5	SORLREP1
AT5G13640	ATPDAT	19	28	1	TTTTACTAGG	10.1	SORLREP1
AT3G25585	AAPT2	21	30	-1	TTTTTCTAGT	10.1	SORLREP1
AT2G06925	PLA2-ALPHA	78	87	-1	TTTTAGTAGT	10.1	SORLREP1
AT1G06520	GPAT1	653	661	1	TTTATATAT	9.6	SORLREP3
AT1G06520	GPAT1	655	663	1	TATATATAT	9.6	SORLREP3
AT1G06520	GPAT1	657	665	1	TATATATAT	9.6	SORLREP3
AT1G02390	GPAT2	61	69	-1	TTTATATAT	9.6	SORLREP3
AT1G01610	GPAT4	14	22	-1	TGTATACAT	9.6	SORLREP3
AT1G01610	GPAT4	394	402	-1	TTTATATAT	9.6	SORLREP3
AT1G01610	GPAT4	477	485	-1	TGTATATAC	9.6	SORLREP3
AT1G01610	GPAT4	479	487	-1	TGTGTATAT	9.6	SORLREP3
AT1G01610	GPAT4	634	642	-1	TGTATACAT	9.6	SORLREP3
AT3G11430	GPAT5	809	817	-1	TGTATATAT	11.9	SORLREP3
AT3G11430	GPAT5	728	736	-1	TGTATGTAT	9.6	SORLREP3
AT3G11430	GPAT5	848	856	-1	TGTATACAT	9.6	SORLREP3
AT4G00400	GPAT8	795	803	-1	TGTATATGT	9.6	SORLREP3
AT4G00400	GPAT8	803	811	-1	TATATATAT	9.6	SORLREP3
AT4G00400	GPAT8	805	813	-1	TATATATAT	9.6	SORLREP3
AT4G00400	GPAT8	807	815	-1	TATATATAT	9.6	SORLREP3
AT4G00400	GPAT8	809	817	-1	TATATATAT	9.6	SORLREP3
AT4G00400	GPAT8	811	819	-1	TATATATAT	9.6	SORLREP3
AT4G00400	GPAT8	707	715	1	TGTATAGAT	9.6	SORLREP3
AT4G00400	GPAT8	804	812	1	TATATATAT	9.6	SORLREP3
AT4G00400	GPAT8	806	814	1	TATATATAT	9.6	SORLREP3
AT4G00400	GPAT8	808	816	1	TATATATAT	9.6	SORLREP3
AT4G00400	GPAT8	810	818	1	TATATATAT	9.6	SORLREP3
AT4G00400	GPAT8	812	820	1	TATATATAT	9.6	SORLREP3
AT1G32200	ATS1	163	171	-1	TTTATATAT	9.6	SORLREP3
AT1G75020	LPAT4	735	743	1	TTTATATAT	9.6	SORLREP3
AT1G75020	LPAT4	827	835	1	TGCATATAT	9.6	SORLREP3
AT3G18850	LPAT5	624	632	1	TGTATATAT	11.9	SORLREP3
AT3G18220	AT3G18220	943	951	-1	TGTATACAT	9.6	SORLREP3
AT3G44830	AT3G44830	19	27	1	TGTATATAT	11.9	SORLREP3
AT3G25585	AAPT2	10	18	-1	TGTATACAT	9.6	SORLREP3
AT3G25585	AAPT2	215	223	1	TGTATTTAT	9.6	SORLREP3
AT3G25585	AAPT2	219	227	1	TTTATATAT	9.6	SORLREP3
AT3G51520	AT3G51520	1046	1054	-1	TGTATATAC	9.6	SORLREP3
AT1G06520	GPAT1	401	414	-1	TTAAAAAAAGCAAT	8	squamosa
AT1G06520	GPAT1	606	619	-1	ATAAATATAATAAA	7.5	squamosa
AT1G06520	GPAT1	648	661	-1	ATATATAAAGAATG	7.4	squamosa
AT1G06520	GPAT1	652	665	-1	ATATATATATAAAG	7.3	squamosa
AT1G06520	GPAT1	378	391	-1	CCACAAAAAAAAAT	7.2	squamosa
AT1G06520	GPAT1	608	621	-1	ACATAAATATAATA	7.1	squamosa
AT1G06520	GPAT1	678	691	-1	ACATATTTAGCATA	7	squamosa
AT1G02390	GPAT2	129	142	-1	ACAATTATAGCCAA	7.5	squamosa
AT1G02390	GPAT2	240	253	-1	TCAAAATTGTAAAT	7.1	squamosa
AT1G02390	GPAT2	55	68	-1	TTATATATGAAAAA	6.8	squamosa
AT1G02390	GPAT2	114	127	-1	GCAAAAATGAACAT	6.8	squamosa
AT1G01610	GPAT4	588	601	1	CAACAAAAAGAAAG	7.2	squamosa
AT2G38110	GPAT6	364	377	-1	AAAAAAATAGTATC	7.2	squamosa
AT2G38110	GPAT6	121	134	-1	TAAAAAATCGAAAA	7	squamosa
AT2G38110	GPAT6	322	335	-1	CAAAATATGCAAAA	7	squamosa
AT4G00400	GPAT8	1034	1047	1	CCAATAACGGAATG	7.1	squamosa
AT4G00400	GPAT8	82	95	1	AAAAATATAAAAAT	7	squamosa
AT4G00400	GPAT8	80	93	1	AAAAAAATATAAAA	6.8	squamosa
AT1G32200	ATS1	698	711	1	ACAAAAAATAAAAT	6.8	squamosa
AT4G30580	ATS2	171	184	-1	CCATATATAGTTTT	7.2	squamosa
AT3G57650	LPAT2	400	413	-1	TTATATATGGAAAT	9.1	squamosa
AT3G57650	LPAT2	1146	1159	-1	ACAAAAGAAGAAAG	8.1	squamosa
AT3G57650	LPAT2	1104	1117	-1	CTAAAAAGAGTAAC	8	squamosa
AT3G57650	LPAT2	818	831	-1	AAAAAAAGAGAAAA	7.3	squamosa
AT3G57650	LPAT2	112	125	-1	ACTAATATACTAAT	6.9	squamosa
AT3G57650	LPAT2	807	820	-1	AAAAAAATCGCAAA	6.9	squamosa
AT1G75020	LPAT4	894	907	1	CCAAAAAAAGAAAA	10.3	squamosa
AT1G75020	LPAT4	52	65	1	ACAAAAAGTGTAAC	7.2	squamosa
AT3G09560	AT3G09560	852	865	-1	CCAAAATTAGAGAA	7.8	squamosa
AT5G42870	AT5G42870	591	604	1	CCAAATAGGCAAAT	7.5	squamosa
AT5G42870	AT5G42870	681	694	1	AAAAAAATAAAAAA	7	squamosa
AT5G42870	AT5G42870	569	582	1	ACAATAAAGAAAAC	6.8	squamosa
AT5G42870	AT5G42870	693	706	1	AAAAATAGAGTAAG	6.8	squamosa
AT2G01180	ATPAP1	393	406	-1	CCAAAAATGGAACT	10	squamosa
AT2G01180	ATPAP1	531	544	1	TCCAAAAAAGAAAT	7.6	squamosa
AT2G01180	ATPAP1	411	424	-1	GTAAAAATAGGAAA	7.6	squamosa
AT2G01180	ATPAP1	204	217	1	ATAAACAAAGAAAG	7.6	squamosa
AT2G01180	ATPAP1	532	545	1	CCAAAAAAGAAATT	7.3	squamosa
AT2G01180	ATPAP1	840	853	1	ACAAAACTCGCAAG	7.1	squamosa
AT2G01180	ATPAP1	773	786	-1	ACATGATTAGAAAC	7.1	squamosa
AT2G01180	ATPAP1	618	631	1	ATAAGTAAGGTAAG	6.8	squamosa
AT3G18220	AT3G18220	486	499	1	AAAAATATAGTAAC	8.3	squamosa
AT3G18220	AT3G18220	419	432	1	CTTAATATGGTAAC	7.9	squamosa
AT5G13640	ATPDAT	515	528	-1	ACAAAAAAAAAAAA	8.1	squamosa
AT5G13640	ATPDAT	331	344	-1	TTAAATATTGAAAA	7.6	squamosa
AT5G13640	ATPDAT	306	319	-1	TTAAATATTGAAAC	7.4	squamosa
AT5G13640	ATPDAT	263	276	-1	AAAAAAATAGTGAT	6.9	squamosa
AT3G44830	AT3G44830	410	423	1	CCAAAAAAAGGAAT	9.3	squamosa
AT3G44830	AT3G44830	87	100	1	ACAAAAACAGTAAT	9	squamosa
AT3G44830	AT3G44830	624	637	1	ATGTAAAAAGAAAG	7.5	squamosa
AT3G44830	AT3G44830	411	424	1	CAAAAAAAGGAATT	7.4	squamosa
AT3G44830	AT3G44830	79	92	1	ATAAAAAAACAAAA	7.1	squamosa
AT3G44830	AT3G44830	472	485	1	AAGAAAAAGGAAAG	6.9	squamosa
AT1G13560	AAPT1	680	693	-1	ACAAAAAAAAAAAA	8.1	squamosa
AT1G13560	AAPT1	909	922	-1	ACGTATTTGGCAAG	7	squamosa
AT3G25585	AAPT2	220	233	1	TTATATATAGTAAT	8.8	squamosa
AT3G25585	AAPT2	1073	1086	-1	ACATATTTGGCAAG	8.4	squamosa
AT3G25585	AAPT2	802	815	-1	ACAAAAAAAAAAAA	8.1	squamosa
AT3G25585	AAPT2	16	29	1	ACAATACTAGAAAA	8	squamosa
AT3G25585	AAPT2	77	90	1	ACAAATATAAAATG	7.5	squamosa
AT3G25585	AAPT2	291	304	-1	AAATAATTAGTAAT	7.3	squamosa
AT3G25585	AAPT2	301	314	-1	AAAAAAAACGAAAT	7.1	squamosa
AT3G25585	AAPT2	407	420	1	TGAAAAATGGGAAA	7.1	squamosa
AT3G25585	AAPT2	123	136	1	CCAAAAACATAAAA	7	squamosa
AT1G63050	AT1G63050	454	467	1	AAAAAAATAAAAAT	7.2	squamosa
AT1G63050	AT1G63050	195	208	1	CTAAAACTAGTCAT	7	squamosa
AT1G63050	AT1G63050	767	780	1	ATAAATAAATAAAT	7	squamosa
AT1G63050	AT1G63050	750	763	1	AAAAAAATAAAAAA	7	squamosa
AT2G06925	PLA2-ALPHA	84	97	1	AAAAAAATAGCAAA	8.2	squamosa
AT2G06925	PLA2-ALPHA	450	463	1	CCAAATAAATAAAT	8.1	squamosa
AT2G06925	PLA2-ALPHA	668	681	1	ACTATTATAGTAAT	7.9	squamosa
AT2G06925	PLA2-ALPHA	694	707	1	AAAAATAAAGAAAA	7.9	squamosa
AT2G06925	PLA2-ALPHA	828	841	1	GGAAATATGGAAAA	7.7	squamosa
AT2G06925	PLA2-ALPHA	93	106	1	GCAAAATAAGAAAA	7.7	squamosa
AT2G06925	PLA2-ALPHA	456	469	1	AAATAAATAGAATG	7.5	squamosa
AT2G06925	PLA2-ALPHA	220	233	-1	TCAAAAATTAAAAT	7	squamosa
AT2G06925	PLA2-ALPHA	98	111	1	ATAAGAAAAGTAAA	6.9	squamosa
AT2G06925	PLA2-ALPHA	1026	1039	-1	GAATAAAAGGAAAG	6.8	squamosa
AT2G06925	PLA2-ALPHA	144	157	-1	AAAAAAATATAAAA	6.8	squamosa
AT2G19450	TAG1	526	539	1	TCAAATATAGAATA	8.7	squamosa
AT2G19450	TAG1	693	706	1	ATAAAAACAGAAAA	8.1	squamosa
AT2G19450	TAG1	579	592	1	ACAAAAAAAAAAAA	8.1	squamosa
AT2G19450	TAG1	185	198	1	TCAAATATAAAATT	7	squamosa
AT2G19450	TAG1	589	602	1	AAAAAAAATGAAAT	6.9	squamosa
AT2G38110	GPAT6	1017	1026	-1	CGGCGCCGTT	6.5	abi4
AT2G38110	GPAT6	438	447	-1	CGCCGCCGTT	6.2	abi4
AT4G00400	GPAT8	313	322	1	CACCGCCTCT	6.1	abi4
AT1G32200	ATS1	1024	1033	1	CGCCGCAACC	6	abi4
AT3G09560	AT3G09560	1172	1181	-1	CAGCGCCTTT	5.5	abi4
AT5G13640	ATPDAT	1041	1050	1	CGACGCCGCC	6.4	abi4
AT5G13640	ATPDAT	1044	1053	1	CGCCGCCATC	6.2	abi4
AT3G44830	AT3G44830	1095	1104	-1	CGGCGCCGTT	6.5	abi4
AT3G44830	AT3G44830	769	778	-1	CGCCGCCATT	5.6	abi4
AT1G48300	AT1G48300	530	539	-1	CCGCGCCCCT	6.2	abi4
AT1G48300	AT1G48300	968	977	-1	CGCCGCATCT	5.9	abi4
AT1G32200	ATS1	592	603	-1	TGTGACGTCGAC	9.2	bZIP911
AT2G01180	ATPAP1	155	166	-1	GATGACTTGGAC	11.1	bZIP911
AT1G06520	GPAT1	682	691	-1	ACATATTTAG	6.3	AGL3
AT1G06520	GPAT1	819	828	1	CCAAAATTAA	6.2	AGL3
AT1G02390	GPAT2	721	730	-1	CCAAATATTG	7.5	AGL3
AT1G02390	GPAT2	504	513	1	CTATAAAAAG	6.8	AGL3
AT1G02390	GPAT2	747	756	-1	CGATATTTAG	6.6	AGL3
AT1G02390	GPAT2	1102	1111	1	CCAAAAATGC	6.6	AGL3
AT1G02390	GPAT2	747	756	1	CTAAATATCG	6.4	AGL3
AT1G02390	GPAT2	133	142	-1	ACAATTATAG	6.3	AGL3
AT1G02390	GPAT2	504	513	-1	CTTTTTATAG	6.1	AGL3
AT1G02390	GPAT2	721	730	1	CAATATTTGG	6	AGL3
AT1G02390	GPAT2	90	99	-1	ATAAAAATAG	5.9	AGL3
AT3G11430	GPAT5	543	552	1	CCAAATATAG	9.4	AGL3
AT3G11430	GPAT5	800	809	1	CTATATATAA	6.2	AGL3
AT3G11430	GPAT5	629	638	1	CCATATATTT	5.8	AGL3
AT2G38110	GPAT6	244	253	-1	CTAAAAATTG	6.4	AGL3
AT4G00400	GPAT8	540	549	-1	CAATATATAG	7.7	AGL3
AT4G00400	GPAT8	565	574	1	CAATATATAG	7.7	AGL3
AT4G00400	GPAT8	565	574	-1	CTATATATTG	6.5	AGL3
AT4G00400	GPAT8	540	549	1	CTATATATTG	6.5	AGL3
AT4G00400	GPAT8	1034	1043	1	CCAATAACGG	5.8	AGL3
AT1G32200	ATS1	161	170	1	CTATATATAA	6.2	AGL3
AT4G30580	ATS2	175	184	-1	CCATATATAG	9.6	AGL3
AT4G30580	ATS2	175	184	1	CTATATATGG	7.6	AGL3
AT4G30580	ATS2	118	127	1	CTAAATATAT	6.3	AGL3
AT4G30580	ATS2	245	254	-1	CAAAATGTAG	5.9	AGL3
AT1G75020	LPAT4	894	903	1	CCAAAAAAAG	7.8	AGL3
AT1G75020	LPAT4	830	839	-1	CTAAATATAT	6.3	AGL3
AT3G09560	AT3G09560	856	865	-1	CCAAAATTAG	8.4	AGL3
AT5G42870	AT5G42870	220	229	1	CTATAACTAG	6.8	AGL3
AT5G42870	AT5G42870	292	301	1	CTATATATAC	6.3	AGL3
AT2G01180	ATPAP1	397	406	-1	CCAAAAATGG	8.6	AGL3
AT2G01180	ATPAP1	397	406	1	CCATTTTTGG	7.1	AGL3
AT2G01180	ATPAP1	603	612	1	CCATAATAAG	7.1	AGL3
AT2G01180	ATPAP1	37	46	-1	CCAATAATAA	6.4	AGL3
AT2G01180	ATPAP1	359	368	1	CCACAAACAG	6.1	AGL3
AT2G01180	ATPAP1	553	562	1	CCCTATGTAG	6.1	AGL3
AT2G01180	ATPAP1	117	126	1	CCATAATTGT	6	AGL3
AT2G01180	ATPAP1	415	424	-1	GTAAAAATAG	5.9	AGL3
AT3G02600	LPP3	954	963	-1	CCAAAGTTAG	6.9	AGL3
AT3G02600	LPP3	1009	1018	-1	CCAAAATTTG	6.6	AGL3
AT3G18220	AT3G18220	142	151	-1	CAATAAATAG	7.7	AGL3
AT3G18220	AT3G18220	484	493	1	CCAAAAATAT	7.5	AGL3
AT3G18220	AT3G18220	419	428	-1	CCATATTAAG	7	AGL3
AT3G18220	AT3G18220	285	294	-1	TCATATATGG	6.6	AGL3
AT3G18220	AT3G18220	285	294	1	CCATATATGA	6.6	AGL3
AT3G18220	AT3G18220	243	252	-1	ACAAAAATGG	6.3	AGL3
AT3G18220	AT3G18220	939	948	1	CCATATGTAT	6.1	AGL3
AT3G18220	AT3G18220	263	272	1	TCACAAATAG	6	AGL3
AT3G18220	AT3G18220	452	461	1	CAAAAAAAAG	5.9	AGL3
AT5G13640	ATPDAT	598	607	-1	CCTCAAATAG	6.6	AGL3
AT5G13640	ATPDAT	60	69	-1	CAAAATCTAG	5.9	AGL3
AT3G44830	AT3G44830	410	419	1	CCAAAAAAAG	7.8	AGL3
AT3G44830	AT3G44830	526	535	-1	ACATATATAG	7.3	AGL3
AT3G44830	AT3G44830	764	773	1	ACAAAAATGG	6.3	AGL3
AT1G13560	AAPT1	147	156	1	CCAAAGATAG	7.8	AGL3
AT1G13560	AAPT1	244	253	-1	CCGAATTTAG	6.5	AGL3
AT1G13560	AAPT1	643	652	1	CCAAATCTCG	6	AGL3
AT3G25585	AAPT2	220	229	-1	CTATATATAA	6.2	AGL3
AT3G25585	AAPT2	484	493	-1	CCTAAAAGAG	5.9	AGL3
AT1G63050	AT1G63050	124	133	-1	CCAAAATTCG	6.7	AGL3
AT1G63050	AT1G63050	195	204	1	CTAAAACTAG	6.6	AGL3
AT1G63050	AT1G63050	1099	1108	-1	CCATAAAAAT	6.1	AGL3
AT1G63050	AT1G63050	460	469	1	ATAAAAATAG	5.9	AGL3
AT1G63050	AT1G63050	689	698	1	CCAAATAAAT	5.9	AGL3
AT2G06925	PLA2-ALPHA	450	459	1	CCAAATAAAT	5.9	AGL3
AT2G06925	PLA2-ALPHA	376	385	-1	TCTTATATAG	5.8	AGL3
AT2G19450	TAG1	526	535	1	TCAAATATAG	7.2	AGL3
AT2G19450	TAG1	392	401	1	CTTAAAATAG	6.6	AGL3
AT2G19450	TAG1	335	344	1	CCACATATAA	5.9	AGL3
AT3G51520	AT3G51520	116	125	-1	CAAAATCTAG	5.9	AGL3
AT1G06520	GPAT1	41	50	1	AATTATTATG	7.1	PEND
AT1G06520	GPAT1	972	981	1	TCTTCTTCTT	7	PEND
AT1G06520	GPAT1	969	978	1	TTTTCTTCTT	6.5	PEND
AT1G02390	GPAT2	654	663	-1	GCTTCTTCTT	7.6	PEND
AT1G02390	GPAT2	1010	1019	-1	AGATCTTATT	7.1	PEND
AT1G02390	GPAT2	1038	1047	1	TCTTCTTCTT	7	PEND
AT1G02390	GPAT2	597	606	1	AACTCTTATT	6.9	PEND
AT1G02390	GPAT2	339	348	-1	AATTCTTCTC	6.8	PEND
AT1G02390	GPAT2	162	171	1	ACTTCTTCGT	6.6	PEND
AT1G02390	GPAT2	316	325	-1	TTTTCTTATA	6.4	PEND
AT1G02390	GPAT2	651	660	-1	TCTTCTTTTT	6.4	PEND
AT1G01610	GPAT4	784	793	-1	CCTTCTTATT	8.3	PEND
AT1G01610	GPAT4	710	719	-1	ACTTATTTTT	6.4	PEND
AT2G38110	GPAT6	127	136	1	ATTTTTTATT	7.9	PEND
AT2G38110	GPAT6	566	575	1	ACTTCTTCTA	7.4	PEND
AT1G32200	ATS1	876	885	-1	ATTTTTTATT	7.9	PEND
AT1G32200	ATS1	343	352	-1	ACTTCATATT	7.8	PEND
AT1G32200	ATS1	917	926	-1	CCTTTTTATT	6.7	PEND
AT3G57650	LPAT2	900	909	1	ATTTCTTCAT	6.5	PEND
AT3G57650	LPAT2	945	954	1	TTTTCTTCTT	6.5	PEND
AT3G57650	LPAT2	1146	1155	1	CTTTCTTCTT	6.5	PEND
AT1G75020	LPAT4	720	729	-1	ATTTTTTCTT	6.6	PEND
AT1G75020	LPAT4	634	643	-1	ATTCCTTATC	6.3	PEND
AT3G09560	AT3G09560	445	454	1	AATTCTTAGT	7	PEND
AT3G09560	AT3G09560	679	688	1	TTTTCTTCTT	6.5	PEND
AT3G09560	AT3G09560	298	307	1	CTTTCTTATA	6.4	PEND
AT5G42870	AT5G42870	701	710	-1	TCTTCTTACT	6.5	PEND
AT2G01180	ATPAP1	799	808	1	TCTTCTTATT	8.3	PEND
AT2G01180	ATPAP1	338	347	1	ACTTCATCTT	6.5	PEND
AT2G01180	ATPAP1	796	805	1	TTTTCTTCTT	6.5	PEND
AT2G01180	ATPAP1	35	44	1	GATTATTATT	6.3	PEND
AT3G02600	LPP3	441	450	1	ATTTATTATT	7.8	PEND
AT3G02600	LPP3	608	617	1	GCTTCTTTTT	7	PEND
AT3G18220	AT3G18220	471	480	-1	TTTTCTTATT	7.8	PEND
AT3G18220	AT3G18220	886	895	-1	GTTTCTTCTT	7	PEND
AT3G18220	AT3G18220	883	892	-1	TCTTCTTTTT	6.4	PEND
AT3G18220	AT3G18220	59	68	-1	CCTTTTTATG	6.3	PEND
AT5G13640	ATPDAT	108	117	1	TCTACTTATT	6.7	PEND
AT5G13640	ATPDAT	321	330	1	ACTTTTTTTT	6.5	PEND
AT5G13640	ATPDAT	115	124	1	ATTTCTTAAA	6.5	PEND
AT3G44830	AT3G44830	796	805	1	AATTCTTCTT	7.9	PEND
AT3G44830	AT3G44830	737	746	1	ATTTCTTACT	7.7	PEND
AT3G44830	AT3G44830	162	171	1	TGTTCTTATT	7.5	PEND
AT3G44830	AT3G44830	516	525	1	AGTTCTTAAG	7.2	PEND
AT3G44830	AT3G44830	204	213	1	ATTTCTTTTG	7.2	PEND
AT3G44830	AT3G44830	165	174	1	TCTTATTATT	6.6	PEND
AT3G44830	AT3G44830	447	456	1	CCTTCGTATT	6.3	PEND
AT1G13560	AAPT1	521	530	1	CTTTCTTCTT	6.5	PEND
AT3G25585	AAPT2	109	118	-1	ATTTTTTATT	7.9	PEND
AT3G25585	AAPT2	231	240	-1	TCTTTTTATT	6.7	PEND
AT3G25585	AAPT2	294	303	1	ACTAATTATT	6.7	PEND
AT3G25585	AAPT2	147	156	-1	TCTTCTTTTT	6.4	PEND
AT3G25585	AAPT2	1034	1043	-1	GTTTCTTAAG	6.3	PEND
AT1G63050	AT1G63050	25	34	-1	ACTTATTATT	8.3	PEND
AT1G63050	AT1G63050	439	448	1	AATTATTATT	7.4	PEND
AT1G63050	AT1G63050	390	399	1	TCTTCTTATC	7.3	PEND
AT1G63050	AT1G63050	215	224	-1	AATTCTTAGT	7	PEND
AT1G63050	AT1G63050	801	810	-1	ATTTCTGATG	7	PEND
AT1G63050	AT1G63050	5	14	1	ATTTGTTATC	6.6	PEND
AT1G63050	AT1G63050	37	46	1	TTTTCTTCTT	6.5	PEND
AT1G63050	AT1G63050	621	630	-1	CTTTCTTATA	6.4	PEND
AT1G63050	AT1G63050	615	624	1	CTTTCTTATA	6.4	PEND
AT2G06925	PLA2-ALPHA	880	889	-1	TCTTCTTATG	7.9	PEND
AT2G06925	PLA2-ALPHA	97	106	-1	TTTTCTTATT	7.8	PEND
AT2G06925	PLA2-ALPHA	519	528	-1	ATTTCTTTTT	7.6	PEND
AT2G06925	PLA2-ALPHA	494	503	-1	AATTCTTACT	7.4	PEND
AT2G06925	PLA2-ALPHA	262	271	-1	ACTTATTAAT	6.6	PEND
AT2G06925	PLA2-ALPHA	379	388	-1	ACATCTTATA	6.5	PEND
AT2G06925	PLA2-ALPHA	15	24	-1	ACTTCATCTT	6.5	PEND
AT2G19450	TAG1	347	356	-1	ACTTTTTCTG	6.7	PEND
AT2G19450	TAG1	353	362	-1	ACTTCTACTT	6.7	PEND
AT2G19450	TAG1	156	165	-1	ACTTTTTTTT	6.5	PEND
AT2G19450	TAG1	269	278	-1	ATTTATTATA	6.4	PEND
AT2G19450	TAG1	462	471	-1	ATTTATTATA	6.4	PEND
AT2G19450	TAG1	1133	1142	-1	AATTATTATC	6.4	PEND
Storage Packaging
AT4G27140	AT4G27140	1076	1093	1	ACCGTCGTTGAGTTCGAA	8.9	AWbox
AT4G27170	AT4G27170	1082	1099	-1	ATCTTCGTCGAACTCGAC	9.1	AWbox
AT4G28520	CRU3	588	605	1	CTCTTCGATCATATCGCC	11.2	AWbox
AT4G36700	AT4G36700	646	663	-1	TTCATAGTTTTCATCGAT	8.9	AWbox
AT3G22640	PAP85	469	486	1	AACTTCGGACTTATCGTA	10.3	AWbox
AT3G27660	OLEO4	412	422	1	CCTAAGCTAGC	5.4	AG
AT3G27660	OLEO4	433	443	1	ACTAAAAGGGT	5.4	AG
AT3G27660	OLEO4	662	672	1	ACAAAAAGGGA	5.3	AG
AT4G25140	OLEO1	139	149	1	CCAATAGTGGA	6.2	AG
AT4G25140	OLEO1	686	696	-1	CCAACAAGGGT	5.7	AG
AT5G40420	OLEO2	512	522	1	CCAAATGTGGT	8.1	AG
AT5G40420	OLEO2	511	521	-1	CCACATTTGGA	7	AG
AT5G40420	OLEO2	605	615	-1	CCAAAATATGT	6.1	AG
AT5G40420	OLEO2	633	643	1	CCAAAAATGAA	5.6	AG
AT5G40420	OLEO2	331	341	-1	CCAAACTCAGA	5.5	AG
AT5G40420	OLEO2	29	39	-1	CCAAAATCGAT	5.4	AG
AT5G40420	OLEO2	128	138	1	ACAAAAGTGGA	5.3	AG
AT3G18570	AT3G18570	408	418	1	CCAATTATGGT	7	AG
AT3G18570	AT3G18570	397	407	1	CCAATATTGGC	6.7	AG
AT5G50600	AtHSD1	1046	1056	-1	CCAAAGAAGGT	6.5	AG
AT5G50600	AtHSD1	530	540	-1	CCTAATTTATA	5.7	AG
AT5G50600	AtHSD1	1047	1057	1	CCTTCTTTGGT	5.6	AG
AT5G50600	AtHSD1	1169	1179	-1	CCTATACCGGA	5.5	AG
AT5G50600	AtHSD1	44	54	-1	CCAAATTTAAT	5.5	AG
AT5G50600	AtHSD1	995	1005	1	ACAAAAATGGA	5.5	AG
AT5G55240	AT5G55240	726	736	1	CCTAATTTGTT	6.7	AG
AT5G55240	AT5G55240	725	735	-1	ACAAATTAGGA	5.9	AG
AT4G27140	AT4G27140	292	302	-1	CCAAAAATGCT	5.6	AG
AT4G27140	AT4G27140	230	240	-1	CCAAATATATA	5.5	AG
AT4G27150	AT4G27150	820	830	1	CCTAATCCAGA	6.4	AG
AT4G27150	AT4G27150	290	300	-1	GCAAATTCGGT	5.9	AG
AT4G27150	AT4G27150	354	364	1	CCAAAGAGAGA	5.7	AG
AT4G27150	AT4G27150	480	490	-1	CAAAAAATGGC	5.6	AG
AT4G27150	AT4G27150	291	301	1	CCGAATTTGCT	5.4	AG
AT4G27160	AT2S3	968	978	1	CCAAAACAAGA	6.2	AG
AT4G27170	AT4G27170	120	130	-1	CCAAATTTGTA	6.7	AG
AT4G27170	AT4G27170	65	75	1	CCAAAGAAGGA	6.4	AG
AT4G27170	AT4G27170	121	131	1	ACAAATTTGGA	6.3	AG
AT4G27170	AT4G27170	775	785	1	CCAATTTGAGT	6.2	AG
AT4G27170	AT4G27170	794	804	1	CCTAATCGCGA	5.9	AG
AT4G27170	AT4G27170	1120	1130	1	CCCAATACAGA	5.8	AG
AT4G27170	AT4G27170	64	74	-1	CCTTCTTTGGA	5.6	AG
AT4G27170	AT4G27170	310	320	1	CCAAAAAAGTC	5.6	AG
AT4G27170	AT4G27170	18	28	-1	CCTAATTAATT	5.5	AG
AT4G27170	AT4G27170	262	272	-1	CGTAAATAGGA	5.4	AG
AT4G27170	AT4G27170	694	704	-1	CCAAAAAAGAA	5.3	AG
AT4G28520	CRU3	372	382	-1	CCAACATGGGC	5.9	AG
AT4G28520	CRU3	270	280	-1	CCAAAACGGAA	5.2	AG
AT2G28490	AT2G28490	283	293	1	CCTAATACGGC	7.5	AG
AT2G28490	AT2G28490	282	292	-1	CCGTATTAGGT	6.3	AG
AT2G28490	AT2G28490	384	394	1	GCAAATGTGGT	5.9	AG
AT2G28490	AT2G28490	52	62	1	CCTAATCAGCC	5.3	AG
AT4G36700	AT4G36700	139	149	-1	CCAAAAATGGA	7.8	AG
AT4G36700	AT4G36700	24	34	1	CCATATAAAGT	6.1	AG
AT4G36700	AT4G36700	140	150	1	CCATTTTTGGG	5.7	AG
AT3G22640	PAP85	135	145	-1	CCATATACGGA	6.7	AG
AT3G22640	PAP85	136	146	1	CCGTATATGGC	6.2	AG
AT3G22640	PAP85	1116	1126	-1	CCTGAAGTGGT	5.8	AG
AT1G03880	CRU2	521	531	1	CCAAAAGTAGA	6.6	AG
AT1G03880	CRU2	504	514	1	CCAAAAAATGT	5.8	AG
AT1G03880	CRU2	1069	1079	1	CCAACAGTGGC	5.5	AG
AT1G03880	CRU2	299	309	-1	TCTAATATGGG	5.3	AG
AT3G27660	OLEO4	326	335	-1	TTTTATTAGT	10.1	SORLREP1
AT3G27660	OLEO4	430	439	-1	TTTTAGTAGT	10.1	SORLREP1
AT4G27170	AT4G27170	287	296	-1	TTCTACTAAT	8.5	SORLREP1
AT5G44120	CRA1	169	178	-1	TTATTCTAGT	10.1	SORLREP1
AT3G22640	PAP85	273	282	-1	TTTTAGTAGT	10.1	SORLREP1
AT1G03880	CRU2	437	446	-1	TTCTACTAGT	10.9	SORLREP1
AT3G01570	AT3G01570	52	58	-1	GTGACGT	7.6	bZIP910
AT3G01570	AT3G01570	237	243	-1	CTGGCGT	6	bZIP910
AT3G27660	OLEO4	393	399	-1	ATGATGT	6	bZIP910
AT4G25140	OLEO1	11	17	1	GTGACGT	7.6	bZIP910
AT4G25140	OLEO1	327	333	-1	ATGGCGT	6	bZIP910
AT4G25140	OLEO1	195	201	1	CTGACGA	6	bZIP910
AT4G25140	OLEO1	355	361	1	ATGATGT	6	bZIP910
AT5G51210	OLEO3	947	953	-1	ATGACGA	6	bZIP910
AT5G51210	OLEO3	480	486	1	ATAACGT	6	bZIP910
AT5G51210	OLEO3	489	495	1	ATCACGT	6	bZIP910
AT5G51210	OLEO3	546	552	1	CAGACGT	6	bZIP910
AT5G50600	AtHSD1	490	496	-1	GTGACGT	7.6	bZIP910
AT4G27150	AT4G27150	502	508	1	ATAACGT	6	bZIP910
AT4G27150	AT4G27150	1098	1104	1	ATGACGC	6	bZIP910
AT2G28490	AT2G28490	12	18	-1	TTGACGT	6.9	bZIP910
AT2G28490	AT2G28490	289	295	-1	CTGCCGT	6	bZIP910
AT2G28490	AT2G28490	638	644	-1	ATGAAGT	6	bZIP910
AT4G36700	AT4G36700	17	23	-1	ATGACGA	6	bZIP910
AT4G36700	AT4G36700	745	751	-1	ATAACGT	6	bZIP910
AT3G22640	PAP85	978	984	1	CTGTCGT	6	bZIP910
AT3G27660	OLEO4	633	641	-1	TGTATATAT	11.9	SORLREP3
AT3G27660	OLEO4	290	298	-1	TGTATATAG	9.6	SORLREP3
AT3G27660	OLEO4	342	350	-1	AGTATATAT	9.6	SORLREP3
AT3G27660	OLEO4	656	664	-1	TGTATTTAT	9.6	SORLREP3
AT3G27660	OLEO4	353	361	1	TGTATTTAT	9.6	SORLREP3
AT4G25140	OLEO1	430	438	-1	TGTATATAT	11.9	SORLREP3
AT4G25140	OLEO1	432	440	-1	TGTGTATAT	9.6	SORLREP3
AT5G50600	AtHSD1	248	256	1	TGTATATAG	9.6	SORLREP3
AT5G50600	AtHSD1	930	938	1	TGTATTTAT	9.6	SORLREP3
AT5G50600	AtHSD1	934	942	1	TTTATATAT	9.6	SORLREP3
AT4G27140	AT4G27140	315	323	1	TATATATAT	9.6	SORLREP3
AT4G27160	AT2S3	534	542	-1	TATATATAT	9.6	SORLREP3
AT4G27160	AT2S3	928	936	-1	TGTATTTAT	9.6	SORLREP3
AT4G28520	CRU3	771	779	-1	TGTATCTAT	9.6	SORLREP3
AT4G28520	CRU3	939	947	-1	TTTATATAT	9.6	SORLREP3
AT5G44120	CRA1	192	200	-1	TGTATATAT	11.9	SORLREP3
AT5G44120	CRA1	89	97	-1	TGTATATAC	9.6	SORLREP3
AT5G44120	CRA1	190	198	-1	TATATATAT	9.6	SORLREP3
AT5G44120	CRA1	569	577	-1	TATATATAT	9.6	SORLREP3
AT5G44120	CRA1	571	579	-1	TATATATAT	9.6	SORLREP3
AT5G44120	CRA1	573	581	-1	TATATATAT	9.6	SORLREP3
AT5G44120	CRA1	575	583	-1	TATATATAT	9.6	SORLREP3
AT5G44120	CRA1	577	585	-1	TATATATAT	9.6	SORLREP3
AT5G44120	CRA1	579	587	-1	TATATATAT	9.6	SORLREP3
AT5G44120	CRA1	581	589	-1	TATATATAT	9.6	SORLREP3
AT5G44120	CRA1	88	96	1	TGTATATAC	9.6	SORLREP3
AT5G44120	CRA1	566	574	1	TTTATATAT	9.6	SORLREP3
AT5G44120	CRA1	568	576	1	TATATATAT	9.6	SORLREP3
AT5G44120	CRA1	570	578	1	TATATATAT	9.6	SORLREP3
AT5G44120	CRA1	572	580	1	TATATATAT	9.6	SORLREP3
AT5G44120	CRA1	574	582	1	TATATATAT	9.6	SORLREP3
AT5G44120	CRA1	576	584	1	TATATATAT	9.6	SORLREP3
AT5G44120	CRA1	578	586	1	TATATATAT	9.6	SORLREP3
AT5G44120	CRA1	580	588	1	TATATATAT	9.6	SORLREP3
AT5G44120	CRA1	582	590	1	TATATATAT	9.6	SORLREP3
AT5G44120	CRA1	657	665	1	TGTATATAA	9.6	SORLREP3
AT2G28490	AT2G28490	95	103	1	TGTATATCT	9.6	SORLREP3
AT4G36700	AT4G36700	214	222	1	TCTATATAT	9.6	SORLREP3
AT4G36700	AT4G36700	216	224	1	TATATATAT	9.6	SORLREP3
AT5G54740	AT5G54740	179	187	-1	TATATATAT	9.6	SORLREP3
AT5G54740	AT5G54740	921	929	-1	TGAATATAT	9.6	SORLREP3
AT5G54740	AT5G54740	178	186	1	TATATATAT	9.6	SORLREP3
AT5G54740	AT5G54740	180	188	1	TATATATAT	9.6	SORLREP3
AT1G03880	CRU2	940	948	-1	TGTATTTAT	9.6	SORLREP3
AT3G27660	OLEO4	662	675	1	ACAAAAAGGGAAGA	7.9	squamosa
AT3G27660	OLEO4	79	92	1	ACATATAAACTAAT	7.4	squamosa
AT3G27660	OLEO4	898	911	-1	ATATAAATGGGATT	7.4	squamosa
AT3G27660	OLEO4	286	299	-1	CTGTATATAGAATT	7.2	squamosa
AT4G25140	OLEO1	123	136	-1	ACAAAATTAGAAAA	9.7	squamosa
AT4G25140	OLEO1	216	229	-1	ACATAAAACGCAAA	7.7	squamosa
AT4G25140	OLEO1	389	402	-1	ATATATTAAGAAAG	7.4	squamosa
AT4G25140	OLEO1	683	696	-1	CCAACAAGGGTAAG	7.3	squamosa
AT5G40420	OLEO2	71	84	1	TTAAAATTAGAAAT	8.3	squamosa
AT5G40420	OLEO2	633	646	1	CCAAAAATGAAACT	7.9	squamosa
AT5G40420	OLEO2	415	428	1	TAATATATAGTAAT	7.7	squamosa
AT5G40420	OLEO2	817	830	1	CTAAAAGAAGAAAA	7.3	squamosa
AT5G51210	OLEO3	528	541	1	GCAAAAAAAAAAAA	6.9	squamosa
AT5G51210	OLEO3	73	86	1	ACAAAATAGTAAAT	6.9	squamosa
AT5G50600	AtHSD1	995	1008	1	ACAAAAATGGAGTT	7.9	squamosa
AT5G50600	AtHSD1	677	690	1	ACAATTAAAGAATA	7.5	squamosa
AT5G50600	AtHSD1	136	149	-1	ACAAAACTACAAAA	7	squamosa
AT5G50600	AtHSD1	891	904	-1	ACAAAAACGGTGAT	7	squamosa
AT5G55240	AT5G55240	927	940	1	TCAAATATATTAAT	7.8	squamosa
AT5G55240	AT5G55240	722	735	-1	ACAAATTAGGAAGA	7.2	squamosa
AT5G55240	AT5G55240	496	509	-1	ATAATTAAAGCAAA	7.1	squamosa
AT5G55240	AT5G55240	6	19	1	AAAAAAATGAAAAA	7	squamosa
AT5G55240	AT5G55240	459	472	-1	CCAAAATAACAAAA	6.9	squamosa
AT4G27140	AT4G27140	589	602	-1	CTATTGATGGTAAG	7	squamosa
AT4G27140	AT4G27140	289	302	-1	CCAAAAATGCTTAA	6.8	squamosa
AT4G27150	AT4G27150	68	81	-1	TCACAAATGGTATA	7.5	squamosa
AT4G27150	AT4G27150	527	540	-1	AAAAATATGTAAAT	6.9	squamosa
AT4G27160	AT2S3	474	487	-1	ATATATATGTTAAG	7.1	squamosa
AT4G27170	AT4G27170	121	134	1	ACAAATTTGGAATC	8	squamosa
AT4G27170	AT4G27170	1120	1133	1	CCCAATACAGAAAT	7.2	squamosa
AT4G27170	AT4G27170	925	938	1	CCATAAATACCCAT	6.9	squamosa
AT5G44120	CRA1	818	831	1	TCATAAATAGCAAT	9.5	squamosa
AT5G44120	CRA1	968	981	1	CCACAAAAAGTAAG	8.8	squamosa
AT5G44120	CRA1	905	918	1	ACTTTAATAGAAAA	7.9	squamosa
AT5G44120	CRA1	633	646	1	ACAAAAACAGAGAA	7	squamosa
AT2G28490	AT2G28490	847	860	1	CTAATAAAAGAAAC	8.1	squamosa
AT2G28490	AT2G28490	15	28	1	TCAAAAGAGGAAAT	7.7	squamosa
AT2G28490	AT2G28490	566	579	-1	CCAAAGATAATAAC	6.9	squamosa
AT4G36700	AT4G36700	136	149	-1	CCAAAAATGGAAAT	11.6	squamosa
AT4G36700	AT4G36700	24	37	1	CCATATAAAGTCAA	8.1	squamosa
AT4G36700	AT4G36700	979	992	1	ACAAAAAAAAAAAC	7.8	squamosa
AT4G36700	AT4G36700	934	947	-1	TCATATAAAGGAAT	7.8	squamosa
AT4G36700	AT4G36700	99	112	-1	ACAAAGTTGGTAAC	7.5	squamosa
AT4G36700	AT4G36700	211	224	-1	ATATATATAGAGAC	7.1	squamosa
AT3G22640	PAP85	107	120	-1	TCAAAAAAAAAAAA	7.4	squamosa
AT5G54740	AT5G54740	41	54	-1	ACAAAAATTGATAT	7.6	squamosa
AT5G54740	AT5G54740	173	186	-1	ATATATATAGGCAT	7	squamosa
AT5G54740	AT5G54740	714	727	1	AAATAAATAAAAAT	6.9	squamosa
AT5G54740	AT5G54740	720	733	1	ATAAAAATACAAGT	6.8	squamosa
AT5G54740	AT5G54740	986	999	1	TAAAAAATCGAAAC	6.8	squamosa
AT1G03880	CRU2	521	534	1	CCAAAAGTAGAAAA	9.1	squamosa
AT1G03880	CRU2	856	869	-1	CCAATAATCGAAAA	8.8	squamosa
AT1G03880	CRU2	872	885	-1	ATAAAAATAGACAA	8.7	squamosa
AT1G03880	CRU2	421	434	-1	TTTAAAATAGTAAT	7.6	squamosa
AT1G03880	CRU2	901	914	-1	TTAAAAATAAAAAT	7.6	squamosa
AT1G03880	CRU2	964	977	1	ACAAAGTAAGAAAG	7.2	squamosa
AT5G51210	OLEO3	648	657	1	CAGCGCTCCT	6.3	abi4
AT5G55240	AT5G55240	821	830	1	CGGTGGCTCC	6.4	abi4
AT3G01570	AT3G01570	28	37	-1	TTGCATGAGT	10.7	SORLREP5
AT3G01570	AT3G01570	327	336	-1	ATGCATAACT	8.4	SORLREP5
AT3G27660	OLEO4	803	812	-1	TTGCATGATT	10.7	SORLREP5
AT3G27660	OLEO4	319	328	1	TTTCATTACT	8.4	SORLREP5
AT4G25140	OLEO1	351	360	1	TTGCATGATG	8.4	SORLREP5
AT5G40420	OLEO2	846	855	-1	TTGCATGATT	10.7	SORLREP5
AT5G51210	OLEO3	159	168	-1	TTTCATAACT	8.4	SORLREP5
AT5G51210	OLEO3	587	596	-1	TTGCATGTGT	8.4	SORLREP5
AT3G18570	AT3G18570	263	272	1	TTGCATGAAT	10.7	SORLREP5
AT4G27150	AT4G27150	889	898	-1	TTGCATGGCG	8.4	SORLREP5
AT4G27160	AT2S3	871	880	-1	ATGCATGAGT	8.4	SORLREP5
AT4G27160	AT2S3	902	911	-1	TTGCATGGCA	8.4	SORLREP5
AT4G27170	AT4G27170	848	857	-1	TTGCATGCAT	8.4	SORLREP5
AT4G27170	AT4G27170	77	86	1	TGGCAAGACT	8.4	SORLREP5
AT4G28520	CRU3	416	425	-1	TTGCATGTTT	8.4	SORLREP5
AT5G44120	CRA1	744	753	-1	TTGCATGGCT	10.7	SORLREP5
AT5G44120	CRA1	1052	1061	1	TTCCATGGCT	8.4	SORLREP5
AT2G28490	AT2G28490	891	900	1	TTGCATGTCT	10.7	SORLREP5
AT4G36700	AT4G36700	384	393	-1	TTGTATGCCT	8.4	SORLREP5
AT3G22640	PAP85	401	410	-1	TGGCATGACT	10.7	SORLREP5
AT5G54740	AT5G54740	891	900	-1	TTGCATGGCA	8.4	SORLREP5
AT5G50600	AtHSD1	486	497	-1	GGTGACGTGACA	10.1	bZIP911
AT5G54740	AT5G54740	1097	1108	1	GATGACGTGAGC	10.7	bZIP911
AT3G27660	OLEO4	902	911	1	CCATTTATAT	6.9	AGL3
AT3G27660	OLEO4	290	299	-1	CTGTATATAG	6.4	AGL3
AT3G27660	OLEO4	290	299	1	CTATATACAG	6.4	AGL3
AT3G27660	OLEO4	618	627	1	CCGGATATAG	6.2	AGL3
AT4G25140	OLEO1	139	148	1	CCAATAGTGG	6.2	AGL3
AT4G25140	OLEO1	173	182	-1	CCTTCAATAG	6.2	AGL3
AT4G25140	OLEO1	127	136	-1	ACAAAATTAG	6.1	AGL3
AT4G25140	OLEO1	612	621	1	CCAAGTCTAG	5.9	AGL3
AT5G40420	OLEO2	512	521	1	CCAAATGTGG	7	AGL3
AT5G40420	OLEO2	512	521	-1	CCACATTTGG	6.4	AGL3
AT5G40420	OLEO2	633	642	1	CCAAAAATGA	6.4	AGL3
AT5G50600	AtHSD1	995	1004	1	ACAAAAATGG	6.3	AGL3
AT5G50600	AtHSD1	45	54	-1	CCAAATTTAA	6.2	AGL3
AT5G55240	AT5G55240	648	657	-1	CCATCTCTAG	6.1	AGL3
AT5G55240	AT5G55240	345	354	1	CCAACAAAAG	6	AGL3
AT4G27140	AT4G27140	231	240	-1	CCAAATATAT	7.5	AGL3
AT4G27140	AT4G27140	578	587	-1	CAATATATGG	6.9	AGL3
AT4G27140	AT4G27140	293	302	-1	CCAAAAATGC	6.6	AGL3
AT4G27140	AT4G27140	995	1004	-1	CCATTTTTTG	6	AGL3
AT4G27140	AT4G27140	501	510	-1	CAAAAACTAG	5.9	AGL3
AT4G27150	AT4G27150	676	685	1	CCATTAATTG	7	AGL3
AT4G27150	AT4G27150	481	490	-1	CAAAAAATGG	6.7	AGL3
AT4G27150	AT4G27150	1174	1183	1	CCAGAAATTG	6.4	AGL3
AT4G27150	AT4G27150	676	685	-1	CAATTAATGG	6.2	AGL3
AT4G27150	AT4G27150	481	490	1	CCATTTTTTG	6	AGL3
AT4G27150	AT4G27150	617	626	1	CCAAACATAT	6	AGL3
AT4G27150	AT4G27150	984	993	1	ACACAAATAG	5.9	AGL3
AT4G27150	AT4G27150	354	363	1	CCAAAGAGAG	5.8	AGL3
AT4G27160	AT2S3	433	442	-1	ACATAATTAG	6.3	AGL3
AT4G27160	AT2S3	926	935	1	CTATAAATAC	6.3	AGL3
AT4G27160	AT2S3	968	977	1	CCAAAACAAG	6.2	AGL3
AT4G27160	AT2S3	621	630	1	CCATCAAAAG	6.2	AGL3
AT4G27160	AT2S3	384	393	-1	CCAAAAAAAT	5.9	AGL3
AT4G27160	AT2S3	985	994	1	ACACAAATAG	5.9	AGL3
AT4G27160	AT2S3	1174	1183	1	CCAGAGATGG	5.8	AGL3
AT4G27170	AT4G27170	925	934	1	CCATAAATAC	7.5	AGL3
AT4G27170	AT4G27170	282	291	-1	CTAATCATAG	6	AGL3
AT4G27170	AT4G27170	566	575	1	CAAAATAAAG	5.9	AGL3
AT4G27170	AT4G27170	1174	1183	1	CCAGAGATGG	5.8	AGL3
AT4G27170	AT4G27170	650	659	1	CTAATAAAAG	5.8	AGL3
AT5G44120	CRA1	935	944	1	CTATAAATAG	8.4	AGL3
AT5G44120	CRA1	818	827	1	TCATAAATAG	7.4	AGL3
AT5G44120	CRA1	968	977	1	CCACAAAAAG	6.6	AGL3
AT5G44120	CRA1	439	448	1	CTTTTTATAG	6.1	AGL3
AT2G28490	AT2G28490	584	593	1	CAATAAATAG	7.7	AGL3
AT2G28490	AT2G28490	170	179	1	CCAAAAAAAT	5.9	AGL3
AT2G28490	AT2G28490	847	856	1	CTAATAAAAG	5.8	AGL3
AT4G36700	AT4G36700	140	149	-1	CCAAAAATGG	8.6	AGL3
AT4G36700	AT4G36700	24	33	1	CCATATAAAG	8	AGL3
AT4G36700	AT4G36700	140	149	1	CCATTTTTGG	7.1	AGL3
AT4G36700	AT4G36700	215	224	1	CTATATATAT	6.5	AGL3
AT4G36700	AT4G36700	215	224	-1	ATATATATAG	6.1	AGL3
AT4G36700	AT4G36700	24	33	-1	CTTTATATGG	6	AGL3
AT4G36700	AT4G36700	354	363	1	CCAAAGATAT	5.9	AGL3
AT3G22640	PAP85	136	145	1	CCGTATATGG	6.9	AGL3
AT3G22640	PAP85	136	145	-1	CCATATACGG	6.8	AGL3
AT3G22640	PAP85	654	663	-1	CTAAAAGTAG	6.6	AGL3
AT3G22640	PAP85	206	215	1	CTAAAAATTG	6.4	AGL3
AT3G22640	PAP85	206	215	-1	CAATTTTTAG	6	AGL3
AT3G22640	PAP85	512	521	1	CCATATCTAC	5.9	AGL3
AT5G54740	AT5G54740	915	924	1	CCATAAATAT	7.7	AGL3
AT5G54740	AT5G54740	319	328	1	CTATAAATAT	6.5	AGL3
AT5G54740	AT5G54740	177	186	1	CTATATATAT	6.5	AGL3
AT1G03880	CRU2	521	530	1	CCAAAAGTAG	7.8	AGL3
AT1G03880	CRU2	860	869	-1	CCAATAATCG	6.9	AGL3
AT1G03880	CRU2	796	805	-1	CGATAATTAG	6.6	AGL3
AT1G03880	CRU2	938	947	1	CTATAAATAC	6.3	AGL3
AT1G03880	CRU2	504	513	1	CCAAAAAATG	6	AGL3
AT1G03880	CRU2	876	885	-1	ATAAAAATAG	5.9	AGL3
